# Supplementary material for: Regnase-1-mediated post-transcriptional regulation is essential for hematopoietic stem and progenitor cell homeostasis
Source: Nat Commun. 2019 Mar 6;10:1072. doi: 10.1038/s41467-019-09028-w (PMC6403248; doi:10.1038/s41467-019-09028-w)
Supplement: Supplementary file 4 — Supplementary Data 1 [file 41467_2019_9028_MOESM4_ESM.xlsx]

## Sheet: Supplementary Table1
Kidoya H et al. Supplementary Data 1
ID_NAME	DATASET	CANCER TYPE	SUBTYPE	ENDPOINT	COHORT	CONTRIBUTOR	ARRAY TYPE	PROBE ID	N	CUTPOINT	MINIMUM P-VALUE	CORRECTED P-VALUE	ln(HR-high / HR-low)	COX P-VALUE	ln(HR)	HR [95% CI-low CI-upp]
ZC3H12A	GSE5287	Bladder cancer		Overall Survival	Aarhus (1995-2004)	Als	HG-U133A	218810_at	30	0.266667	0.119532	-	0.769805	0.259656	0.454524	1.58 [0.71 - 3.47]
ZC3H12A	GSE13507	Bladder cancer		Overall Survival	CNUH	Kim	Human-6 v2	ILMN_1672295	165	0.672727	0.0133507	0.2002	0.593048	0.211853	0.20578	1.23 [0.89 - 1.70]
ZC3H12A	GSE13507	Bladder cancer	Transitional cell carcinoma	Disease Specific Survival	CNUH	Kim	Human-6 v2	ILMN_1672295	165	0.678788	0.0123934	0.189509	0.859715	0.279385	0.258029	1.29 [0.81 - 2.07]
ZC3H12A	GSE12417-GPL96	Blood cancer	AML	Overall Survival	AMLCG (1999-2003)	Metzeler	HG-U133A	218810_at	163	0.165644	0.0616009	-	0.566053	0.7422	-0.0503157	0.95 [0.70 - 1.28]
ZC3H12A	GSE12417-GPL570	Blood cancer	AML	Overall Survival	AMLCG (2004)	Metzeler	HG-U133_Plus_2	218810_at	79	0.189873	0.0558696	-	0.817303	0.677987	0.0856407	1.09 [0.73 - 1.63]
ZC3H12A	GSE5122	Blood cancer	AML	Overall Survival	San Diego	Raponi	HG-U133A	218810_at	58	0.775862	0.0283001	0.340628	-0.726916	0.149051	-0.232953	0.79 [0.58 - 1.09]
ZC3H12A	GSE8970	Blood cancer	AML	Overall Survival	San Diego	Raponi	HG-U133A	218810_at	34	0.205882	0.0281847	0.339688	-0.954811	0.252775	-0.462157	0.63 [0.29 - 1.39]
ZC3H12A	GSE4475	Blood cancer	B-cell lymphoma	Overall Survival	Berlin (2003-2005)	Hummel	HG-U133A	218810_at	158	0.335443	0.0368037	0.405368	0.557157	0.163061	0.331887	1.39 [0.87 - 2.22]
ZC3H12A	E-TABM-346	Blood cancer	DLBCL	Overall Survival	GELA (1998-2000)	Jais	HG-U133A	218810_at	53	0.490566	0.363209	-	-0.331594	0.88213	-0.0511351	0.95 [0.48 - 1.87]
ZC3H12A	E-TABM-346	Blood cancer	DLBCL	Event Free Survival	GELA (1998-2000)	Jais	HG-U133A	218810_at	53	0.226415	0.121745	-	-0.594581	0.263856	-0.394694	0.67 [0.34 - 1.35]
ZC3H12A	GSE16131-GPL96	Blood cancer	Follicular lymphoma	Overall Survival	NCI (1974-2001)	Dave	HG-U133A	218810_at	180	0.4	0.0362071	0.401089	-0.435326	0.739745	-0.0972239	0.91 [0.51 - 1.61]
ZC3H12A	GSE2658	Blood cancer	Multiple myeloma	Disease Specific Survival	Arkansas	Zhan	HG-U133_Plus_2	218810_at	559	0.797853	0.229177	-	0.289517	0.844971	-0.0238868	0.98 [0.77 - 1.24]
ZC3H12A	GSE4271-GPL96	Brain cancer	Astrocytoma	Overall Survival	MDA	Phillips	HG-U133A	218810_at	77	0.87013	0.0940035	-	-0.668954	0.621921	-0.0803869	0.92 [0.67 - 1.27]
ZC3H12A	GSE7696	Brain cancer	Glioblastoma	Overall Survival	Lausanne	Murat	HG-U133_Plus_2	218810_at	70	0.442857	0.0388522	0.419781	-0.545107	0.195396	-0.822035	0.44 [0.13 - 1.53]
ZC3H12A	GSE4412-GPL96	Brain cancer	Glioma	Overall Survival	UCLA (1996-2003)	Freije	HG-U133A	218810_at	74	0.108108	0.000483774	0.0137763	-1.29058	0.0140013	-0.530463	0.59 [0.39 - 0.90]
ZC3H12A	GSE16581	Brain cancer	Meningioma	Overall Survival	UCLA	Lee	HG-U133_Plus_2	218810_at	67	0.835821	0.102121	-	1.10999	0.252954	1.14303	3.14 [0.44 - 22.26]
ZC3H12A	GSE19615	Breast cancer		Distant Metastasis Free Survival	DF/HCC	Li	HG-U133_Plus_2	218810_at	115	0.2	0.0176337	0.244998	-1.21225	0.250255	-0.696042	0.50 [0.15 - 1.63]
ZC3H12A	GSE12276	Breast cancer		Relapse Free Survival	EMC	Bos	HG-U133_Plus_2	218810_at	204	0.107843	0.0930022	-	-0.373982	0.564603	-0.0700771	0.93 [0.73 - 1.18]
ZC3H12A	GSE6532-GPL570	Breast cancer		Relapse Free Survival	GUYT	Loi	HG-U133_Plus_2	218810_at	87	0.103448	0.0283182	0.340775	-1.05077	0.660241	-0.179876	0.84 [0.37 - 1.86]
ZC3H12A	GSE6532-GPL570	Breast cancer		Distant Metastasis Free Survival	GUYT	Loi	HG-U133_Plus_2	218810_at	87	0.103448	0.0283182	0.340775	-1.05077	0.660241	-0.179876	0.84 [0.37 - 1.86]
ZC3H12A	GSE9195	Breast cancer		Relapse Free Survival	GUYT2	Loi	HG-U133_Plus_2	218810_at	77	0.155844	0.000107678	0.00373799	-1.88162	0.362594	-0.549756	0.58 [0.18 - 1.88]
ZC3H12A	GSE9195	Breast cancer		Distant Metastasis Free Survival	GUYT2	Loi	HG-U133_Plus_2	218810_at	77	0.103896	0.000457082	0.0131233	-1.94949	0.36538	-0.624051	0.54 [0.14 - 2.07]
ZC3H12A	GSE12093	Breast cancer		Distant Metastasis Free Survival	IO, NCI, TUM, CCF (1992-2000)	Zhang	HG-U133A	218810_at	136	0.683824	0.10675	-	-0.972211	0.800477	-0.104975	0.90 [0.40 - 2.03]
ZC3H12A	GSE11121	Breast cancer		Distant Metastasis Free Survival	Mainz (1988-1998)	Schmidt	HG-U133A	218810_at	200	0.14	0.0132334	0.198905	-0.83448	0.0937472	-0.568996	0.57 [0.29 - 1.10]
ZC3H12A	GSE1378	Breast cancer		Relapse Free Survival	MGH (1987-2000)	Ma	Arcturus 22k	12411	60	0.883333	0.155279	-	0.684237	0.747606	0.116614	1.12 [0.55 - 2.29]
ZC3H12A	GSE1379	Breast cancer		Relapse Free Survival	MGH (1987-2000)	Ma	Arcturus 22k	12411	60	0.15	0.334306	-	0.584375	0.637735	0.163266	1.18 [0.60 - 2.32]
ZC3H12A	GSE2034	Breast cancer		Distant Metastasis Free Survival	Rotterdam (1980-1995)	Wang	HG-U133A	218810_at	286	0.199301	0.00479821	0.0916211	-0.606515	0.0865308	-0.291323	0.75 [0.54 - 1.04]
ZC3H12A	GSE1456-GPL96	Breast cancer		Overall Survival	Stockholm (1994-1996)	Pawitan	HG-U133A	218810_at	159	0.641509	0.00237591	0.0521401	0.932693	0.263014	0.413097	1.51 [0.73 - 3.12]
ZC3H12A	GSE1456-GPL96	Breast cancer		Relapse Free Survival	Stockholm (1994-1996)	Pawitan	HG-U133A	218810_at	159	0.522013	0.0745938	-	0.56807	0.986921	0.00566325	1.01 [0.51 - 1.98]
ZC3H12A	GSE1456-GPL96	Breast cancer		Disease Specific Survival	Stockholm (1994-1996)	Pawitan	HG-U133A	218810_at	159	0.522013	0.0290265	0.346501	0.829492	0.781584	0.112225	1.12 [0.51 - 2.47]
ZC3H12A	GSE7378	Breast cancer		Disease Free Survival	UCSF	Zhou	U133AAofAv2	218810_at	54	0.833333	0.162811	-	0.982736	0.960497	-0.0244344	0.98 [0.37 - 2.57]
ZC3H12A	E-TABM-158	Breast cancer		Overall Survival	UCSF, CPMC (1989-1997)	Chin	HG-U133A	218810_at	117	0.376068	0.0509615	-	-0.613531	0.635137	-0.121534	0.89 [0.54 - 1.46]
ZC3H12A	E-TABM-158	Breast cancer		Distant Metastasis Free Survival	UCSF, CPMC (1989-1997)	Chin	HG-U133A	218810_at	117	0.726496	0.0763344	-	0.690025	0.752801	0.0902015	1.09 [0.62 - 1.92]
ZC3H12A	E-TABM-158	Breast cancer		Relapse Free Survival	UCSF, CPMC (1989-1997)	Chin	HG-U133A	218810_at	117	0.376068	0.0509615	-	-0.613531	0.635137	-0.121534	0.89 [0.54 - 1.46]
ZC3H12A	E-TABM-158	Breast cancer		Disease Specific Survival	UCSF, CPMC (1989-1997)	Chin	HG-U133A	218810_at	117	0.376068	0.0881361	-	-0.636582	0.792882	-0.0779137	0.93 [0.52 - 1.65]
ZC3H12A	GSE3494-GPL96	Breast cancer		Disease Specific Survival	Uppsala (1987-1989)	Miller	HG-U133A	218810_at	236	0.699153	0.0254086	0.31653	-0.793892	0.890246	0.0424204	1.04 [0.57 - 1.91]
ZC3H12A	GSE4922-GPL96	Breast cancer		Disease Free Survival	Uppsala (1987-1989)	Ivshina	HG-U133A	218810_at	249	0.710843	0.0695701	-	-0.465405	0.661409	-0.102616	0.90 [0.57 - 1.43]
ZC3H12A	GSE2990	Breast cancer		Distant Metastasis Free Survival	Uppsala, Oxford	Sotiriou	HG-U133A	218810_at	125	0.136	0.0413756	0.436982	15.2378	0.548466	0.237483	1.27 [0.58 - 2.75]
ZC3H12A	GSE2990	Breast cancer		Relapse Free Survival	Uppsala, Oxford	Sotiriou	HG-U133A	218810_at	125	0.408	0.14825	-	-0.435059	0.989452	-0.004143	1.00 [0.54 - 1.84]
ZC3H12A	GSE2990	Breast cancer		Distant Metastasis Free Survival	Uppsala, Oxford	Sotiriou	HG-U133A	218810_at	54	0.111111	0.0266003	0.326606	-1.43098	0.297765	-0.242599	0.78 [0.50 - 1.24]
ZC3H12A	GSE2990	Breast cancer		Relapse Free Survival	Uppsala, Oxford	Sotiriou	HG-U133A	218810_at	62	0.822581	0.0533565	-	-1.8007	0.299116	-0.198572	0.82 [0.56 - 1.19]
ZC3H12A	GSE7390	Breast cancer		Relapse Free Survival	Uppsala, Oxford, Stockholm, IGR, GUYT, CRH (1980-1998)	Desmedt	HG-U133A	218810_at	198	0.479798	0.143299	-	0.309399	0.475221	0.0700706	1.07 [0.88 - 1.30]
ZC3H12A	GSE7390	Breast cancer		Distant Metastasis Free Survival	Uppsala, Oxford, Stockholm, IGR, GUYT, CRH (1980-1998)	Desmedt	HG-U133A	218810_at	198	0.888889	0.142374	-	0.524779	0.616686	0.0598459	1.06 [0.84 - 1.34]
ZC3H12A	GSE7390	Breast cancer		Overall Survival	Uppsala, Oxford, Stockholm, IGR, GUYT, CRH (1980-1998)	Desmedt	HG-U133A	218810_at	198	0.888889	0.0504749	-	0.701066	0.529529	0.0799369	1.08 [0.84 - 1.39]
ZC3H12A	GSE12945	Colorectal cancer		Disease Free Survival	Berlin	Staub	HG-U133A	218810_at	51	0.588235	0.305668	-	-1.09059	0.141036	-2.98721	0.05 [0.00 - 2.69]
ZC3H12A	GSE12945	Colorectal cancer		Overall Survival	Berlin	Staub	HG-U133A	218810_at	62	0.112903	0.00356682	0.0723872	-1.62337	0.284914	-1.37843	0.25 [0.02 - 3.15]
ZC3H12A	GSE17536	Colorectal cancer		Disease Free Survival	MCC	Smith	HG-U133_Plus_2	218810_at	145	0.103448	0.0599537	-	-0.777151	0.687062	-0.114085	0.89 [0.51 - 1.55]
ZC3H12A	GSE17536	Colorectal cancer		Disease Specific Survival	MCC	Smith	HG-U133_Plus_2	218810_at	177	0.853107	0.0976857	-	-0.836308	0.467194	-0.167268	0.85 [0.54 - 1.33]
ZC3H12A	GSE17536	Colorectal cancer		Overall Survival	MCC	Smith	HG-U133_Plus_2	218810_at	177	0.299435	0.250678	-	-0.283612	0.711241	-0.0733847	0.93 [0.63 - 1.37]
ZC3H12A	GSE14333	Colorectal cancer		Disease Free Survival	Melbourne	Jorissen	HG-U133_Plus_2	218810_at	226	0.646018	0.00556754	0.102972	-0.981601	0.0841918	-0.267613	0.77 [0.56 - 1.04]
ZC3H12A	GSE17537	Colorectal cancer		Disease Specific Survival	VMC	Smith	HG-U133_Plus_2	218810_at	49	0.102041	0.0359026	0.398892	-1.33663	0.133038	-0.784991	0.46 [0.16 - 1.27]
ZC3H12A	GSE17537	Colorectal cancer		Overall Survival	VMC	Smith	HG-U133_Plus_2	218810_at	55	0.109091	0.00305185	0.0638666	-1.4275	0.0737902	-0.700513	0.50 [0.23 - 1.07]
ZC3H12A	GSE17537	Colorectal cancer		Disease Free Survival	VMC	Smith	HG-U133_Plus_2	218810_at	55	0.272727	0.00337002	0.0691687	-1.41005	0.0448881	-0.895116	0.41 [0.17 - 0.98]
ZC3H12A	GSE22138	Eye cancer	Uveal melanoma	Distant Metastasis Free Survival	BRCIC	Laurent	HG-U133_Plus_2	218810_at	63	0.555556	0.00461675	0.088875	-1.01923	0.264103	-3.54451	0.03 [0.00 - 14.53]
ZC3H12A	GSE2837	Head and neck cancer	Squamous cell carcinoma	Relapse Free Survival	VUMC, VAMC, UTMDACC (1992-2005)	Chung	U133_X3P	g13376631_3p_at	28	0.357143	0.0127567	0.193599	1.73138	0.767214	0.0898665	1.09 [0.60 - 1.98]
ZC3H12A	jacob-00182-CANDF	Lung cancer	Adenocarcinoma	Overall Survival	CAN/DF	Shedden	HG-U133A	218810_at	82	0.170732	0.183325	-	-0.532653	0.693284	-0.159949	0.85 [0.38 - 1.89]
ZC3H12A	jacob-00182-HLM	Lung cancer	Adenocarcinoma	Overall Survival	HLM	Shedden	HG-U133A	218810_at	79	0.544304	0.00334943	0.0688293	0.765121	0.184304	0.384107	1.47 [0.83 - 2.59]
ZC3H12A	jacob-00182-MSK	Lung cancer	Adenocarcinoma	Overall Survival	MSK	Shedden	HG-U133A	218810_at	104	0.894231	0.16842	-	-0.834129	0.496913	-0.231392	0.79 [0.41 - 1.55]
ZC3H12A	GSE13213	Lung cancer	Adenocarcinoma	Overall Survival	Nagoya (1995-1999, 2002-2004)	Tomida	G4112F	A_23_P326160	117	0.581197	0.0308483	0.360928	-0.671015	0.101928	-0.337777	0.71 [0.48 - 1.07]
ZC3H12A	GSE31210	Lung cancer	Adenocarcinoma	Overall Survival	NCCRI	Okayama	HG-U133_Plus_2	218810_at	204	0.848039	0.010835	0.171476	0.976474	0.0733412	0.637057	1.89 [0.94 - 3.80]
ZC3H12A	GSE31210	Lung cancer	Adenocarcinoma	Relapse Free Survival	NCCRI	Okayama	HG-U133_Plus_2	218810_at	204	0.764706	0.0142206	0.209683	0.685902	0.252402	0.307949	1.36 [0.80 - 2.31]
ZC3H12A	jacob-00182-UM	Lung cancer	Adenocarcinoma	Overall Survival	UM	Shedden	HG-U133A	218810_at	178	0.769663	0.0936432	-	0.362796	0.515989	0.14547	1.16 [0.75 - 1.79]
ZC3H12A	GSE11117	Lung cancer	NSCLC	Overall Survival	Basel (2002-2005)	Baty	Novachip human 34.5k	H200009239	41	0.390244	0.0410085	0.434516	0.945224	0.0630866	0.436901	1.55 [0.98 - 2.45]
ZC3H12A	GSE3141	Lung cancer	NSCLC	Overall Survival	Duke	Bild	HG-U133_Plus_2	218810_at	111	0.756757	0.0411695	0.435599	0.589908	0.96533	-0.00741689	0.99 [0.71 - 1.39]
ZC3H12A	GSE14814	Lung cancer	NSCLC	Overall Survival	JRB.10	Zhu	HG-U133A	218810_at	90	0.2	0.0600199	-	-0.661349	0.0611243	-0.728493	0.48 [0.23 - 1.03]
ZC3H12A	GSE14814	Lung cancer	NSCLC	Disease Specific Survival	JRB.10	Zhu	HG-U133A	218810_at	90	0.2	0.0523926	-	-0.760992	0.15434	-0.625114	0.54 [0.23 - 1.27]
ZC3H12A	GSE8894	Lung cancer	NSCLC	Relapse Free Survival	Seoul (1995-2005)	Lee	HG-U133_Plus_2	218810_at	138	0.630435	0.0455218	0.464009	0.484567	0.437703	0.0778702	1.08 [0.89 - 1.32]
ZC3H12A	GSE4573	Lung cancer	Squamous cell carcinoma	Overall Survival	Michigan (1991-2002)	Raponi	HG-U133A	218810_at	129	0.813953	0.0710705	-	0.52682	0.460817	0.159124	1.17 [0.77 - 1.79]
ZC3H12A	GSE17710	Lung cancer	Squamous cell carcinoma	Overall Survival	UNC	Wilkerson	Agilent-UNC-custom-4X44K	34754	56	0.25	0.265096	-	-0.423883	0.698417	-0.100696	0.90 [0.54 - 1.50]
ZC3H12A	GSE17710	Lung cancer	Squamous cell carcinoma	Overall Survival	UNC	Wilkerson	Agilent-UNC-custom-4X44K	7117	56	0.178571	0.188542	-	-0.560055	0.579994	-0.112058	0.89 [0.60 - 1.33]
ZC3H12A	GSE17710	Lung cancer	Squamous cell carcinoma	Relapse Free Survival	UNC	Wilkerson	Agilent-UNC-custom-4X44K	34754	56	0.321429	0.131297	-	-0.512678	0.35624	-0.22767	0.80 [0.49 - 1.29]
ZC3H12A	GSE17710	Lung cancer	Squamous cell carcinoma	Relapse Free Survival	UNC	Wilkerson	Agilent-UNC-custom-4X44K	7117	56	0.553571	0.0892229	-	-0.603549	0.295192	-0.196288	0.82 [0.57 - 1.19]
ZC3H12A	GSE9891	Ovarian cancer		Overall Survival	AOCS, RBH, WH, NKI-AVL (1992-2006)	Tothill	HG-U133_Plus_2	218810_at	278	0.129496	0.0781248	-	-0.468706	0.406799	-0.101437	0.90 [0.71 - 1.15]
ZC3H12A	DUKE-OC	Ovarian cancer		Overall Survival	Duke	Bild	HG-U133A	218810_at	133	0.300752	0.0388048	0.419452	-0.50226	0.28403	-0.186427	0.83 [0.59 - 1.17]
ZC3H12A	GSE26712	Ovarian cancer		Disease Free Survival	MSKCC (1990-2003)	Bonome	HG-U133_Plus_2	218810_at	185	0.535135	0.125727	-	0.251333	0.491515	0.141841	1.15 [0.77 - 1.73]
ZC3H12A	GSE26712	Ovarian cancer		Overall Survival	MSKCC (1990-2003)	Bonome	HG-U133_Plus_2	218810_at	185	0.32973	0.147996	-	-0.262609	0.920883	0.0226365	1.02 [0.65 - 1.60]
ZC3H12A	GSE17260	Ovarian cancer		Overall Survival	Niigata (1997-2008)	Yoshihara	G4112A	A_23_P326160	110	0.672727	0.017963	0.248262	-0.811218	0.329479	-0.14574	0.86 [0.64 - 1.16]
ZC3H12A	GSE17260	Ovarian cancer		Progression Free Survival	Niigata (1997-2008)	Yoshihara	G4112A	A_23_P326160	110	0.772727	0.00255275	0.0552749	-0.990554	0.179969	-0.152149	0.86 [0.69 - 1.07]
ZC3H12A	GSE14764	Ovarian cancer		Overall Survival	TOC	Denkert	HG-U133A	218810_at	80	0.6875	0.0676146	-	-0.945894	0.164442	-0.360089	0.70 [0.42 - 1.16]
ZC3H12A	GSE19234	Skin cancer	Melanoma	Overall Survival	NYU	Bogunovic	HG-U133_Plus_2	218810_at	38	0.789474	0.0373	0.408898	-1.86576	0.794857	-0.0773932	0.93 [0.52 - 1.66]
ZC3H12A	GSE30929	Soft tissue cancer	Liposarcoma	Distant Recurrence Free Survival	MSKCC (1993-2008)	Gobble	HG-U133A	218810_at	140	0.842857	0.0622666	-	-0.94117	0.632632	-0.259626	0.77 [0.27 - 2.24]
