# Supplementary material for: Regnase-1-mediated post-transcriptional regulation is essential for hematopoietic stem and progenitor cell homeostasis
Source: Nat Commun. 2019 Mar 6;10:1072. doi: 10.1038/s41467-019-09028-w (PMC6403248; doi:10.1038/s41467-019-09028-w)
Supplement: Supplementary file 5 — Supplementary Data 2 [file 41467_2019_9028_MOESM5_ESM.xlsx]

## Sheet: Supplementary Table2
	Kidoya H et al. Supplementary Data 2
	qPCR primers
	spicies	gene		sequence
	mouse	Regnase1	Forward	AGTGGAAACGCTTCATCGAG
	mouse	Regnase1	Reverse	GTGCTCAGAAGGCAGTGGTT
	mouse	p21	Forward	TGTCTTGCACTCTGGTGTCTGAGC
	mouse	p21	Reverse	TCTTGCAGAAGACCAATCTGCG
	mouse	p27	Forward	AGTGTCCAGGGATGAGGAAGCGAC
	mouse	p27	Reverse	TTCTTGGGCGTCTGCTCCACAGTG
	mouse	p57	Forward	CAGGACGAGAATCAAGAGCAG
	mouse	p57	Reverse	GAAGAAGTCGTTCGCATTGG
	mouse	Gata2	Forward	CGACGAGGTGGATGTCTTCT
	mouse	Gata2	Reverse	ACAAGTGTGGTCGGCACAT
	mouse	Tal1	Forward	CGCTGCTCTATAGCCTTAGCC
	mouse	Tal1	Reverse	CTCTTCACCCGGTTGTTGTT
	mouse	Ctnnb1	Forward	AGTCCTTCACGCAAGAGCAA
	mouse	Ctnnb1	Reverse	GCCCTCATCTAGCGTCTCAG
	mouse	Bmi1	Forward	TCCTGTGTGGAGGGTACTTCA
	mouse	Bmi1	Reverse	TTCAGGAGTGGTCTGGTTTTG
	mouse	Runx1	Forward	CTTCCTCTGCTCCGTGCTAC
	mouse	Runx1	Reverse	TCTGCCGAGTAGTTTTCATCG
	mouse	Hoxb4	Forward	CTGGATGCGCAAAGTTCAC
	mouse	Hoxb4	Reverse	CTCCTTCTCCAACTCCAGGAC
	mouse	Egr1	Forward	CCCTATGAGCACCTGACCAC
	mouse	Egr1	Reverse	TCGTTTGGCTGGGATAACTC
	human	Regnase1	Forward	TTCCTGCGTAAGAAGCCACT
	human	Regnase1	Reverse	AATCGGCACTTGATCCCATA
	human	p21	Forward	AGCTGCACTCGGGGATTTC
	human	p21	Reverse	TTCTCAGGCGCTGATCTCTT
	human	p57	Forward	ACCATGTGGACCTGTCACTGT
	human	p57	Reverse	GGCGTTTGGAGTGGTAGAAA
	human	Gata2	Forward	CCTCCAGCTTCACCCCTAAG
	human	Gata2	Reverse	CACAGGCATTGCACAGGTAG
	human	Tal1	Forward	AGAGGAGACCTTCCCCCTATG
	human	Tal1	Reverse	GGCTGTTGGTGAAGATACGC
	human	CD34	Forward	GGTCTTGGCCAACAGAACAG
	human	CD34	Reverse	CCAGTGCAATCAGGGTCTTT
	Primer sets for luciferase assay
	spicies	gene		sequence
	mouse	Gata2	Forward	AATTCTAGAGCAAGCCTCCCACTGGACAG
	mouse	Gata2	Reverse	AATTCTAGACACAAAAAGTATTTTATTAT
	mouse	Tal1	Forward	AATTCTAGATGCGTCTGGGGCTGCCCAGG
	mouse	Tal1	Reverse	AATTCTAGAGTCACACGCCCGCAGTGTTG
	mouse	Ctnnb1	Forward	AATTCTAGAATCGTCCTTTAGGTAAGAAA
	mouse	Ctnnb1	Reverse	AATTCTAGAGAACCATTTCTATAACCGCA
	mouse	Bmi1	Forward	AATTCTAGAGACTGTTAAGGAAAAGATTT
	mouse	Bmi1	Reverse	AATTCTAGACATCTTTCTGTTGTTTTATT
	mouse	Runx1	Forward	AATTCTAGAGCTGAGCGCCATCGCCATCG
	mouse	Runx1	Reverse	AATTCTAGACATCAGTAGCTTAGGGCTGC
	mouse	Hoxb4	Forward	AATTCTAGATGCCCCCCAAGCAGGAGTTC
	mouse	Hoxb4	Reverse	AATTCTAGATGATGGTCACAAGAAACCAA
	mouse	Egr1	Forward	AATTCTAGAAGGGAATAAAAGAAAGCAAA
	mouse	Egr1	Reverse	AATTCTAGAGAAGGATACACACCACATAT
	mouse	Akt1	Forward	AATTCTAGAGGCCTGGGGCAGCGGCTGGC
	mouse	Akt1	Reverse	AATTCTAGATTGAAAAGCAATTTTTATTG
	mouse	E2f4	Forward	AATTCTAGACTGACAGGGACATGTCCTGT
	mouse	E2f4	Reverse	AATTCTAGAAGCCTTAGGCATGTCTTTAT
	mouse	Ezh1	Forward	AATTCTAGACCCTCTGGGCCCCGTGCCAG
	mouse	Ezh1	Reverse	AATTCTAGAGGTCACAAGCCACAGGACTT
	mouse	Ezh2	Forward	AATTCTAGACCCTCTGGGCCCCGTGCCAG
	mouse	Ezh2	Reverse	AATTCTAGAGGCAATTAAGCCGCAGGTAC
	mouse	Gfi1	Forward	AATTCTAGAGTACCCTGGCAGCCCGCAAC
	mouse	Gfi1	Reverse	AATTCTAGAGTAATAATCTTAATACTTTA
	mouse	Gfi1b	Forward	AATTCTAGAGACGGTTGGCCGCCTGCTTT
	mouse	Gfi1b	Reverse	AATTCTAGACACATGTAAATAAACCCACC
	mouse	Idh2	Forward	AATTCTAGAGGGTGGACACTACTCAGCTC
	mouse	Idh2	Reverse	AATTCTAGAGCGAAGAGCTTTTTAGTAGC
	mouse	Irgm1	Forward	AATTCTAGATATAAGGGCAGCCTGGTACC
	mouse	Irgm1	Reverse	AATTCTAGATGAAGAGGAACCGACTTTA
	mouse	Trp53	Forward	AATTCTAGACTCCCATCACTTCATCCCTC
	mouse	Trp53	Reverse	AATTCTAGAAAGTGATAACAAAATTTTAT
	Oligonucleotides for knockdown
	spicies	gene		sequence
	mouse	Gata2	Top Strand	GATCCGGCAAATTGTCAGACGACAATTCAAGAGATTGTCGTCTGACAATTTGCTTTTTTTCTAGAG
	mouse	Gata2	Bottom Strand	AATTCTCTAGAAAAAAAGCAAATTGTCAGACGACAATCTCTTGAATTGTCGTCTGACAATTTGCCG
	mouse	Tal1	Top Strand	GATCCGGCCATGAAGTACATCAATTTTCAAGAGAAATTGATGTACTTCATGGCTTTTTTTCTAGAG
	mouse	Tal1	Bottom Strand	AATTCTCTAGAAAAAAAGCCATGAAGTACATCAATTTCTCTTGAAAATTGATGTACTTCATGGCCG
	mouse	Bmi1	Top Strand	GATCCGGGACATTGCCTACATTTATTTCAAGAGAATAAATGTAGGCAATGTCCTTTTTTTCTAGAG
	mouse	Bmi1	Bottom Strand	AATTCTCTAGAAAAAAAGGACATTGCCTACATTTATTCTCTTGAAATAAATGTAGGCAATGTCCCG
	Northan blot primers
	spicies	gene		sequence
	human	Gata2	Forward	TAATACGACTCACTATAGGGGCGCACAACTACATGGAAC
	human	Gata2	Reverse	TAATACGACTCACTATAGGGTTGATGAGTGGTCGGTTCTG
	human	Tal1	Forward	TAATACGACTCACTATAGGGGCCGCGAGAGACTTAAAGG
	human	Tal1	Reverse	TAATACGACTCACTATAGGGACGTCTTGCAGGAGGTCATC
	human	GAPDH	Forward	TAATACGACTCACTATAGGGACGTTGCTATCCAGGCTGTGCTAT
	human	GAPDH	Reverse	TAATACGACTCACTATAGGGACTCCTGCTTGCTGATCCACATCT
	ChIP assay primes
	spicies	primer name		sequence
	human	p21V1-4 P1	Forward	CATTGTTCCCAGCACTTCCT
	human	p21V1-4 P1	Reverse	GGGTAGGGGAATGGTGAAAG
	human	p21V1-4 P2	Forward	CTTTCACCATTCCCCTACCC
	human	p21V1-4 P2	Reverse	CCCTTCCTCACCTGAAAACA
	human	p21V1-4 P3	Forward	TCTCCCCAAAGTAAACAGACAGA
	human	p21V1-4 P3	Reverse	AATGTCCAGCAGAGGACAGG
	human	p21V1-4 P4	Forward	CTCTCCAATTCCCTCCTTCC
	human	p21V1-4 P4	Reverse	AGAAGCACCTGGAGCACCTA
	human	p21V2-3 P1	Forward	TCCTGATCCCCAGTTCCATA
	human	p21V2-3 P1	Reverse	GAACAGGAAAACTGGCAGGA
	human	p21V2-3 P2	Forward	CTCCCCTCAGCATCAGTGTT
	human	p21V2-3 P2	Reverse	CTCAGCCATTGTGTCTGCTG
	human	p21V2-3 P3	Forward	AGGCAGCATAGGGATGGAG
	human	p21V2-3 P3	Reverse	CATTGTTCCCAGCACTTCCT
	human	p57-3 P1	Forward	ATTCTCCTCGGAGCACACAG
	human	p57-3 P1	Reverse	GCTTGGTGGTTCTCTCCTGA
	human	p57-3 P2	Forward	GGTGTAGCTGCCATCATCCT
	human	p57-3 P2	Reverse	TGGAAACCAAACCAGAAAGC
	human	p57-3 P3	Forward	AGGCCAGACCAAAAGAGACC
	human	p57-3 P3	Reverse	GTGTCTGACAGTCCCCATCC
