# Supplementary material for: Regnase-1-mediated post-transcriptional regulation is essential for hematopoietic stem and progenitor cell homeostasis
Source: Nat Commun. 2019 Mar 6;10:1072. doi: 10.1038/s41467-019-09028-w (PMC6403248; doi:10.1038/s41467-019-09028-w)
Supplement: Supplementary file 6 — Supplementary Data 4 [file 41467_2019_9028_MOESM6_ESM.xlsx]

## Sheet: Annotation
Kidoya H et al. Supplementary Data 4
RNA-seq data in Figure 2j
Input ID	Gene ID	Type	Tax ID	Homologene Gene ID	Homologene Gene Tax ID	Gene Symbol	Description	Biological Process (GO)	Kinase Class (UniProt)	Protein Function (Protein Atlas)	Subcellular Location (Protein Atlas)	Drug (DrugBank)	Canonical Pathways_x000D_	Hallmark Gene Sets_x000D_	R-HSA-8953854 Metabolism of RNA	GO:0006779 porphyrin-containing compound	R-HSA-69206 G1/S Transition	GO:0051186 cofactor metabolic process	GO:0042274 ribosomal small subunit biogen	R-HSA-913531 Interferon Signaling	R-HSA-1640170 Cell Cycle	GO:0032543 mitochondrial translation	R-HSA-6790901 rRNA modification in the nucle	R-HSA-8953897 Cellular responses to external	GO:0042273 ribosomal large subunit biogen	R-HSA-72203 Processing of Capped Intron-Co	R-HSA-68874 M/G1 Transition	R-HSA-1280215 Cytokine Signaling in Immune s	R-HSA-382551 Transport of small molecules	GO:0006399 tRNA metabolic process	GO:0090501 RNA phosphodiester bond hydrol	GO:0006839 mitochondrial transport	GO:0000723 telomere maintenance	GO:0015670 carbon dioxide transport
Mrpl15	29088	symbol	H. sapiens	29088	H. sapiens	MRPL15	mitochondrial ribosomal protein L15	GO:0070126 mitochondrial translational termination;GO:0070125 mitochondrial translational elongation;GO:0006415 translational termination		Ribosomal proteins				(M5905)HALLMARK ADIPOGENESIS; (M5936)HALLMARK OXIDATIVE PHOSPHORYLATION	1.0	0.0	0.0	0.0	0.0	0.0	0.0	1.0	0.0	0.0	0.0	0.0	0.0	0.0	0.0	0.0	0.0	0.0	0.0	0.0
Snhg6	641638	symbol	H. sapiens	641638	H. sapiens	SNHG6	small nucleolar RNA host gene 6								0.0	0.0	0.0	0.0	0.0	0.0	0.0	0.0	0.0	0.0	0.0	0.0	0.0	0.0	0.0	0.0	0.0	0.0	0.0	0.0
Lactb2	51110	symbol	H. sapiens	51110	H. sapiens	LACTB2	lactamase beta 2	GO:0090502 RNA phosphodiester bond hydrolysis, endonucleolytic;GO:0090501 RNA phosphodiester bond hydrolysis;GO:0090305 nucleic acid phosphodiester bond hydrolysis			Cytosol;Golgi apparatus;Nucleus(Supported)				0.0	0.0	0.0	0.0	0.0	0.0	0.0	0.0	0.0	0.0	0.0	0.0	0.0	0.0	0.0	0.0	1.0	0.0	0.0	0.0
Eloc	6921	symbol	H. sapiens	6921	H. sapiens	ELOC	elongin C	GO:0061418 regulation of transcription from RNA polymerase II promoter in response to hypoxia;GO:0032968 positive regulation of transcription elongation from RNA polymerase II promoter;GO:0032786 positive regulation of DNA-templated transcription, elongation			Cell Junctions(Approved)		(M180)PID HIF1A PATHWAY; (M44)PID HIF2PATHWAY		1.0	0.0	0.0	0.0	0.0	0.0	0.0	0.0	0.0	1.0	0.0	0.0	1.0	0.0	0.0	0.0	0.0	0.0	0.0	0.0
Mcm3	4172	symbol	H. sapiens	4172	H. sapiens	MCM3	minichromosome maintenance complex component 3	GO:0006270 DNA replication initiation;GO:0000082 G1/S transition of mitotic cell cycle;GO:0044843 cell cycle G1/S phase transition		Enzymes/ENZYME proteins/Hydrolases	Nucleoplasm(Enhanced)		(M40)PID E2F PATHWAY	(M5925)HALLMARK E2F TARGETS; (M5901)HALLMARK G2M CHECKPOINT	0.0	0.0	1.0	0.0	0.0	0.0	1.0	0.0	0.0	0.0	0.0	0.0	1.0	0.0	0.0	0.0	0.0	0.0	0.0	0.0
Bag2	9532	symbol	H. sapiens	9532	H. sapiens	BAG2	BCL2 associated athanogene 2	GO:1900034 regulation of cellular response to heat;GO:0034605 cellular response to heat;GO:0009408 response to heat			Nucleoplasm(Supported)				0.0	0.0	0.0	0.0	0.0	0.0	0.0	0.0	0.0	1.0	0.0	0.0	0.0	0.0	0.0	0.0	0.0	0.0	0.0	0.0
Mrpl30	51263	symbol	H. sapiens	51263	H. sapiens	MRPL30	mitochondrial ribosomal protein L30	GO:0070126 mitochondrial translational termination;GO:0070125 mitochondrial translational elongation;GO:0006415 translational termination		Ribosomal proteins					1.0	0.0	0.0	0.0	0.0	0.0	0.0	1.0	0.0	0.0	0.0	0.0	0.0	0.0	0.0	0.0	0.0	0.0	0.0	0.0
Snord89	692205	symbol	H. sapiens	692205	H. sapiens	SNORD89	small nucleolar RNA, C/D box 89								0.0	0.0	0.0	0.0	0.0	0.0	0.0	0.0	0.0	0.0	0.0	0.0	0.0	0.0	0.0	0.0	0.0	0.0	0.0	0.0
Tex30	93081	symbol	H. sapiens	93081	H. sapiens	TEX30	testis expressed 30								0.0	0.0	0.0	0.0	0.0	0.0	0.0	0.0	0.0	0.0	0.0	0.0	0.0	0.0	0.0	0.0	0.0	0.0	0.0	0.0
Wdr75	84128	symbol	H. sapiens	84128	H. sapiens	WDR75	WD repeat domain 75	GO:2000234 positive regulation of rRNA processing;GO:0090070 positive regulation of ribosome biogenesis;GO:1903955 positive regulation of protein targeting to mitochondrion			Nucleoplasm(Approved)				1.0	0.0	0.0	0.0	0.0	0.0	0.0	1.0	1.0	0.0	0.0	0.0	0.0	0.0	0.0	0.0	0.0	1.0	0.0	0.0
Slc40a1	30061	symbol	H. sapiens	30061	H. sapiens	SLC40A1	solute carrier family 40 member 1	GO:1903988 ferrous iron export across plasma membrane;GO:1903414 iron cation export;GO:0060345 spleen trabecula formation		Transporters/Electrochemical Potential-driven transporters	Plasma membrane(Supported)Cytosol;Nucleoplasm(Approved)				0.0	0.0	0.0	0.0	0.0	0.0	0.0	0.0	0.0	0.0	0.0	0.0	1.0	0.0	1.0	0.0	0.0	0.0	0.0	0.0
Stat1	6772	symbol	H. sapiens	6772	H. sapiens	STAT1	signal transducer and activator of transcription 1	GO:0072308 negative regulation of metanephric nephron tubule epithelial cell differentiation;GO:0003340 negative regulation of mesenchymal to epithelial transition involved in metanephros morphogenesis;GO:0072183 negative regulation of nephron tubule epithelial cell differentiation		Transcription factors/Immunoglobulin fold	Cytosol;Nucleoplasm(Enhanced)		(M19336)ST TYPE I INTERFERON PATHWAY; (M4170)ST INTERFERON GAMMA PATHWAY; (M36)PID IL27 PATHWAY	(M5897)HALLMARK IL6 JAK STAT3 SIGNALING; (M5913)HALLMARK INTERFERON GAMMA RESPONSE; (M5950)HALLMARK ALLOGRAFT REJECTION	1.0	0.0	0.0	0.0	0.0	1.0	0.0	0.0	0.0	0.0	0.0	0.0	1.0	1.0	0.0	0.0	0.0	0.0	1.0	0.0
Osgepl1	64172	symbol	H. sapiens	64172	H. sapiens	OSGEPL1	O-sialoglycoprotein endopeptidase like 1	GO:0002949 tRNA threonylcarbamoyladenosine modification;GO:0070525 tRNA threonylcarbamoyladenosine metabolic process;GO:0006400 tRNA modification		Enzymes/ENZYME proteins/Transferases	Mitochondria(Enhanced)				1.0	0.0	0.0	0.0	0.0	0.0	0.0	0.0	1.0	0.0	0.0	0.0	0.0	0.0	0.0	1.0	0.0	0.0	0.0	0.0
Hspe1	3336	symbol	H. sapiens	3336	H. sapiens	HSPE1	heat shock protein family E (Hsp10) member 1	GO:0006919 activation of cysteine-type endopeptidase activity involved in apoptotic process;GO:0043280 positive regulation of cysteine-type endopeptidase activity involved in apoptotic process;GO:0051085 chaperone cofactor-dependent protein refolding						(M5928)HALLMARK MYC TARGETS V2; (M5924)HALLMARK MTORC1 SIGNALING; (M5926)HALLMARK MYC TARGETS V1	0.0	0.0	0.0	0.0	0.0	0.0	0.0	0.0	0.0	0.0	0.0	0.0	0.0	0.0	0.0	0.0	0.0	0.0	0.0	0.0
Bzw1	9689	symbol	H. sapiens	9689	H. sapiens	BZW1	basic leucine zipper and W2 domains 1	GO:0006355 regulation of transcription, DNA-templated;GO:1903506 regulation of nucleic acid-templated transcription;GO:0006351 transcription, DNA-templated			Vesicles(Approved)				0.0	0.0	0.0	0.0	0.0	0.0	0.0	0.0	0.0	0.0	0.0	0.0	0.0	0.0	0.0	0.0	0.0	0.0	0.0	0.0
Orc2	4999	symbol	H. sapiens	4999	H. sapiens	ORC2	origin recognition complex subunit 2	GO:0006270 DNA replication initiation;GO:0000082 G1/S transition of mitotic cell cycle;GO:0044843 cell cycle G1/S phase transition			Nucleoplasm(Supported)Cytosol(Approved)			(M5926)HALLMARK MYC TARGETS V1; (M5925)HALLMARK E2F TARGETS	0.0	0.0	1.0	0.0	0.0	0.0	1.0	0.0	0.0	0.0	0.0	0.0	1.0	0.0	0.0	0.0	0.0	0.0	0.0	0.0
Nop58	51602	symbol	H. sapiens	51602	H. sapiens	NOP58	NOP58 ribonucleoprotein	GO:0048254 snoRNA localization;GO:0000154 rRNA modification;GO:0006364 rRNA processing			Nucleoli fibrillar center(Enhanced)Nucleus(Supported)				1.0	0.0	0.0	0.0	0.0	0.0	0.0	0.0	1.0	0.0	0.0	0.0	0.0	0.0	0.0	0.0	0.0	0.0	0.0	0.0
Wdr12	55759	symbol	H. sapiens	55759	H. sapiens	WDR12	WD repeat domain 12	GO:0000463 maturation of LSU-rRNA from tricistronic rRNA transcript (SSU-rRNA, 5.8S rRNA, LSU-rRNA);GO:0000466 maturation of 5.8S rRNA from tricistronic rRNA transcript (SSU-rRNA, 5.8S rRNA, LSU-rRNA);GO:0000470 maturation of LSU-rRNA			Cytosol;Nucleoli;Plasma membrane(Approved)				1.0	0.0	0.0	0.0	0.0	0.0	0.0	0.0	0.0	0.0	1.0	0.0	0.0	0.0	0.0	0.0	0.0	0.0	0.0	0.0
Abcb6	10058	symbol	H. sapiens	10058	H. sapiens	ABCB6	ATP binding cassette subfamily B member 6 (Langereis blood group)	GO:0006879 cellular iron ion homeostasis;GO:0015886 heme transport;GO:0055072 iron ion homeostasis		Transporters/Primary Active Transporters	Golgi apparatus(Enhanced)Cytosol;Mitochondria;Nucleoplasm;Plasma membrane(Supported)			(M5937)HALLMARK GLYCOLYSIS; (M5945)HALLMARK HEME METABOLISM	0.0	1.0	0.0	1.0	0.0	0.0	0.0	0.0	0.0	0.0	0.0	0.0	1.0	0.0	1.0	0.0	0.0	0.0	0.0	0.0
Stk16	8576	symbol	H. sapiens	8576	H. sapiens	STK16	serine/threonine kinase 16	GO:0071560 cellular response to transforming growth factor beta stimulus;GO:0071559 response to transforming growth factor beta;GO:0018108 peptidyl-tyrosine phosphorylation	Other	Enzymes/{ENZYME proteins/Transferases,Kinases}	Cytosol(Approved)				0.0	0.0	0.0	0.0	0.0	0.0	0.0	0.0	0.0	0.0	0.0	0.0	0.0	0.0	0.0	0.0	0.0	0.0	0.0	0.0
Scly	51540	symbol	H. sapiens	51540	H. sapiens	SCLY	selenocysteine lyase	GO:0001887 selenium compound metabolic process;GO:0006520 cellular amino acid metabolic process;GO:0019752 carboxylic acid metabolic process		Enzymes/ENZYME proteins/Lyases	Golgi apparatus(Approved)	Pyridoxal Phosphate (Lyase activity);Pyridoxal Phosphate (Transferase activity)			1.0	0.0	0.0	0.0	0.0	0.0	0.0	0.0	0.0	0.0	0.0	0.0	1.0	0.0	0.0	0.0	0.0	0.0	0.0	0.0
Ilkap	80895	symbol	H. sapiens	80895	H. sapiens	ILKAP	ILK associated serine/threonine phosphatase	GO:0006470 protein dephosphorylation;GO:0016311 dephosphorylation;GO:0006796 phosphate-containing compound metabolic process		Enzymes/ENZYME proteins/Hydrolases	Nucleoplasm(Approved)		(M71)PID ILK PATHWAY		0.0	0.0	0.0	0.0	0.0	0.0	0.0	0.0	0.0	0.0	0.0	0.0	0.0	0.0	0.0	0.0	0.0	0.0	0.0	0.0
Ndufa10	4705	symbol	H. sapiens	4705	H. sapiens	NDUFA10	NADH:ubiquinone oxidoreductase subunit A10	GO:0006120 mitochondrial electron transport, NADH to ubiquinone;GO:0042775 mitochondrial ATP synthesis coupled electron transport;GO:0042773 ATP synthesis coupled electron transport			Mitochondria(Supported)	NADH (Nadh dehydrogenase (ubiquinone) activity)			0.0	0.0	0.0	1.0	0.0	0.0	0.0	0.0	0.0	0.0	0.0	0.0	0.0	0.0	0.0	0.0	0.0	1.0	0.0	0.0
Steap3	55240	symbol	H. sapiens	55240	H. sapiens	STEAP3	STEAP3 metalloreductase	GO:0098706 ferric iron import across plasma membrane;GO:0033216 ferric iron import;GO:0098711 iron ion import across plasma membrane			Cytosol;Nucleoli(Approved)		(M145)PID P53 DOWNSTREAM PATHWAY	(M5939)HALLMARK P53 PATHWAY	0.0	0.0	0.0	0.0	0.0	0.0	0.0	0.0	0.0	0.0	0.0	0.0	0.0	0.0	1.0	0.0	0.0	0.0	0.0	0.0
RP24-87I22.7						None	None	None	None	None	None	None	None	None	nan	nan	nan	nan	nan	nan	nan	nan	nan	nan	nan	nan	nan	nan	nan	nan	nan	nan	nan	nan
Ctse	1510	symbol	H. sapiens	1510	H. sapiens	CTSE	cathepsin E	GO:0019886 antigen processing and presentation of exogenous peptide antigen via MHC class II;GO:0016540 protein autoprocessing;GO:0002495 antigen processing and presentation of peptide antigen via MHC class II		Enzymes/{ENZYME proteins/Hydrolases,Peptidases/Aspartic-type peptidases}			(M3468)NABA ECM REGULATORS; (M5885)NABA MATRISOME ASSOCIATED; (M5889)NABA MATRISOME	(M5946)HALLMARK COAGULATION; (M5945)HALLMARK HEME METABOLISM	0.0	0.0	0.0	0.0	0.0	1.0	0.0	0.0	0.0	0.0	0.0	0.0	1.0	0.0	0.0	0.0	0.0	0.0	0.0	0.0
Glrx2	51022	symbol	H. sapiens	51022	H. sapiens	GLRX2	glutaredoxin 2	GO:0042262 DNA protection;GO:0071451 cellular response to superoxide;GO:0071450 cellular response to oxygen radical			Nucleoplasm(Enhanced)	Glutathione (Protein disulfide oxidoreductase activity)		(M5938)HALLMARK REACTIVE OXIGEN SPECIES PATHWAY	0.0	0.0	0.0	1.0	0.0	0.0	0.0	0.0	0.0	1.0	0.0	0.0	0.0	0.0	0.0	0.0	0.0	0.0	0.0	0.0
AC121113.1						None	None	None	None	None	None	None	None	None	nan	nan	nan	nan	nan	nan	nan	nan	nan	nan	nan	nan	nan	nan	nan	nan	nan	nan	nan	nan
Rfwd2	64326	gene_synonym	H. sapiens	64326	H. sapiens	COP1	COP1, E3 ubiquitin ligase	GO:0032436 positive regulation of proteasomal ubiquitin-dependent protein catabolic process;GO:2000060 positive regulation of ubiquitin-dependent protein catabolic process;GO:1901800 positive regulation of proteasomal protein catabolic process		Enzymes/ENZYME proteins/Transferases			(M84)PID ATM PATHWAY; (M261)PID P53 REGULATION PATHWAY; (M145)PID P53 DOWNSTREAM PATHWAY		0.0	0.0	0.0	0.0	0.0	0.0	1.0	0.0	0.0	0.0	0.0	0.0	1.0	0.0	0.0	0.0	0.0	0.0	0.0	0.0
Gas5	60674	symbol	H. sapiens	60674	H. sapiens	GAS5	growth arrest specific 5 (non-protein coding)								0.0	0.0	0.0	0.0	0.0	0.0	0.0	0.0	0.0	0.0	0.0	0.0	0.0	0.0	0.0	0.0	0.0	0.0	0.0	0.0
Prdx6	9588	symbol	H. sapiens	9588	H. sapiens	PRDX6	peroxiredoxin 6	GO:0048026 positive regulation of mRNA splicing, via spliceosome;GO:0046475 glycerophospholipid catabolic process;GO:0050685 positive regulation of mRNA processing		Enzymes/ENZYME proteins/Oxidoreductases	Cytosol(Supported)Plasma membrane(Approved)	Isopropyl Alcohol (Ubiquitin protein ligase binding);2-(N-Morpholino)-Ethanesulfonic Acid (Ubiquitin protein ligase binding)		(M5938)HALLMARK REACTIVE OXIGEN SPECIES PATHWAY; (M5935)HALLMARK FATTY ACID METABOLISM	0.0	0.0	0.0	1.0	0.0	0.0	0.0	0.0	0.0	1.0	0.0	1.0	1.0	0.0	0.0	0.0	0.0	0.0	0.0	0.0
Uck2	7371	symbol	H. sapiens	7371	H. sapiens	UCK2	uridine-cytidine kinase 2	GO:0006238 CMP salvage;GO:0009224 CMP biosynthetic process;GO:0044211 CTP salvage		Enzymes/ENZYME proteins/Transferases	Nucleus(Approved)	Cytidine (Uridine kinase activity);Cytidine-5'-Triphosphate (Uridine kinase activity);Cytidine-5'-Monophosphate (Uridine kinase activity);Uridine 5'-Triphosphate (Uridine kinase activity);Citric Acid (Uridine kinase activity)		(M5947)HALLMARK IL2 STAT5 SIGNALING; (M5901)HALLMARK G2M CHECKPOINT	0.0	0.0	0.0	1.0	0.0	0.0	0.0	0.0	0.0	0.0	0.0	0.0	0.0	0.0	0.0	0.0	0.0	0.0	0.0	0.0
Cnih4	29097	symbol	H. sapiens	29097	H. sapiens	CNIH4	cornichon family AMPA receptor auxiliary protein 4	GO:0006888 ER to Golgi vesicle-mediated transport;GO:0048193 Golgi vesicle transport;GO:0015031 protein transport							0.0	0.0	0.0	0.0	0.0	0.0	0.0	0.0	0.0	0.0	0.0	0.0	0.0	0.0	0.0	0.0	0.0	0.0	0.0	0.0
CAAA01187608.2						None	None	None	None	None	None	None	None	None	nan	nan	nan	nan	nan	nan	nan	nan	nan	nan	nan	nan	nan	nan	nan	nan	nan	nan	nan	nan
Marc2	54996	symbol	H. sapiens	54996	H. sapiens	MARC2	mitochondrial amidoxime reducing component 2	GO:0051410 detoxification of nitrogen compound;GO:0042126 nitrate metabolic process;GO:0006805 xenobiotic metabolic process						(M5905)HALLMARK ADIPOGENESIS	0.0	0.0	0.0	0.0	0.0	0.0	0.0	0.0	0.0	0.0	0.0	0.0	0.0	0.0	0.0	0.0	0.0	0.0	0.0	0.0
Optn	10133	symbol	H. sapiens	10133	H. sapiens	OPTN	optineurin	GO:0061734 parkin-mediated stimulation of mitophagy in response to mitochondrial depolarization;GO:0098779 positive regulation of mitophagy in response to mitochondrial depolarization;GO:1901526 positive regulation of mitophagy			Cytosol(Enhanced)			(M5948)HALLMARK BILE ACID METABOLISM; (M5945)HALLMARK HEME METABOLISM	1.0	0.0	1.0	0.0	0.0	0.0	1.0	1.0	0.0	0.0	0.0	0.0	1.0	0.0	0.0	0.0	0.0	1.0	0.0	0.0
Nudt5	11164	symbol	H. sapiens	11164	H. sapiens	NUDT5	nudix hydrolase 5	GO:0019303 D-ribose catabolic process;GO:1990966 ATP generation from poly-ADP-D-ribose;GO:0009191 ribonucleoside diphosphate catabolic process		Enzymes/ENZYME proteins/{Hydrolases,Transferases}	Centrosome;Nucleus;Vesicles(Approved)				1.0	0.0	0.0	1.0	0.0	0.0	0.0	0.0	0.0	0.0	0.0	0.0	0.0	0.0	0.0	0.0	0.0	0.0	0.0	0.0
Sapcd2	89958	symbol	H. sapiens	89958	H. sapiens	SAPCD2	suppressor APC domain containing 2	GO:1904777 negative regulation of protein localization to cell cortex;GO:1904776 regulation of protein localization to cell cortex;GO:0098725 symmetric cell division			Cytosol;Nucleoli;Nucleus(Supported)				0.0	0.0	0.0	0.0	0.0	0.0	0.0	0.0	0.0	0.0	0.0	0.0	1.0	0.0	0.0	0.0	0.0	0.0	0.0	0.0
Ubac1	10422	symbol	H. sapiens	10422	H. sapiens	UBAC1	UBA domain containing 1	GO:0016567 protein ubiquitination;GO:0032446 protein modification by small protein conjugation;GO:0070647 protein modification by small protein conjugation or removal			Cytosol(Supported)Golgi apparatus;Plasma membrane(Approved)			(M5945)HALLMARK HEME METABOLISM	0.0	0.0	0.0	0.0	0.0	0.0	0.0	0.0	0.0	0.0	0.0	0.0	1.0	0.0	0.0	0.0	0.0	0.0	0.0	0.0
Pmpca	23203	symbol	H. sapiens	23203	H. sapiens	PMPCA	peptidase, mitochondrial processing alpha subunit	GO:0006627 protein processing involved in protein targeting to mitochondrion;GO:0006851 mitochondrial calcium ion transmembrane transport;GO:0034982 mitochondrial protein processing		Enzymes/{ENZYME proteins/Hydrolases,Peptidases/Metallopeptidases}	Mitochondria(Enhanced)			(M5936)HALLMARK OXIDATIVE PHOSPHORYLATION	1.0	0.0	0.0	0.0	0.0	0.0	0.0	0.0	0.0	0.0	0.0	0.0	0.0	0.0	1.0	0.0	0.0	1.0	0.0	0.0
Surf2	6835	symbol	H. sapiens	6835	H. sapiens	SURF2	surfeit 2	GO:0008150 biological_process			Nucleoli;Nucleus(Enhanced)				0.0	0.0	0.0	0.0	0.0	0.0	0.0	0.0	0.0	0.0	0.0	0.0	0.0	0.0	0.0	0.0	0.0	0.0	0.0	0.0
Col5a1	1289	symbol	H. sapiens	1289	H. sapiens	COL5A1	collagen type V alpha 1 chain	GO:1903225 negative regulation of endodermal cell differentiation;GO:0035313 wound healing, spreading of epidermal cells;GO:1903224 regulation of endodermal cell differentiation			Vesicles(Approved)		(M3005)NABA COLLAGENS; (M198)PID SYNDECAN 1 PATHWAY; (M236)PID DELTA NP63 PATHWAY	(M5891)HALLMARK HYPOXIA; (M5930)HALLMARK EPITHELIAL MESENCHYMAL TRANSITION; (M5937)HALLMARK GLYCOLYSIS	1.0	0.0	0.0	0.0	0.0	0.0	0.0	0.0	0.0	0.0	0.0	0.0	0.0	0.0	0.0	0.0	0.0	0.0	0.0	0.0
Gfi1b	8328	symbol	H. sapiens	8328	H. sapiens	GFI1B	growth factor independent 1B transcriptional repressor	GO:0000122 negative regulation of transcription by RNA polymerase II;GO:0045892 negative regulation of transcription, DNA-templated;GO:0016569 covalent chromatin modification		Transcription factors/Zinc-coordinating DNA-binding domains					0.0	0.0	0.0	0.0	0.0	0.0	0.0	0.0	0.0	0.0	0.0	0.0	0.0	0.0	0.0	0.0	0.0	0.0	0.0	0.0
Set	6418	symbol	H. sapiens	6418	H. sapiens	SET	SET nuclear proto-oncogene	GO:0035067 negative regulation of histone acetylation;GO:2000757 negative regulation of peptidyl-lysine acetylation;GO:0032515 negative regulation of phosphoprotein phosphatase activity			Nucleoplasm(Supported)Lipid droplets(Approved)		(M200)PID ERA GENOMIC PATHWAY	(M5926)HALLMARK MYC TARGETS V1	1.0	0.0	1.0	0.0	0.0	0.0	1.0	1.0	0.0	0.0	0.0	0.0	1.0	0.0	0.0	0.0	0.0	0.0	0.0	0.0
Tor1a	1861	symbol	H. sapiens	1861	H. sapiens	TOR1A	torsin family 1 member A	GO:0051584 regulation of dopamine uptake involved in synaptic transmission;GO:0051940 regulation of catecholamine uptake involved in synaptic transmission;GO:1900244 positive regulation of synaptic vesicle endocytosis			Nuclear membrane;Vesicles(Supported)		(M275)PID ALPHA SYNUCLEIN PATHWAY		0.0	0.0	0.0	0.0	0.0	0.0	0.0	0.0	0.0	0.0	0.0	0.0	1.0	0.0	0.0	0.0	0.0	0.0	0.0	0.0
Fubp3	8939	symbol	H. sapiens	8939	H. sapiens	FUBP3	far upstream element binding protein 3	GO:0045944 positive regulation of transcription by RNA polymerase II;GO:0045893 positive regulation of transcription, DNA-templated;GO:1903508 positive regulation of nucleic acid-templated transcription			Cytosol;Nucleoplasm(Approved)				0.0	0.0	0.0	0.0	0.0	0.0	0.0	0.0	0.0	0.0	0.0	0.0	0.0	0.0	0.0	0.0	0.0	0.0	0.0	0.0
RP23-161B9.10						None	None	None	None	None	None	None	None	None	nan	nan	nan	nan	nan	nan	nan	nan	nan	nan	nan	nan	nan	nan	nan	nan	nan	nan	nan	nan
Stxbp1	6812	symbol	H. sapiens	6812	H. sapiens	STXBP1	syntaxin binding protein 1	GO:1903296 positive regulation of glutamate secretion, neurotransmission;GO:1903294 regulation of glutamate secretion, neurotransmission;GO:0031630 regulation of synaptic vesicle fusion to presynaptic active zone membrane			Cytosol;Nucleoplasm(Approved)			(M5957)HALLMARK PANCREAS BETA CELLS	1.0	0.0	0.0	0.0	0.0	1.0	0.0	0.0	0.0	0.0	0.0	0.0	0.0	0.0	0.0	0.0	0.0	0.0	0.0	0.0
Psmd5	5711	symbol	H. sapiens	5711	H. sapiens	PSMD5	proteasome 26S subunit, non-ATPase 5	GO:0002223 stimulatory C-type lectin receptor signaling pathway;GO:0002479 antigen processing and presentation of exogenous peptide antigen via MHC class I, TAP-dependent;GO:0070682 proteasome regulatory particle assembly			Cytosol;Nucleus(Approved)				1.0	0.0	1.0	0.0	0.0	0.0	1.0	0.0	0.0	1.0	0.0	0.0	1.0	1.0	1.0	0.0	0.0	0.0	0.0	0.0
Stom	2040	symbol	H. sapiens	2040	H. sapiens	STOM	stomatin	GO:1901585 regulation of acid-sensing ion channel activity;GO:0044829 positive regulation by host of viral genome replication;GO:0044827 modulation by host of viral genome replication		Transporters/Accessory Factors Involved in Transport	Plasma membrane(Supported)Golgi apparatus;Vesicles(Approved)Cytosol(Uncertain)			(M5939)HALLMARK P53 PATHWAY; (M5905)HALLMARK ADIPOGENESIS	1.0	0.0	0.0	0.0	0.0	0.0	0.0	0.0	0.0	0.0	0.0	0.0	0.0	0.0	1.0	0.0	0.0	0.0	0.0	0.0
Nmi	9111	symbol	H. sapiens	9111	H. sapiens	NMI	N-myc and STAT interactor	GO:0045355 negative regulation of interferon-alpha biosynthetic process;GO:0045358 negative regulation of interferon-beta biosynthetic process;GO:1902524 positive regulation of protein K48-linked ubiquitination			Cytosol(Supported)Nucleoplasm(Approved)			(M5911)HALLMARK INTERFERON ALPHA RESPONSE; (M5913)HALLMARK INTERFERON GAMMA RESPONSE; (M5932)HALLMARK INFLAMMATORY RESPONSE	0.0	0.0	0.0	0.0	0.0	1.0	0.0	0.0	0.0	0.0	0.0	0.0	1.0	1.0	0.0	0.0	0.0	0.0	0.0	0.0
Mettl5	29081	symbol	H. sapiens	29081	H. sapiens	METTL5	methyltransferase like 5	GO:0032259 methylation;GO:0008152 metabolic process;GO:0008150 biological_process			Cytosol;Nucleoli(Approved)				0.0	0.0	0.0	0.0	0.0	0.0	0.0	0.0	0.0	0.0	0.0	0.0	0.0	0.0	0.0	0.0	0.0	0.0	0.0	0.0
Gorasp2	26003	symbol	H. sapiens	26003	H. sapiens	GORASP2	golgi reassembly stacking protein 2	GO:0007030 Golgi organization;GO:0010256 endomembrane system organization;GO:0006996 organelle organization			Golgi apparatus(Enhanced)				0.0	0.0	0.0	0.0	0.0	0.0	1.0	0.0	0.0	0.0	0.0	0.0	0.0	0.0	0.0	0.0	0.0	0.0	0.0	0.0
Sp3	6670	symbol	H. sapiens	6670	H. sapiens	SP3	Sp3 transcription factor	GO:0043353 enucleate erythrocyte differentiation;GO:0001829 trophectodermal cell differentiation;GO:0060136 embryonic process involved in female pregnancy		Transcription factors/Zinc-coordinating DNA-binding domains			(M105)PID TELOMERASE PATHWAY; (M2)PID SMAD2 3NUCLEAR PATHWAY		0.0	0.0	0.0	0.0	0.0	0.0	0.0	0.0	0.0	0.0	0.0	0.0	0.0	0.0	0.0	0.0	0.0	0.0	0.0	0.0
Scrn3	79634	symbol	H. sapiens	79634	H. sapiens	SCRN3	secernin 3	GO:0006887 exocytosis;GO:0032940 secretion by cell;GO:0046903 secretion		Enzymes/Peptidases/Cysteine-type peptidases	Cytosol;Vesicles(Approved)				0.0	0.0	0.0	0.0	0.0	0.0	0.0	0.0	0.0	0.0	0.0	0.0	0.0	0.0	0.0	0.0	0.0	0.0	0.0	0.0
RP23-387F9.3						None	None	None	None	None	None	None	None	None	nan	nan	nan	nan	nan	nan	nan	nan	nan	nan	nan	nan	nan	nan	nan	nan	nan	nan	nan	nan
Ube2l6	9246	symbol	H. sapiens	9246	H. sapiens	UBE2L6	ubiquitin conjugating enzyme E2 L6	GO:0032020 ISG15-protein conjugation;GO:0032480 negative regulation of type I interferon production;GO:0019985 translesion synthesis		Enzymes/ENZYME proteins/Transferases	Cytosol(Approved)			(M5911)HALLMARK INTERFERON ALPHA RESPONSE; (M5935)HALLMARK FATTY ACID METABOLISM; (M5913)HALLMARK INTERFERON GAMMA RESPONSE	0.0	0.0	0.0	0.0	0.0	1.0	0.0	0.0	0.0	0.0	0.0	0.0	1.0	1.0	0.0	0.0	0.0	0.0	1.0	0.0
Slc43a1	8501	symbol	H. sapiens	8501	H. sapiens	SLC43A1	solute carrier family 43 member 1	GO:1902475 L-alpha-amino acid transmembrane transport;GO:0015804 neutral amino acid transport;GO:0015807 L-amino acid transport		Transporters/Electrochemical Potential-driven transporters	Golgi apparatus;Plasma membrane;Vesicles(Approved)				0.0	0.0	0.0	0.0	0.0	0.0	0.0	0.0	0.0	0.0	0.0	0.0	0.0	0.0	1.0	0.0	0.0	0.0	0.0	0.0
Psmc3	5702	symbol	H. sapiens	5702	H. sapiens	PSMC3	proteasome 26S subunit, ATPase 3	GO:0043921 modulation by host of viral transcription;GO:0002223 stimulatory C-type lectin receptor signaling pathway;GO:0045899 positive regulation of RNA polymerase II transcriptional preinitiation complex assembly			Cytosol;Nucleus(Supported)			(M5941)HALLMARK UV RESPONSE UP	1.0	0.0	1.0	0.0	0.0	0.0	1.0	0.0	0.0	1.0	0.0	0.0	1.0	1.0	1.0	0.0	0.0	0.0	0.0	0.0
Cd82	3732	symbol	H. sapiens	3732	H. sapiens	CD82	CD82 molecule	GO:0007166 cell surface receptor signaling pathway;GO:0007165 signal transduction;GO:0023052 signaling		CD markers	Vesicles(Approved)		(M200)PID ERA GENOMIC PATHWAY; (M145)PID P53 DOWNSTREAM PATHWAY	(M5932)HALLMARK INFLAMMATORY RESPONSE; (M5939)HALLMARK P53 PATHWAY	0.0	0.0	0.0	0.0	0.0	0.0	0.0	0.0	0.0	0.0	0.0	0.0	0.0	0.0	0.0	0.0	0.0	0.0	0.0	0.0
Lmo2	4005	symbol	H. sapiens	4005	H. sapiens	LMO2	LIM domain only 2	GO:1902036 regulation of hematopoietic stem cell differentiation;GO:0097067 cellular response to thyroid hormone stimulus;GO:0042789 mRNA transcription by RNA polymerase II			Cytosol;Nucleoplasm(Approved)			(M5957)HALLMARK PANCREAS BETA CELLS; (M5945)HALLMARK HEME METABOLISM	0.0	0.0	0.0	0.0	0.0	0.0	0.0	0.0	0.0	0.0	0.0	0.0	1.0	0.0	0.0	0.0	0.0	0.0	0.0	0.0
Rmdn3	55177	symbol	H. sapiens	55177	H. sapiens	RMDN3	regulator of microtubule dynamics 3	GO:0006874 cellular calcium ion homeostasis;GO:0055074 calcium ion homeostasis;GO:0072503 cellular divalent inorganic cation homeostasis			Mitochondria(Enhanced)			(M5905)HALLMARK ADIPOGENESIS	0.0	0.0	0.0	0.0	0.0	0.0	0.0	0.0	0.0	0.0	0.0	0.0	0.0	0.0	0.0	0.0	0.0	0.0	0.0	0.0
Zfp106	64397	gene_synonym	H. sapiens	64397	H. sapiens	ZNF106	zinc finger protein 106	GO:0008286 insulin receptor signaling pathway;GO:0032869 cellular response to insulin stimulus;GO:0032868 response to insulin			Cytosol;Nucleoli;Nucleus(Approved)				0.0	0.0	0.0	0.0	0.0	0.0	0.0	0.0	0.0	0.0	0.0	0.0	0.0	0.0	0.0	0.0	0.0	0.0	0.0	0.0
Anapc1	64682	symbol	H. sapiens	64682	H. sapiens	ANAPC1	anaphase promoting complex subunit 1	GO:0031145 anaphase-promoting complex-dependent catabolic process;GO:0070979 protein K11-linked ubiquitination;GO:0043161 proteasome-mediated ubiquitin-dependent protein catabolic process			Vesicles(Approved)				0.0	0.0	0.0	0.0	0.0	0.0	1.0	0.0	0.0	1.0	0.0	0.0	1.0	0.0	0.0	0.0	0.0	0.0	0.0	0.0
Nop56	10528	symbol	H. sapiens	10528	H. sapiens	NOP56	NOP56 ribonucleoprotein	GO:0000154 rRNA modification;GO:0006364 rRNA processing;GO:0009451 RNA modification			Nucleoli fibrillar center(Enhanced)			(M5928)HALLMARK MYC TARGETS V2; (M5922)HALLMARK UNFOLDED PROTEIN RESPONSE; (M5926)HALLMARK MYC TARGETS V1	1.0	0.0	0.0	0.0	0.0	0.0	0.0	0.0	1.0	0.0	0.0	0.0	0.0	0.0	0.0	0.0	0.0	0.0	0.0	0.0
Naa20	51126	symbol	H. sapiens	51126	H. sapiens	NAA20	N(alpha)-acetyltransferase 20, NatB catalytic subunit	GO:0017196 N-terminal peptidyl-methionine acetylation;GO:0006474 N-terminal protein amino acid acetylation;GO:0018206 peptidyl-methionine modification		Enzymes/ENZYME proteins/Transferases	Cytosol(Supported)				0.0	0.0	0.0	0.0	0.0	0.0	0.0	0.0	0.0	0.0	0.0	0.0	0.0	0.0	0.0	0.0	0.0	0.0	0.0	0.0
Acss1	84532	symbol	H. sapiens	84532	H. sapiens	ACSS1	acyl-CoA synthetase short chain family member 1	GO:0019542 propionate biosynthetic process;GO:0019427 acetyl-CoA biosynthetic process from acetate;GO:0051790 short-chain fatty acid biosynthetic process		Enzymes/ENZYME proteins/Ligase		Adenosine monophosphate (Atp binding);Adenosine triphosphate (Atp binding)	(M32)PID HDAC CLASSIII PATHWAY	(M5935)HALLMARK FATTY ACID METABOLISM	0.0	0.0	0.0	1.0	0.0	0.0	0.0	0.0	0.0	0.0	0.0	0.0	0.0	0.0	0.0	0.0	0.0	0.0	0.0	0.0
Rbm39	9584	symbol	H. sapiens	9584	H. sapiens	RBM39	RNA binding motif protein 39	GO:0008380 RNA splicing;GO:0006397 mRNA processing;GO:0016071 mRNA metabolic process			Nuclear speckles(Supported)Nucleoplasm(Approved)Microtubule organizing center;Microtubules(Uncertain)				0.0	0.0	0.0	0.0	0.0	0.0	0.0	0.0	0.0	0.0	0.0	1.0	0.0	0.0	0.0	0.0	0.0	0.0	0.0	0.0
Samhd1	25939	symbol	H. sapiens	25939	H. sapiens	SAMHD1	SAM and HD domain containing deoxynucleoside triphosphate triphosphohydrolase 1	GO:0046061 dATP catabolic process;GO:0006203 dGTP catabolic process;GO:0046060 dATP metabolic process			Nucleoplasm(Supported)Plasma membrane(Approved)			(M5913)HALLMARK INTERFERON GAMMA RESPONSE	1.0	0.0	0.0	1.0	0.0	1.0	0.0	0.0	0.0	0.0	0.0	0.0	1.0	1.0	0.0	0.0	1.0	0.0	0.0	0.0
Zbp1	81030	symbol	H. sapiens	81030	H. sapiens	ZBP1	Z-DNA binding protein 1	GO:0032481 positive regulation of type I interferon production;GO:0032479 regulation of type I interferon production;GO:0032606 type I interferon production						(M5913)HALLMARK INTERFERON GAMMA RESPONSE	0.0	0.0	0.0	0.0	0.0	0.0	0.0	0.0	0.0	0.0	0.0	0.0	0.0	0.0	0.0	0.0	0.0	0.0	0.0	0.0
Mir3091	100526556	symbol	M. musculus			None	None	None	None	None	None	None	None	None	nan	nan	nan	nan	nan	nan	nan	nan	nan	nan	nan	nan	nan	nan	nan	nan	nan	nan	nan	nan
Polr3k	51728	symbol	H. sapiens	51728	H. sapiens	POLR3K	RNA polymerase III subunit K	GO:0006386 termination of RNA polymerase III transcription;GO:0032481 positive regulation of type I interferon production;GO:0006379 mRNA cleavage		RNA polymerase related proteins	Cytosol;Nucleus(Uncertain)			(M5937)HALLMARK GLYCOLYSIS	0.0	0.0	0.0	0.0	0.0	0.0	0.0	0.0	0.0	0.0	0.0	0.0	0.0	0.0	0.0	0.0	1.0	0.0	0.0	0.0
RP24-251F16.4						None	None	None	None	None	None	None	None	None	nan	nan	nan	nan	nan	nan	nan	nan	nan	nan	nan	nan	nan	nan	nan	nan	nan	nan	nan	nan
Car1	9970	gene_synonym	H. sapiens	9970	H. sapiens	NR1I3	nuclear receptor subfamily 1 group I member 3	GO:0030521 androgen receptor signaling pathway;GO:0030518 intracellular steroid hormone receptor signaling pathway;GO:0006367 transcription initiation from RNA polymerase II promoter		Nuclear receptors;Transcription factors/Zinc-coordinating DNA-binding domains	Nucleoplasm(Approved)	Prasterone (Zinc ion binding);16,17-Androstene-3-Ol (Zinc ion binding);(5BETA)-PREGNANE-3,20-DIONE (Zinc ion binding)	(M115)PID REG GR PATHWAY		0.0	0.0	0.0	0.0	0.0	0.0	0.0	0.0	0.0	0.0	0.0	0.0	0.0	0.0	0.0	0.0	0.0	0.0	0.0	0.0
Car2	760	gene_synonym	H. sapiens	760	H. sapiens	CA2	carbonic anhydrase 2	GO:0032849 positive regulation of cellular pH reduction;GO:2001150 positive regulation of dipeptide transmembrane transport;GO:0032847 regulation of cellular pH reduction		Enzymes/ENZYME proteins/Lyases		Methyclothiazide (Zinc ion binding);Topiramate (Zinc ion binding);Ethoxzolamide (Zinc ion binding);Bendroflumethiazide (Zinc ion binding);Benzthiazide (Zinc ion binding);Cyclothiazide (Zinc ion binding);Furosemide (Zinc ion binding);Methazolamide (Zinc ion binding);Hydroflumethiazide (Zinc ion binding);Acetazolamide (Zinc ion binding);Dorzolamide (Zinc ion binding);Chlorothiazide (Zinc ion bindin…		(M5941)HALLMARK UV RESPONSE UP; (M5935)HALLMARK FATTY ACID METABOLISM; (M5953)HALLMARK KRAS SIGNALING UP	0.0	0.0	0.0	0.0	0.0	0.0	0.0	0.0	0.0	0.0	0.0	0.0	1.0	0.0	1.0	0.0	0.0	0.0	1.0	1.0
Larp1b	55132	symbol	H. sapiens	55132	H. sapiens	LARP1B	La ribonucleoprotein domain family member 1B				Cytosol(Approved)				0.0	0.0	0.0	0.0	0.0	0.0	0.0	0.0	0.0	0.0	0.0	0.0	0.0	0.0	0.0	0.0	0.0	0.0	0.0	0.0
Exosc8	11340	symbol	H. sapiens	11340	H. sapiens	EXOSC8	exosome component 8	GO:0071038 nuclear polyadenylation-dependent tRNA catabolic process;GO:0071035 nuclear polyadenylation-dependent rRNA catabolic process;GO:0071046 nuclear polyadenylation-dependent ncRNA catabolic process			Mitochondria(Approved)			(M5925)HALLMARK E2F TARGETS	1.0	0.0	0.0	0.0	0.0	0.0	0.0	0.0	0.0	0.0	0.0	0.0	1.0	0.0	0.0	1.0	1.0	0.0	0.0	0.0
Nmd3	51068	symbol	H. sapiens	51068	H. sapiens	NMD3	NMD3 ribosome export adaptor	GO:1904751 positive regulation of protein localization to nucleolus;GO:0000055 ribosomal large subunit export from nucleus;GO:1904749 regulation of protein localization to nucleolus			Nucleoli;Nucleus(Supported)				1.0	0.0	0.0	0.0	0.0	0.0	0.0	0.0	1.0	0.0	0.0	0.0	0.0	0.0	0.0	0.0	0.0	0.0	0.0	0.0
Lmna	4000	symbol	H. sapiens	4000	H. sapiens	LMNA	lamin A/C	GO:0035105 sterol regulatory element binding protein import into nucleus;GO:1903243 negative regulation of cardiac muscle hypertrophy in response to stress;GO:0010616 negative regulation of cardiac muscle adaptation					(M220)PID CASPASE PATHWAY	(M5902)HALLMARK APOPTOSIS	1.0	0.0	0.0	0.0	0.0	0.0	1.0	1.0	0.0	0.0	0.0	0.0	1.0	0.0	0.0	0.0	0.0	1.0	0.0	0.0
Ssr2	6746	symbol	H. sapiens	6746	H. sapiens	SSR2	signal sequence receptor subunit 2	GO:0006613 cotranslational protein targeting to membrane;GO:0006612 protein targeting to membrane;GO:0090150 establishment of protein localization to membrane							1.0	0.0	0.0	0.0	0.0	0.0	0.0	0.0	0.0	1.0	0.0	0.0	0.0	0.0	0.0	0.0	0.0	0.0	0.0	0.0
Dap3	7818	symbol	H. sapiens	7818	H. sapiens	DAP3	death associated protein 3	GO:0070126 mitochondrial translational termination;GO:0070125 mitochondrial translational elongation;GO:0006415 translational termination		Ribosomal proteins	Mitochondria(Supported)Nucleoplasm(Approved)		(M79)PID TRAIL PATHWAY	(M5902)HALLMARK APOPTOSIS	1.0	0.0	0.0	0.0	0.0	0.0	0.0	1.0	0.0	0.0	0.0	0.0	0.0	0.0	0.0	0.0	0.0	0.0	0.0	0.0
Pklr	5313	symbol	H. sapiens	5313	H. sapiens	PKLR	pyruvate kinase L/R	GO:0061621 canonical glycolysis;GO:0061620 glycolytic process through glucose-6-phosphate;GO:0061615 glycolytic process through fructose-6-phosphate		Enzymes/ENZYME proteins/Transferases	Endoplasmic reticulum;Golgi apparatus(Approved)	Pyruvic acid (Pyruvate kinase activity);2-Phosphoglycolic Acid (Pyruvate kinase activity);beta-D-fructofuranose 1,6-bisphosphate (Pyruvate kinase activity)	(M106)PID HNF3B PATHWAY; (M3270)ST INTEGRIN SIGNALING PATHWAY	(M5957)HALLMARK PANCREAS BETA CELLS; (M5891)HALLMARK HYPOXIA	1.0	0.0	0.0	1.0	0.0	0.0	0.0	0.0	0.0	1.0	0.0	0.0	1.0	0.0	0.0	0.0	0.0	0.0	0.0	0.0
Scamp3	10067	symbol	H. sapiens	10067	H. sapiens	SCAMP3	secretory carrier membrane protein 3	GO:0006892 post-Golgi vesicle-mediated transport;GO:0048193 Golgi vesicle transport;GO:0015031 protein transport			Vesicles(Supported)			(M5910)HALLMARK PROTEIN SECRETION	0.0	0.0	0.0	0.0	0.0	0.0	0.0	0.0	0.0	0.0	0.0	0.0	0.0	0.0	0.0	0.0	0.0	0.0	0.0	0.0
Rps27	6232	symbol	H. sapiens	6232	H. sapiens	RPS27	ribosomal protein S27	GO:0006614 SRP-dependent cotranslational protein targeting to membrane;GO:0006613 cotranslational protein targeting to membrane;GO:0000184 nuclear-transcribed mRNA catabolic process, nonsense-mediated decay		Ribosomal proteins	Cytosol;Endoplasmic reticulum;Nucleoli(Approved);Cytosol;Endoplasmic reticulum;Nucleoli(Supported)				1.0	0.0	0.0	0.0	1.0	0.0	1.0	0.0	0.0	0.0	0.0	0.0	0.0	0.0	0.0	0.0	0.0	0.0	0.0	0.0
Cers2	29956	symbol	H. sapiens	29956	H. sapiens	CERS2	ceramide synthase 2	GO:1905045 negative regulation of Schwann cell proliferation involved in axon regeneration;GO:1905044 regulation of Schwann cell proliferation involved in axon regeneration;GO:0014011 Schwann cell proliferation involved in axon regeneration			Endoplasmic reticulum;Nuclear membrane(Supported)				0.0	0.0	0.0	0.0	0.0	0.0	0.0	0.0	0.0	0.0	0.0	0.0	0.0	0.0	0.0	0.0	0.0	0.0	0.0	0.0
Prpf3	9129	symbol	H. sapiens	9129	H. sapiens	PRPF3	pre-mRNA processing factor 3	GO:0000244 spliceosomal tri-snRNP complex assembly;GO:0000387 spliceosomal snRNP assembly;GO:0000398 mRNA splicing, via spliceosome			Nucleoplasm(Enhanced)			(M5941)HALLMARK UV RESPONSE UP	1.0	0.0	0.0	0.0	1.0	0.0	0.0	0.0	0.0	0.0	0.0	1.0	0.0	0.0	0.0	0.0	0.0	0.0	0.0	0.0
Gpr89	653519	gene_synonym	H. sapiens	653519	H. sapiens	GPR89A	G protein-coupled receptor 89A	GO:0051452 intracellular pH reduction;GO:0051453 regulation of intracellular pH;GO:0045851 pH reduction			Endoplasmic reticulum(Approved)				0.0	0.0	0.0	0.0	0.0	0.0	0.0	0.0	0.0	0.0	0.0	0.0	0.0	0.0	0.0	0.0	0.0	0.0	0.0	0.0
Gstm5	2949	symbol	H. sapiens	2949	H. sapiens	GSTM5	glutathione S-transferase mu 5	GO:1901687 glutathione derivative biosynthetic process;GO:1901685 glutathione derivative metabolic process;GO:0006749 glutathione metabolic process		Enzymes/ENZYME proteins/Transferases	Cytokinetic bridge;Cytosol(Approved)	Glutathione (Glutathione transferase activity)			0.0	0.0	0.0	1.0	0.0	0.0	0.0	0.0	0.0	0.0	0.0	0.0	0.0	0.0	0.0	0.0	0.0	0.0	0.0	0.0
Gpsm2	29899	symbol	H. sapiens	29899	H. sapiens	GPSM2	G protein signaling modulator 2	GO:1905832 positive regulation of spindle assembly;GO:1904778 positive regulation of protein localization to cell cortex;GO:1904776 regulation of protein localization to cell cortex			Cytosol(Supported)				0.0	0.0	0.0	0.0	0.0	0.0	0.0	0.0	0.0	0.0	0.0	0.0	1.0	0.0	0.0	0.0	0.0	0.0	0.0	0.0
RP23-430D14.1						None	None	None	None	None	None	None	None	None	nan	nan	nan	nan	nan	nan	nan	nan	nan	nan	nan	nan	nan	nan	nan	nan	nan	nan	nan	nan
Gclm	2730	symbol	H. sapiens	2730	H. sapiens	GCLM	glutamate-cysteine ligase modifier subunit	GO:0097069 cellular response to thyroxine stimulus;GO:0035229 positive regulation of glutamate-cysteine ligase activity;GO:1904387 cellular response to L-phenylalanine derivative			Cytosol;Nucleoplasm;Plasma membrane(Approved)	L-Glutamic Acid (Glutamate-cysteine ligase catalytic subunit binding);L-Cysteine (Glutamate-cysteine ligase catalytic subunit binding)		(M5938)HALLMARK REACTIVE OXIGEN SPECIES PATHWAY; (M5948)HALLMARK BILE ACID METABOLISM; (M5945)HALLMARK HEME METABOLISM	0.0	0.0	0.0	1.0	0.0	0.0	0.0	0.0	0.0	0.0	0.0	0.0	1.0	0.0	0.0	0.0	0.0	1.0	0.0	0.0
RP23-173N16.6						None	None	None	None	None	None	None	None	None	nan	nan	nan	nan	nan	nan	nan	nan	nan	nan	nan	nan	nan	nan	nan	nan	nan	nan	nan	nan
Pla2g12a	81579	symbol	H. sapiens	81579	H. sapiens	PLA2G12A	phospholipase A2 group XIIA	GO:0050482 arachidonic acid secretion;GO:0036148 phosphatidylglycerol acyl-chain remodeling;GO:0036150 phosphatidylserine acyl-chain remodeling		Enzymes/ENZYME proteins/Hydrolases;RAS pathway related proteins				(M5923)HALLMARK PI3K AKT MTOR SIGNALING	0.0	0.0	0.0	1.0	0.0	0.0	0.0	0.0	0.0	0.0	0.0	0.0	0.0	0.0	0.0	0.0	0.0	0.0	0.0	0.0
Ube2d3	7323	symbol	H. sapiens	7323	H. sapiens	UBE2D3	ubiquitin conjugating enzyme E2 D3	GO:0035666 TRIF-dependent toll-like receptor signaling pathway;GO:0002756 MyD88-independent toll-like receptor signaling pathway;GO:1903955 positive regulation of protein targeting to mitochondrion		Enzymes/ENZYME proteins/Transferases	Plasma membrane(Supported)Cytosol(Uncertain)		(M37)PID NFKAPPAB CANONICAL PATHWAY; (M258)PID BARD1 PATHWAY; (M214)PID ERBB1 INTERNALIZATION PATHWAY	(M5896)HALLMARK TGF BETA SIGNALING; (M5923)HALLMARK PI3K AKT MTOR SIGNALING; (M5924)HALLMARK MTORC1 SIGNALING	1.0	0.0	0.0	0.0	0.0	0.0	0.0	0.0	0.0	1.0	0.0	0.0	1.0	0.0	0.0	0.0	0.0	1.0	0.0	0.0
Gbp7	388646	symbol	H. sapiens	388646	H. sapiens	GBP7	guanylate binding protein 7								0.0	0.0	0.0	0.0	0.0	1.0	0.0	0.0	0.0	0.0	0.0	0.0	0.0	1.0	0.0	0.0	0.0	0.0	0.0	0.0
Gbp3	2635	symbol	H. sapiens	2635	H. sapiens	GBP3	guanylate binding protein 3	GO:0051607 defense response to virus;GO:0009615 response to virus;GO:0098542 defense response to other organism					(M60)PID NFAT TFPATHWAY		0.0	0.0	0.0	0.0	0.0	1.0	0.0	0.0	0.0	0.0	0.0	0.0	0.0	1.0	0.0	0.0	0.0	0.0	0.0	0.0
Gbp2	2634	symbol	H. sapiens	2634	H. sapiens	GBP2	guanylate binding protein 2	GO:0060337 type I interferon signaling pathway;GO:0060333 interferon-gamma-mediated signaling pathway;GO:0071357 cellular response to type I interferon			Actin filaments;Cytosol;Nucleoplasm(Supported)			(M5911)HALLMARK INTERFERON ALPHA RESPONSE; (M5950)HALLMARK ALLOGRAFT REJECTION	0.0	0.0	0.0	0.0	0.0	1.0	0.0	0.0	0.0	0.0	0.0	0.0	0.0	1.0	0.0	0.0	0.0	0.0	0.0	0.0
Sh3glb1	51100	symbol	H. sapiens	51100	H. sapiens	SH3GLB1	SH3 domain containing GRB2 like, endophilin B1	GO:1903527 positive regulation of membrane tubulation;GO:2000786 positive regulation of autophagosome assembly;GO:1903778 protein localization to vacuolar membrane			Cytosol(Enhanced)				1.0	0.0	0.0	0.0	0.0	0.0	0.0	0.0	0.0	0.0	0.0	0.0	1.0	0.0	0.0	0.0	0.0	1.0	0.0	0.0
Clca3a1	12722	symbol	M. musculus			None	None	None	None	None	None	None	None	None	nan	nan	nan	nan	nan	nan	nan	nan	nan	nan	nan	nan	nan	nan	nan	nan	nan	nan	nan	nan
Ssx2ip	117178	symbol	H. sapiens	117178	H. sapiens	SSX2IP	SSX family member 2 interacting protein	GO:0035735 intraciliary transport involved in cilium assembly;GO:0035020 regulation of Rac protein signal transduction;GO:0042073 intraciliary transport			Cell Junctions(Approved)				0.0	0.0	0.0	0.0	0.0	0.0	0.0	0.0	0.0	0.0	0.0	0.0	0.0	0.0	0.0	0.0	0.0	0.0	0.0	0.0
Asb17os	72317	symbol	M. musculus			None	None	None	None	None	None	None	None	None	nan	nan	nan	nan	nan	nan	nan	nan	nan	nan	nan	nan	nan	nan	nan	nan	nan	nan	nan	nan
Ptger3	5733	symbol	H. sapiens	5733	H. sapiens	PTGER3	prostaglandin E receptor 3	GO:0031622 positive regulation of fever generation;GO:0031620 regulation of fever generation;GO:0060455 negative regulation of gastric acid secretion		G-protein coupled receptors/GPCRs excl olfactory receptors		Bimatoprost (Rna polymerase ii transcription factor activity, ligand-activated sequence-specific dna binding);Dinoprostone (Rna polymerase ii transcription factor activity, ligand-activated sequence-specific dna binding);Misoprostol (Rna polymerase ii transcription factor activity, ligand-activated sequence-specific dna binding)		(M5907)HALLMARK ESTROGEN RESPONSE LATE; (M5905)HALLMARK ADIPOGENESIS	0.0	0.0	0.0	0.0	0.0	0.0	0.0	0.0	0.0	0.0	0.0	0.0	0.0	0.0	0.0	0.0	0.0	0.0	1.0	0.0
Map3k7	6885	symbol	H. sapiens	6885	H. sapiens	MAP3K7	mitogen-activated protein kinase kinase kinase 7	GO:0070423 nucleotide-binding oligomerization domain containing signaling pathway;GO:0002755 MyD88-dependent toll-like receptor signaling pathway;GO:0002726 positive regulation of T cell cytokine production	STE Ser/Thr protein kinase family	Enzymes/{ENZYME proteins/Transferases,Kinases/STE Ser/Thr protein kinases}	Cytosol(Supported)Nuclear speckles(Approved)		(M190)PID TCR JNK PATHWAY; (M20)PID P38 MKK3 6PATHWAY; (M18030)ST TUMOR NECROSIS FACTOR PATHWAY	(M5896)HALLMARK TGF BETA SIGNALING; (M5923)HALLMARK PI3K AKT MTOR SIGNALING; (M5950)HALLMARK ALLOGRAFT REJECTION	1.0	0.0	0.0	0.0	0.0	1.0	0.0	0.0	0.0	0.0	0.0	0.0	1.0	1.0	0.0	0.0	0.0	0.0	0.0	0.0
Rars2	57038	symbol	H. sapiens	57038	H. sapiens	RARS2	arginyl-tRNA synthetase 2, mitochondrial	GO:0006420 arginyl-tRNA aminoacylation;GO:0006418 tRNA aminoacylation for protein translation;GO:0043039 tRNA aminoacylation		Enzymes/ENZYME proteins/Ligase	Cytosol;Nuclear bodies(Approved)				1.0	0.0	0.0	0.0	0.0	0.0	0.0	1.0	0.0	0.0	0.0	0.0	1.0	0.0	0.0	1.0	0.0	0.0	0.0	0.0
Bag1	573	symbol	H. sapiens	573	H. sapiens	BAG1	BCL2 associated athanogene 1	GO:1900034 regulation of cellular response to heat;GO:0051085 chaperone cofactor-dependent protein refolding;GO:0051084 'de novo' posttranslational protein folding			Nucleoplasm(Supported)	(2R,3R,4S,5R)-2-[6-amino-8-[(3,4-dichlorophenyl)methylamino]purin-9-yl]-5-(hydroxymethyl)oxolane-3,4-diol (Receptor signaling protein activity)	(M167)PID AP1 PATHWAY	(M5907)HALLMARK ESTROGEN RESPONSE LATE; (M5906)HALLMARK ESTROGEN RESPONSE EARLY; (M5909)HALLMARK MYOGENESIS	0.0	0.0	0.0	0.0	0.0	0.0	0.0	0.0	0.0	1.0	0.0	0.0	0.0	0.0	0.0	0.0	0.0	0.0	0.0	0.0
Ubap2	55833	symbol	H. sapiens	55833	H. sapiens	UBAP2	ubiquitin associated protein 2	GO:0010628 positive regulation of gene expression;GO:0010604 positive regulation of macromolecule metabolic process;GO:0009893 positive regulation of metabolic process			Cytosol(Approved)				0.0	0.0	0.0	0.0	0.0	0.0	0.0	0.0	0.0	0.0	0.0	0.0	0.0	0.0	0.0	0.0	0.0	0.0	0.0	0.0
Sigmar1	10280	symbol	H. sapiens	10280	H. sapiens	SIGMAR1	sigma non-opioid intracellular receptor 1	GO:0038003 opioid receptor signaling pathway;GO:0070207 protein homotrimerization;GO:0070206 protein trimerization		Transporters/Accessory Factors Involved in Transport		Amitriptyline (Opioid receptor activity);Remoxipride (Opioid receptor activity);Dextromethorphan (Opioid receptor activity);Pentazocine (Opioid receptor activity);Dimethyltryptamine (Opioid receptor activity);Prasterone (Opioid receptor activity);Phencyclidine (Opioid receptor activity);Captodiame (Opioid receptor activity)		(M5941)HALLMARK UV RESPONSE UP	0.0	0.0	0.0	0.0	0.0	0.0	0.0	0.0	0.0	0.0	0.0	0.0	0.0	0.0	0.0	0.0	0.0	0.0	0.0	0.0
Clta	1211	symbol	H. sapiens	1211	H. sapiens	CLTA	clathrin light chain A	GO:0032802 low-density lipoprotein particle receptor catabolic process;GO:0019886 antigen processing and presentation of exogenous peptide antigen via MHC class II;GO:0034383 low-density lipoprotein particle clearance			Endosomes;Lysosomes;Vesicles(Enhanced)		(M243)PID ARF 3PATHWAY; (M195)PID CMYB PATHWAY	(M5910)HALLMARK PROTEIN SECRETION	1.0	0.0	0.0	0.0	0.0	1.0	0.0	0.0	0.0	0.0	0.0	0.0	1.0	0.0	1.0	0.0	0.0	0.0	0.0	0.0
Tomm5	401505	symbol	H. sapiens	401505	H. sapiens	TOMM5	translocase of outer mitochondrial membrane 5	GO:0006626 protein targeting to mitochondrion;GO:0072655 establishment of protein localization to mitochondrion;GO:0070585 protein localization to mitochondrion			Mitochondria(Supported)				1.0	0.0	0.0	0.0	0.0	0.0	0.0	0.0	0.0	0.0	0.0	0.0	0.0	0.0	0.0	0.0	0.0	1.0	0.0	0.0
Slc25a51	92014	symbol	H. sapiens	92014	H. sapiens	SLC25A51	solute carrier family 25 member 51	GO:0006839 mitochondrial transport;GO:0055085 transmembrane transport;GO:0006810 transport		Transporters/Electrochemical Potential-driven transporters	Mitochondria(Approved)				0.0	0.0	0.0	0.0	0.0	0.0	0.0	0.0	0.0	0.0	0.0	0.0	0.0	0.0	0.0	0.0	0.0	1.0	0.0	0.0
Alad	210	symbol	H. sapiens	210	H. sapiens	ALAD	aminolevulinate dehydratase	GO:0010266 response to vitamin B1;GO:0071284 cellular response to lead ion;GO:0070541 response to platinum ion		Enzymes/ENZYME proteins/Lyases		Aminolevulinic acid (Zinc ion binding);Delta-Amino Valeric Acid (Zinc ion binding);Laevulinic Acid (Zinc ion binding);4-Oxosebacic Acid (Zinc ion binding);Porphobilinogen (Zinc ion binding);3-(2-Aminoethyl)-4-(Aminomethyl)Heptanedioic Acid (Zinc ion binding);4,7-Dioxosebacic Acid (Zinc ion binding);5-hydroxyvaleric acid (Zinc ion binding)		(M5935)HALLMARK FATTY ACID METABOLISM; (M5945)HALLMARK HEME METABOLISM	0.0	1.0	0.0	1.0	0.0	0.0	0.0	0.0	0.0	0.0	0.0	0.0	1.0	0.0	0.0	0.0	0.0	0.0	0.0	0.0
Rps6	6194	symbol	H. sapiens	6194	H. sapiens	RPS6	ribosomal protein S6	GO:0002309 T cell proliferation involved in immune response;GO:0022605 oogenesis stage;GO:0006924 activation-induced cell death of T cells		Ribosomal proteins	Cytosol;Endoplasmic reticulum(Enhanced)		(M143)PID IL2 PI3K PATHWAY; (M164)PID ERBB1 DOWNSTREAM PATHWAY	(M5926)HALLMARK MYC TARGETS V1	1.0	0.0	1.0	0.0	1.0	0.0	0.0	0.0	1.0	0.0	0.0	0.0	1.0	0.0	0.0	0.0	0.0	0.0	0.0	0.0
Nfia	4774	symbol	H. sapiens	4774	H. sapiens	NFIA	nuclear factor I A	GO:0072189 ureter development;GO:0060074 synapse maturation;GO:0019079 viral genome replication		Transcription factors	Nucleoplasm(Enhanced)		(M285)PID HNF3A PATHWAY		1.0	0.0	1.0	0.0	0.0	0.0	0.0	0.0	0.0	0.0	0.0	0.0	0.0	0.0	0.0	0.0	0.0	0.0	0.0	0.0
Cachd1	57685	symbol	H. sapiens	57685	H. sapiens	CACHD1	cache domain containing 1	GO:0006816 calcium ion transport;GO:0070838 divalent metal ion transport;GO:0072511 divalent inorganic cation transport			Nucleoli;Nucleus(Uncertain)				0.0	0.0	0.0	0.0	0.0	0.0	0.0	0.0	0.0	0.0	0.0	0.0	0.0	0.0	0.0	0.0	0.0	0.0	0.0	0.0
Coa7	65260	symbol	H. sapiens	65260	H. sapiens	COA7	cytochrome c oxidase assembly factor 7 (putative)				Mitochondria;Nucleus(Approved)				0.0	0.0	0.0	0.0	0.0	0.0	0.0	0.0	0.0	0.0	0.0	0.0	0.0	0.0	0.0	0.0	0.0	0.0	0.0	0.0
Eps15	2060	symbol	H. sapiens	2060	H. sapiens	EPS15	epidermal growth factor receptor pathway substrate 15	GO:0019065 receptor-mediated endocytosis of virus by host cell;GO:0075509 endocytosis involved in viral entry into host cell;GO:0001921 positive regulation of receptor recycling			Cytosol;Vesicles(Enhanced)		(M214)PID ERBB1 INTERNALIZATION PATHWAY; (M17)PID NOTCH PATHWAY; (M48)PID MET PATHWAY		1.0	0.0	0.0	0.0	0.0	0.0	0.0	0.0	0.0	0.0	0.0	0.0	0.0	0.0	0.0	0.0	0.0	0.0	0.0	0.0
Nasp	4678	symbol	H. sapiens	4678	H. sapiens	NASP	nuclear autoantigenic sperm protein	GO:0006335 DNA replication-dependent nucleosome assembly;GO:0006336 DNA replication-independent nucleosome assembly;GO:0034723 DNA replication-dependent nucleosome organization			Nucleoplasm(Enhanced)			(M5901)HALLMARK G2M CHECKPOINT; (M5937)HALLMARK GLYCOLYSIS; (M5925)HALLMARK E2F TARGETS	0.0	0.0	1.0	0.0	0.0	0.0	0.0	0.0	0.0	0.0	0.0	0.0	0.0	0.0	0.0	0.0	0.0	0.0	0.0	0.0
Urod	7389	symbol	H. sapiens	7389	H. sapiens	UROD	uroporphyrinogen decarboxylase	GO:0006782 protoporphyrinogen IX biosynthetic process;GO:0046501 protoporphyrinogen IX metabolic process;GO:0006783 heme biosynthetic process		Enzymes/ENZYME proteins/Lyases	Cytosol;Nucleoplasm(Supported)	Coproporphyrin I (Uroporphyrinogen decarboxylase activity);Coproporphyrin Iii (Uroporphyrinogen decarboxylase activity)		(M5935)HALLMARK FATTY ACID METABOLISM; (M5941)HALLMARK UV RESPONSE UP; (M5945)HALLMARK HEME METABOLISM	0.0	1.0	0.0	1.0	0.0	0.0	0.0	0.0	0.0	0.0	0.0	0.0	0.0	0.0	0.0	0.0	0.0	0.0	0.0	0.0
Snord55	26811	symbol	H. sapiens	26811	H. sapiens	SNORD55	small nucleolar RNA, C/D box 55								0.0	0.0	0.0	0.0	0.0	0.0	0.0	0.0	0.0	0.0	0.0	0.0	0.0	0.0	0.0	0.0	0.0	0.0	0.0	0.0
Med8	112950	symbol	H. sapiens	112950	H. sapiens	MED8	mediator complex subunit 8	GO:0006367 transcription initiation from RNA polymerase II promoter;GO:0006352 DNA-templated transcription, initiation;GO:0016567 protein ubiquitination			Golgi apparatus;Nucleoplasm(Approved)				0.0	0.0	0.0	0.0	0.0	1.0	0.0	0.0	0.0	0.0	0.0	0.0	0.0	0.0	0.0	0.0	0.0	0.0	0.0	0.0
Ermap	114625	symbol	H. sapiens	114625	H. sapiens	ERMAP	erythroblast membrane associated protein (Scianna blood group)			Blood group antigen proteins				(M5945)HALLMARK HEME METABOLISM	0.0	0.0	0.0	0.0	0.0	0.0	0.0	0.0	0.0	0.0	0.0	0.0	0.0	0.0	0.0	0.0	0.0	0.0	0.0	0.0
Cited4	163732	symbol	H. sapiens	163732	H. sapiens	CITED4	Cbp/p300 interacting transactivator with Glu/Asp rich carboxy-terminal domain 4	GO:0043627 response to estrogen;GO:0045944 positive regulation of transcription by RNA polymerase II;GO:0045893 positive regulation of transcription, DNA-templated			Vesicles(Approved)				0.0	0.0	0.0	0.0	0.0	0.0	0.0	0.0	0.0	0.0	0.0	0.0	0.0	0.0	0.0	0.0	0.0	0.0	0.0	0.0
Mycbp	26292	symbol	H. sapiens	26292	H. sapiens	MYCBP	MYC binding protein	GO:0007283 spermatogenesis;GO:0048232 male gamete generation;GO:0007276 gamete generation					(M17)PID NOTCH PATHWAY		0.0	0.0	0.0	0.0	0.0	0.0	0.0	0.0	0.0	0.0	0.0	0.0	0.0	0.0	0.0	0.0	0.0	0.0	0.0	0.0
Sfpq	6421	symbol	H. sapiens	6421	H. sapiens	SFPQ	splicing factor proline and glutamine rich	GO:1902177 positive regulation of oxidative stress-induced intrinsic apoptotic signaling pathway;GO:0045876 positive regulation of sister chromatid cohesion;GO:1903209 positive regulation of oxidative stress-induced cell death		Transcription factors/Yet undefined DNA-binding domains	Nucleoplasm(Enhanced)			(M5901)HALLMARK G2M CHECKPOINT	0.0	0.0	0.0	0.0	0.0	0.0	1.0	0.0	0.0	0.0	0.0	1.0	1.0	0.0	0.0	0.0	0.0	0.0	0.0	0.0
Eif3i	8668	symbol	H. sapiens	8668	H. sapiens	EIF3I	eukaryotic translation initiation factor 3 subunit I	GO:0006413 translational initiation;GO:0006412 translation;GO:0043043 peptide biosynthetic process			Cytosol;Nucleoplasm(Uncertain)				1.0	0.0	0.0	0.0	0.0	0.0	0.0	0.0	0.0	0.0	0.0	0.0	0.0	0.0	0.0	0.0	0.0	0.0	0.0	0.0
Mecr	51102	symbol	H. sapiens	51102	H. sapiens	MECR	mitochondrial trans-2-enoyl-CoA reductase	GO:0006635 fatty acid beta-oxidation;GO:0009062 fatty acid catabolic process;GO:0019395 fatty acid oxidation		Enzymes/ENZYME proteins/Oxidoreductases	Mitochondria(Supported)				0.0	0.0	0.0	1.0	0.0	0.0	0.0	0.0	0.0	0.0	0.0	0.0	0.0	0.0	0.0	0.0	0.0	0.0	0.0	0.0
Taf12	6883	symbol	H. sapiens	6883	H. sapiens	TAF12	TATA-box binding protein associated factor 12	GO:0043966 histone H3 acetylation;GO:0051123 RNA polymerase II transcriptional preinitiation complex assembly;GO:0070897 DNA-templated transcriptional preinitiation complex assembly					(M139)PID MYC PATHWAY; (M66)PID MYC ACTIV PATHWAY	(M5898)HALLMARK DNA REPAIR	1.0	0.0	0.0	0.0	0.0	0.0	0.0	0.0	0.0	0.0	0.0	0.0	1.0	0.0	0.0	0.0	0.0	0.0	0.0	0.0
Snhg3	8420	symbol	H. sapiens	8420	H. sapiens	SNHG3	small nucleolar RNA host gene 3								0.0	0.0	0.0	0.0	0.0	0.0	0.0	0.0	0.0	0.0	0.0	0.0	0.0	0.0	0.0	0.0	0.0	0.0	0.0	0.0
RP23-63D8.6						None	None	None	None	None	None	None	None	None	nan	nan	nan	nan	nan	nan	nan	nan	nan	nan	nan	nan	nan	nan	nan	nan	nan	nan	nan	nan
Rhd	6007	symbol	H. sapiens	6007	H. sapiens	RHD	Rh blood group D antigen	GO:0072488 ammonium transmembrane transport;GO:0015695 organic cation transport;GO:0015696 ammonium transport		Blood group antigen proteins;CD markers;Transporters/Transporter channels and pores				(M5945)HALLMARK HEME METABOLISM	0.0	0.0	0.0	0.0	0.0	0.0	0.0	0.0	0.0	0.0	0.0	0.0	0.0	0.0	0.0	0.0	0.0	0.0	0.0	1.0
Cnr2	1269	symbol	H. sapiens	1269	H. sapiens	CNR2	cannabinoid receptor 2	GO:0032229 negative regulation of synaptic transmission, GABAergic;GO:0051001 negative regulation of nitric-oxide synthase activity;GO:0033004 negative regulation of mast cell activation		G-protein coupled receptors/GPCRs excl olfactory receptors;Transporters		Dronabinol (Cannabinoid receptor activity);Nabilone (Cannabinoid receptor activity)			0.0	0.0	0.0	0.0	0.0	0.0	0.0	0.0	0.0	0.0	0.0	0.0	0.0	0.0	0.0	0.0	0.0	0.0	0.0	0.0
Minos1	440574	symbol	H. sapiens	440574	H. sapiens	MINOS1	mitochondrial inner membrane organizing system 1	GO:0008150 biological_process			Mitochondria(Supported)				0.0	0.0	0.0	0.0	0.0	0.0	0.0	0.0	0.0	0.0	0.0	0.0	0.0	0.0	0.0	0.0	0.0	0.0	0.0	0.0
Mrto4	51154	symbol	H. sapiens	51154	H. sapiens	MRTO4	MRT4 homolog, ribosome maturation factor	GO:0000027 ribosomal large subunit assembly;GO:0000956 nuclear-transcribed mRNA catabolic process;GO:0042255 ribosome assembly		Ribosomal proteins	Nucleoli(Supported)Nuclear membrane;Nucleus(Approved)			(M5928)HALLMARK MYC TARGETS V2	1.0	0.0	0.0	0.0	1.0	0.0	0.0	0.0	0.0	0.0	1.0	0.0	0.0	0.0	0.0	0.0	0.0	0.0	0.0	0.0
Rcc2	55920	symbol	H. sapiens	55920	H. sapiens	RCC2	regulator of chromosome condensation 2	GO:0051895 negative regulation of focal adhesion assembly;GO:0072356 chromosome passenger complex localization to kinetochore;GO:0051987 positive regulation of attachment of spindle microtubules to kinetochore							0.0	0.0	1.0	0.0	0.0	0.0	1.0	0.0	0.0	0.0	0.0	0.0	1.0	0.0	0.0	0.0	0.0	0.0	0.0	0.0
Necap2	55707	symbol	H. sapiens	55707	H. sapiens	NECAP2	NECAP endocytosis associated 2	GO:0006897 endocytosis;GO:0098657 import into cell;GO:0015031 protein transport			Endoplasmic reticulum(Approved)				0.0	0.0	0.0	0.0	0.0	0.0	0.0	0.0	0.0	0.0	0.0	0.0	0.0	0.0	0.0	0.0	0.0	0.0	0.0	0.0
Ddi2	84301	symbol	H. sapiens	84301	H. sapiens	DDI2	DNA damage inducible 1 homolog 2	GO:0016485 protein processing;GO:0051604 protein maturation;GO:0006508 proteolysis			Cytosol;Nucleoplasm(Enhanced)				0.0	0.0	0.0	0.0	0.0	0.0	0.0	0.0	0.0	0.0	0.0	0.0	0.0	0.0	0.0	0.0	0.0	0.0	0.0	0.0
Srm	6723	symbol	H. sapiens	6723	H. sapiens	SRM	spermidine synthase	GO:0008295 spermidine biosynthetic process;GO:0008216 spermidine metabolic process;GO:0006596 polyamine biosynthetic process		Enzymes/ENZYME proteins/Transferases	Cytosol;Nucleoplasm(Approved)			(M5928)HALLMARK MYC TARGETS V2; (M5926)HALLMARK MYC TARGETS V1	1.0	0.0	0.0	0.0	0.0	0.0	0.0	0.0	0.0	0.0	0.0	0.0	1.0	0.0	0.0	0.0	0.0	0.0	0.0	0.0
Camta1	23261	symbol	H. sapiens	23261	H. sapiens	CAMTA1	calmodulin binding transcription activator 1	GO:0050885 neuromuscular process controlling balance;GO:0050905 neuromuscular process;GO:0045944 positive regulation of transcription by RNA polymerase II			Cytosol(Supported)Nucleoli(Uncertain)				0.0	0.0	0.0	0.0	0.0	0.0	0.0	0.0	0.0	0.0	0.0	0.0	0.0	0.0	0.0	0.0	0.0	0.0	0.0	0.0
Rpl22	6146	symbol	H. sapiens	6146	H. sapiens	RPL22	ribosomal protein L22	GO:0006614 SRP-dependent cotranslational protein targeting to membrane;GO:0006613 cotranslational protein targeting to membrane;GO:0000184 nuclear-transcribed mRNA catabolic process, nonsense-mediated decay		Ribosomal proteins	Nucleoli;Nucleus(Approved)			(M5926)HALLMARK MYC TARGETS V1	1.0	0.0	0.0	0.0	0.0	0.0	0.0	0.0	0.0	0.0	0.0	0.0	0.0	0.0	0.0	0.0	0.0	0.0	0.0	0.0
Smim1	388588	symbol	H. sapiens	388588	H. sapiens	SMIM1	small integral membrane protein 1 (Vel blood group)			Blood group antigen proteins					0.0	0.0	0.0	0.0	0.0	0.0	0.0	0.0	0.0	0.0	0.0	0.0	0.0	0.0	0.0	0.0	0.0	0.0	0.0	0.0
Tnfrsf14	8764	symbol	H. sapiens	8764	H. sapiens	TNFRSF14	TNF receptor superfamily member 14	GO:0031295 T cell costimulation;GO:0046718 viral entry into host cell;GO:0031294 lymphocyte costimulation		CD markers	Cytosol;Rods & Rings(Approved)				1.0	0.0	0.0	0.0	0.0	1.0	0.0	0.0	0.0	0.0	0.0	0.0	1.0	1.0	0.0	0.0	0.0	0.0	0.0	0.0
Fam132a	388581	gene_synonym	H. sapiens	388581	H. sapiens	C1QTNF12	C1q and TNF related 12	GO:0046628 positive regulation of insulin receptor signaling pathway;GO:0035774 positive regulation of insulin secretion involved in cellular response to glucose stimulus;GO:0046326 positive regulation of glucose import			Vesicles(Approved)				0.0	0.0	0.0	1.0	0.0	0.0	0.0	0.0	0.0	0.0	0.0	0.0	0.0	0.0	0.0	0.0	0.0	0.0	1.0	0.0
RP23-454P8.1						None	None	None	None	None	None	None	None	None	nan	nan	nan	nan	nan	nan	nan	nan	nan	nan	nan	nan	nan	nan	nan	nan	nan	nan	nan	nan
Abcb4	5244	symbol	H. sapiens	5244	H. sapiens	ABCB4	ATP binding cassette subfamily B member 4	GO:0061092 positive regulation of phospholipid translocation;GO:1905233 response to codeine;GO:0099040 ceramide translocation		Enzymes/ENZYME proteins/Hydrolases;Transporters/Primary Active Transporters	Plasma membrane(Supported)Actin filaments;Focal adhesion sites;Nucleoplasm(Approved)			(M5949)HALLMARK PEROXISOME	0.0	0.0	0.0	0.0	0.0	0.0	0.0	0.0	0.0	0.0	0.0	0.0	1.0	0.0	1.0	0.0	0.0	0.0	0.0	0.0
RP23-116G17.4						None	None	None	None	None	None	None	None	None	nan	nan	nan	nan	nan	nan	nan	nan	nan	nan	nan	nan	nan	nan	nan	nan	nan	nan	nan	nan
Tyms	7298	symbol	H. sapiens	7298	H. sapiens	TYMS	thymidylate synthetase	GO:0019088 immortalization of host cell by virus;GO:0006235 dTTP biosynthetic process;GO:0006231 dTMP biosynthetic process		Enzymes/ENZYME proteins/Transferases		Raltitrexed (Thymidylate synthase activity);Floxuridine (Thymidylate synthase activity);Trifluridine (Thymidylate synthase activity);Trimethoprim (Thymidylate synthase activity);Gemcitabine (Thymidylate synthase activity);Fluorouracil (Thymidylate synthase activity);Pemetrexed (Thymidylate synthase activity);Capecitabine (Thymidylate synthase activity);Thymidine-5'-Phosphate (Thymidylate synthase…	(M40)PID E2F PATHWAY	(M5898)HALLMARK DNA REPAIR; (M5926)HALLMARK MYC TARGETS V1	1.0	0.0	1.0	1.0	0.0	0.0	1.0	0.0	0.0	0.0	0.0	0.0	0.0	0.0	0.0	0.0	0.0	0.0	1.0	0.0
Rbks	64080	symbol	H. sapiens	64080	H. sapiens	RBKS	ribokinase	GO:0019303 D-ribose catabolic process;GO:0006014 D-ribose metabolic process;GO:0006098 pentose-phosphate shunt		Enzymes/ENZYME proteins/Transferases	Cytosol(Approved)				0.0	0.0	0.0	1.0	0.0	0.0	0.0	0.0	0.0	0.0	0.0	0.0	0.0	0.0	0.0	0.0	0.0	0.0	0.0	0.0
Bre	9577	gene_synonym	H. sapiens	9577	H. sapiens	BABAM2	BRISC and BRCA1 A complex member 2	GO:0072425 signal transduction involved in G2 DNA damage checkpoint;GO:0072422 signal transduction involved in DNA damage checkpoint;GO:0031572 G2 DNA damage checkpoint			Cytosol(Supported)				0.0	0.0	1.0	0.0	0.0	0.0	1.0	0.0	0.0	0.0	0.0	0.0	1.0	0.0	0.0	0.0	0.0	0.0	0.0	0.0
Tmem128	85013	symbol	H. sapiens	85013	H. sapiens	TMEM128	transmembrane protein 128	GO:0008150 biological_process		Transporters					0.0	0.0	0.0	0.0	0.0	0.0	0.0	0.0	0.0	0.0	0.0	0.0	0.0	0.0	0.0	0.0	0.0	0.0	0.0	0.0
Lap3	51056	symbol	H. sapiens	51056	H. sapiens	LAP3	leucine aminopeptidase 3	GO:0006508 proteolysis;GO:0019538 protein metabolic process;GO:1901564 organonitrogen compound metabolic process		Enzymes/{ENZYME proteins/Hydrolases,Peptidases/Metallopeptidases}	Cytosol(Supported)Midbody;Nucleoplasm(Approved)	Leucine Phosphonic Acid (Metalloexopeptidase activity);(2S)-3-[(R)-[(1S)-1-amino-3-phenylpropyl](hydroxy)phosphoryl]-2-benzylpropanoic acid (Metalloexopeptidase activity);L-PROLINE, 1-[(2S)-3-MERCAPTO-2-METHYL-1-OXOPROPYL]-4-(PHENYLTHIO)-, 4S (Metalloexopeptidase activity)		(M5911)HALLMARK INTERFERON ALPHA RESPONSE; (M5913)HALLMARK INTERFERON GAMMA RESPONSE; (M5921)HALLMARK COMPLEMENT	0.0	0.0	0.0	0.0	0.0	0.0	0.0	0.0	0.0	0.0	0.0	0.0	0.0	0.0	0.0	0.0	0.0	0.0	0.0	0.0
RP24-267O6.1						None	None	None	None	None	None	None	None	None	nan	nan	nan	nan	nan	nan	nan	nan	nan	nan	nan	nan	nan	nan	nan	nan	nan	nan	nan	nan
RP23-192C21.1						None	None	None	None	None	None	None	None	None	nan	nan	nan	nan	nan	nan	nan	nan	nan	nan	nan	nan	nan	nan	nan	nan	nan	nan	nan	nan
Pgm1	5236	symbol	H. sapiens	5236	H. sapiens	PGM1	phosphoglucomutase 1	GO:0019388 galactose catabolic process;GO:0005980 glycogen catabolic process;GO:0006096 glycolytic process		Enzymes/ENZYME proteins/Isomerase	Actin filaments(Enhanced)	Alpha-D-Glucose 1,6-Bisphosphate (Phosphoglucomutase activity);Alpha-D-Glucose-1-Phosphate-6-Vanadate (Phosphoglucomutase activity)	(M255)PID HIF1 TFPATHWAY	(M5905)HALLMARK ADIPOGENESIS; (M5891)HALLMARK HYPOXIA; (M5924)HALLMARK MTORC1 SIGNALING	1.0	0.0	0.0	1.0	0.0	0.0	0.0	0.0	0.0	0.0	0.0	0.0	0.0	0.0	0.0	0.0	0.0	0.0	0.0	0.0
Atp8a1	10396	symbol	H. sapiens	10396	H. sapiens	ATP8A1	ATPase phospholipid transporting 8A1	GO:0061092 positive regulation of phospholipid translocation;GO:0061091 regulation of phospholipid translocation;GO:2001140 positive regulation of phospholipid transport		Enzymes/ENZYME proteins/Hydrolases;Transporters/Primary Active Transporters	Vesicles(Supported)	Phosphatidyl serine (Phospholipid-translocating atpase activity)			0.0	0.0	0.0	0.0	0.0	0.0	0.0	0.0	0.0	0.0	0.0	0.0	0.0	0.0	1.0	0.0	0.0	0.0	0.0	0.0
Fip1l1	81608	symbol	H. sapiens	81608	H. sapiens	FIP1L1	factor interacting with PAPOLA and CPSF1	GO:0098789 pre-mRNA cleavage required for polyadenylation;GO:0006406 mRNA export from nucleus;GO:0098787 mRNA cleavage involved in mRNA processing			Nucleoplasm(Enhanced)				1.0	0.0	0.0	0.0	0.0	0.0	0.0	0.0	0.0	0.0	0.0	1.0	0.0	0.0	0.0	0.0	1.0	0.0	0.0	0.0
RP23-136I1.2						None	None	None	None	None	None	None	None	None	nan	nan	nan	nan	nan	nan	nan	nan	nan	nan	nan	nan	nan	nan	nan	nan	nan	nan	nan	nan
Ppat	5471	symbol	H. sapiens	5471	H. sapiens	PPAT	phosphoribosyl pyrophosphate amidotransferase	GO:0006543 glutamine catabolic process;GO:0006189 'de novo' IMP biosynthetic process;GO:0006188 IMP biosynthetic process		Enzymes/ENZYME proteins/Transferases	Midbody ring(Approved)	L-Glutamine (Metal ion binding);Mercaptopurine (Metal ion binding)		(M5941)HALLMARK UV RESPONSE UP	0.0	1.0	1.0	1.0	0.0	0.0	0.0	0.0	0.0	0.0	0.0	0.0	1.0	0.0	0.0	0.0	0.0	0.0	0.0	0.0
Hopx	84525	symbol	H. sapiens	84525	H. sapiens	HOPX	HOP homeobox	GO:0001829 trophectodermal cell differentiation;GO:0001825 blastocyst formation;GO:0051131 chaperone-mediated protein complex assembly		Transcription factors/Helix-turn-helix domains				(M5947)HALLMARK IL2 STAT5 SIGNALING	0.0	0.0	0.0	0.0	0.0	0.0	0.0	0.0	0.0	0.0	0.0	0.0	0.0	0.0	0.0	0.0	0.0	0.0	0.0	0.0
RP24-142B15.2						None	None	None	None	None	None	None	None	None	nan	nan	nan	nan	nan	nan	nan	nan	nan	nan	nan	nan	nan	nan	nan	nan	nan	nan	nan	nan
Cops4	51138	symbol	H. sapiens	51138	H. sapiens	COPS4	COP9 signalosome subunit 4	GO:0000715 nucleotide-excision repair, DNA damage recognition;GO:0006283 transcription-coupled nucleotide-excision repair;GO:0000338 protein deneddylation			Nuclear speckles(Supported)				0.0	0.0	0.0	0.0	0.0	0.0	0.0	0.0	0.0	0.0	0.0	0.0	1.0	0.0	0.0	0.0	0.0	0.0	0.0	0.0
Coq2	27235	symbol	H. sapiens	27235	H. sapiens	COQ2	coenzyme Q2, polyprenyltransferase	GO:0006071 glycerol metabolic process;GO:0006744 ubiquinone biosynthetic process;GO:0019400 alditol metabolic process		Enzymes/ENZYME proteins/Transferases	Cytosol(Approved)				0.0	0.0	0.0	1.0	0.0	0.0	0.0	0.0	0.0	0.0	0.0	0.0	0.0	0.0	0.0	0.0	0.0	0.0	0.0	0.0
Mrps18c	51023	symbol	H. sapiens	51023	H. sapiens	MRPS18C	mitochondrial ribosomal protein S18C	GO:0070126 mitochondrial translational termination;GO:0070125 mitochondrial translational elongation;GO:0006415 translational termination		Ribosomal proteins					1.0	0.0	0.0	0.0	0.0	0.0	0.0	1.0	0.0	0.0	0.0	0.0	0.0	0.0	0.0	0.0	0.0	0.0	0.0	0.0
Nudt9	53343	symbol	H. sapiens	53343	H. sapiens	NUDT9	nudix hydrolase 9	GO:0046032 ADP catabolic process;GO:0046709 IDP catabolic process;GO:0046707 IDP metabolic process		Enzymes/ENZYME proteins/Hydrolases		Beta-D-Glucose (Adp-sugar diphosphatase activity);[(2r,3s,4s,5r)-3,4,5-Trihydroxytetrahydrofuran-2-Yl]Methyl Dihydrogen Phosphate (Adp-sugar diphosphatase activity)		(M5898)HALLMARK DNA REPAIR	1.0	0.0	0.0	1.0	0.0	0.0	0.0	0.0	0.0	0.0	0.0	0.0	0.0	0.0	0.0	0.0	0.0	0.0	0.0	0.0
Gbp4	115361	symbol	H. sapiens	115361	H. sapiens	GBP4	guanylate binding protein 4				Plasma membrane(Approved)			(M5911)HALLMARK INTERFERON ALPHA RESPONSE; (M5913)HALLMARK INTERFERON GAMMA RESPONSE; (M5947)HALLMARK IL2 STAT5 SIGNALING	0.0	0.0	0.0	0.0	0.0	1.0	0.0	0.0	0.0	0.0	0.0	0.0	0.0	1.0	0.0	0.0	0.0	0.0	0.0	0.0
Gbp6	163351	symbol	H. sapiens	163351	H. sapiens	GBP6	guanylate binding protein family member 6	GO:0071346 cellular response to interferon-gamma;GO:0034341 response to interferon-gamma;GO:0042742 defense response to bacterium						(M5913)HALLMARK INTERFERON GAMMA RESPONSE	0.0	0.0	0.0	0.0	0.0	1.0	0.0	0.0	0.0	0.0	0.0	0.0	0.0	1.0	0.0	0.0	0.0	0.0	0.0	0.0
RP24-63G23.2						None	None	None	None	None	None	None	None	None	nan	nan	nan	nan	nan	nan	nan	nan	nan	nan	nan	nan	nan	nan	nan	nan	nan	nan	nan	nan
Lrrc8c	84230	symbol	H. sapiens	84230	H. sapiens	LRRC8C	leucine rich repeat containing 8 VRAC subunit C	GO:0045444 fat cell differentiation;GO:0098656 anion transmembrane transport;GO:0006820 anion transport		Transporters/Transporter channels and pores	Golgi apparatus(Approved)			(M5947)HALLMARK IL2 STAT5 SIGNALING	0.0	0.0	0.0	0.0	0.0	0.0	0.0	0.0	0.0	0.0	0.0	0.0	0.0	0.0	1.0	0.0	0.0	0.0	0.0	0.0
Slc26a1	10861	symbol	H. sapiens	10861	H. sapiens	SLC26A1	solute carrier family 26 member 1	GO:0050428 3'-phosphoadenosine 5'-phosphosulfate biosynthetic process;GO:0034036 purine ribonucleoside bisphosphate biosynthetic process;GO:0050427 3'-phosphoadenosine 5'-phosphosulfate metabolic process		Transporters/Electrochemical Potential-driven transporters	Microtubules(Approved)				0.0	0.0	0.0	1.0	0.0	0.0	0.0	0.0	0.0	0.0	0.0	0.0	0.0	0.0	1.0	0.0	0.0	0.0	0.0	0.0
Pxmp2	5827	symbol	H. sapiens	5827	H. sapiens	PXMP2	peroxisomal membrane protein 2	GO:0008150 biological_process		Transporters				(M5948)HALLMARK BILE ACID METABOLISM	1.0	0.0	0.0	0.0	0.0	0.0	0.0	0.0	0.0	0.0	0.0	0.0	0.0	0.0	0.0	0.0	0.0	0.0	0.0	0.0
Pole	5426	symbol	H. sapiens	5426	H. sapiens	POLE	DNA polymerase epsilon, catalytic subunit	GO:0045004 DNA replication proofreading;GO:0032201 telomere maintenance via semi-conservative replication;GO:0006287 base-excision repair, gap-filling		Enzymes/ENZYME proteins/Transferases	Nucleus;Plasma membrane(Enhanced)	Cladribine (Zinc ion binding)		(M5901)HALLMARK G2M CHECKPOINT; (M5925)HALLMARK E2F TARGETS	0.0	0.0	1.0	0.0	0.0	0.0	1.0	0.0	0.0	0.0	0.0	0.0	1.0	0.0	0.0	0.0	1.0	0.0	1.0	0.0
Pop5	51367	symbol	H. sapiens	51367	H. sapiens	POP5	POP5 homolog, ribonuclease P/MRP subunit	GO:0001682 tRNA 5'-leader removal;GO:0099116 tRNA 5'-end processing;GO:0009249 protein lipoylation		Enzymes/ENZYME proteins/Hydrolases	Nucleoli;Nucleus(Approved)				1.0	0.0	0.0	0.0	0.0	0.0	0.0	0.0	1.0	0.0	0.0	0.0	0.0	0.0	0.0	1.0	1.0	0.0	0.0	0.0
Prkab1	5564	symbol	H. sapiens	5564	H. sapiens	PRKAB1	protein kinase AMP-activated non-catalytic subunit beta 1	GO:0035878 nail development;GO:0006633 fatty acid biosynthetic process;GO:0016241 regulation of macroautophagy			Cytosol;Nucleoplasm(Approved)	Adenosine monophosphate (Protein kinase activity);Metformin (Protein kinase activity)	(M87)PID LKB1 PATHWAY; (M237)PID VEGFR1 2 PATHWAY; (M145)PID P53 DOWNSTREAM PATHWAY	(M5939)HALLMARK P53 PATHWAY	0.0	0.0	0.0	1.0	0.0	0.0	0.0	0.0	0.0	1.0	0.0	0.0	1.0	0.0	0.0	0.0	0.0	0.0	0.0	0.0
Sdsl	113675	symbol	H. sapiens	113675	H. sapiens	SDSL	serine dehydratase like	GO:0006520 cellular amino acid metabolic process;GO:0019752 carboxylic acid metabolic process;GO:0043436 oxoacid metabolic process		Enzymes/ENZYME proteins/Lyases	Cytosol(Approved)	Pyridoxal Phosphate (Pyridoxal phosphate binding)			0.0	0.0	0.0	1.0	0.0	0.0	0.0	0.0	0.0	0.0	0.0	0.0	1.0	0.0	0.0	0.0	0.0	0.0	0.0	0.0
Ppp1cc	5501	symbol	H. sapiens	5501	H. sapiens	PPP1CC	protein phosphatase 1 catalytic subunit gamma	GO:0043153 entrainment of circadian clock by photoperiod;GO:0009649 entrainment of circadian clock;GO:0005977 glycogen metabolic process		Enzymes/ENZYME proteins/Hydrolases		9,10-Deepithio-9,10-Didehydroacanthifolicin (Protein serine/threonine phosphatase activity);Calyculin A (Protein serine/threonine phosphatase activity);(2S,5R,8S,11R,12S,15S,18S,19S,E)-8-ISOBUTYL-18-((5S,6S)-6-METHOXY-3,5-DIMETHYL-7-PHENYLHEPTYL)-1,2,5,12,15,19-HEXAMETHYL-3,6,9,13,16,20,25-HEPTAOXO-1,4,7,10,14,17,21-HEPTAAZACYCLOPENTACOS-21-ENE-11,22-DICARBOXYLIC ACID (Protein serine/threonine ph…	(M247)PID INSULIN GLUCOSE PATHWAY; (M14)PID AURORA B PATHWAY		0.0	0.0	0.0	1.0	0.0	1.0	1.0	0.0	0.0	0.0	0.0	0.0	0.0	0.0	0.0	0.0	0.0	0.0	0.0	0.0
Gpn3	51184	symbol	H. sapiens	51184	H. sapiens	GPN3	GPN-loop GTPase 3	GO:1990022 RNA polymerase III complex import into nucleus;GO:0044376 RNA polymerase II complex import to nucleus;GO:0051170 nuclear import			Cytosol;Nuclear speckles(Approved)				0.0	0.0	0.0	0.0	0.0	0.0	0.0	0.0	0.0	0.0	0.0	0.0	0.0	0.0	0.0	0.0	0.0	0.0	0.0	0.0
Psmd9	5715	symbol	H. sapiens	5715	H. sapiens	PSMD9	proteasome 26S subunit, non-ATPase 9	GO:0002223 stimulatory C-type lectin receptor signaling pathway;GO:0046676 negative regulation of insulin secretion;GO:0002479 antigen processing and presentation of exogenous peptide antigen via MHC class I, TAP-dependent			Cytosol(Supported)Plasma membrane(Approved)			(M5945)HALLMARK HEME METABOLISM	1.0	0.0	1.0	0.0	0.0	0.0	1.0	0.0	0.0	1.0	0.0	0.0	1.0	1.0	1.0	0.0	0.0	0.0	0.0	0.0
Stx2	2054	symbol	H. sapiens	2054	H. sapiens	STX2	syntaxin 2	GO:1903575 cornified envelope assembly;GO:0031629 synaptic vesicle fusion to presynaptic active zone membrane;GO:0099500 vesicle fusion to plasma membrane			Cytosol;Nucleus(Approved)				0.0	0.0	0.0	0.0	0.0	0.0	0.0	0.0	0.0	0.0	0.0	0.0	0.0	0.0	0.0	0.0	0.0	0.0	0.0	0.0
Cldn13	57255	symbol	M. musculus			None	None	None	None	None	None	None	None	None	nan	nan	nan	nan	nan	nan	nan	nan	nan	nan	nan	nan	nan	nan	nan	nan	nan	nan	nan	nan
Gm25315						None	None	None	None	None	None	None	None	None	nan	nan	nan	nan	nan	nan	nan	nan	nan	nan	nan	nan	nan	nan	nan	nan	nan	nan	nan	nan
Srrt	51593	symbol	H. sapiens	51593	H. sapiens	SRRT	serrate, RNA effector molecule	GO:0031053 primary miRNA processing;GO:0035196 production of miRNAs involved in gene silencing by miRNA;GO:0042795 snRNA transcription by RNA polymerase II			Nucleoplasm(Enhanced)				1.0	1.0	0.0	0.0	0.0	0.0	0.0	0.0	0.0	0.0	0.0	1.0	0.0	0.0	0.0	0.0	0.0	0.0	0.0	0.0
Gnb2	2783	symbol	H. sapiens	2783	H. sapiens	GNB2	G protein subunit beta 2	GO:0071377 cellular response to glucagon stimulus;GO:0033762 response to glucagon;GO:0071375 cellular response to peptide hormone stimulus		RAS pathway related proteins	Plasma membrane(Enhanced)			(M5946)HALLMARK COAGULATION; (M5921)HALLMARK COMPLEMENT	0.0	0.0	0.0	0.0	0.0	0.0	0.0	0.0	0.0	0.0	0.0	0.0	1.0	0.0	1.0	0.0	0.0	0.0	0.0	0.0
Tfr2	7036	symbol	H. sapiens	7036	H. sapiens	TFR2	transferrin receptor 2	GO:0098707 ferrous iron import across plasma membrane;GO:0070627 ferrous iron import;GO:1903874 ferrous iron transmembrane transport		Enzymes/Peptidases/Metallopeptidases					0.0	0.0	0.0	0.0	0.0	0.0	0.0	0.0	0.0	0.0	0.0	0.0	0.0	0.0	1.0	0.0	0.0	0.0	0.0	0.0
Psmg3	84262	symbol	H. sapiens	84262	H. sapiens	PSMG3	proteasome assembly chaperone 3								0.0	0.0	0.0	0.0	0.0	0.0	0.0	0.0	0.0	0.0	0.0	0.0	0.0	0.0	0.0	0.0	0.0	0.0	0.0	0.0
Nudt1	4521	symbol	H. sapiens	4521	H. sapiens	NUDT1	nudix hydrolase 1	GO:0046061 dATP catabolic process;GO:0006203 dGTP catabolic process;GO:0046060 dATP metabolic process		Enzymes/ENZYME proteins/Hydrolases	Cytosol(Approved)				1.0	0.0	0.0	1.0	0.0	0.0	0.0	0.0	0.0	0.0	0.0	0.0	0.0	0.0	0.0	0.0	0.0	0.0	0.0	0.0
Wipi2	26100	symbol	H. sapiens	26100	H. sapiens	WIPI2	WD repeat domain, phosphoinositide interacting 2	GO:0061739 protein lipidation involved in autophagosome assembly;GO:0098792 xenophagy;GO:0034497 protein localization to phagophore assembly site			Cytosol;Nucleoplasm(Supported)				0.0	0.0	0.0	0.0	0.0	0.0	0.0	1.0	0.0	1.0	0.0	0.0	0.0	0.0	0.0	0.0	0.0	1.0	0.0	0.0
Actb	60	symbol	H. sapiens	60	H. sapiens	ACTB	actin beta	GO:0072749 cellular response to cytochalasin B;GO:1901328 response to cytochalasin B;GO:0098974 postsynaptic actin cytoskeleton organization					(M5493)WNT SIGNALING	(M5915)HALLMARK APICAL JUNCTION	1.0	0.0	0.0	0.0	0.0	1.0	1.0	0.0	0.0	0.0	0.0	0.0	1.0	0.0	0.0	0.0	0.0	0.0	1.0	0.0
Cyth3	9265	symbol	H. sapiens	9265	H. sapiens	CYTH3	cytohesin 3	GO:0032012 regulation of ARF protein signal transduction;GO:0090162 establishment of epithelial cell polarity;GO:0032011 ARF protein signal transduction			Cytosol(Supported)Nucleoplasm(Uncertain)	Inositol 1,3,4,5-Tetrakisphosphate (Phosphatidylinositol-3,4,5-trisphosphate binding);Inositol-(1,3,4,5,6)-Pentakisphosphate (Phosphatidylinositol-3,4,5-trisphosphate binding)	(M86)PID ARF6 PATHWAY; (M1315)SIG PIP3 SIGNALING IN B LYMPHOCYTES; (M14532)ST PHOSPHOINOSITIDE 3 KINASE PATHWAY		0.0	0.0	0.0	0.0	0.0	0.0	0.0	0.0	0.0	0.0	0.0	0.0	0.0	0.0	0.0	0.0	0.0	0.0	0.0	0.0
Bud31	8896	symbol	H. sapiens	8896	H. sapiens	BUD31	BUD31 homolog	GO:2000825 positive regulation of androgen receptor activity;GO:2000823 regulation of androgen receptor activity;GO:0033145 positive regulation of intracellular steroid hormone receptor signaling pathway			Centrosome;Microtubules;Nucleus(Approved)				1.0	0.0	0.0	0.0	0.0	0.0	0.0	0.0	0.0	0.0	0.0	1.0	0.0	0.0	0.0	0.0	0.0	0.0	0.0	0.0
Hsph1	10808	symbol	H. sapiens	10808	H. sapiens	HSPH1	heat shock protein family H (Hsp110) member 1	GO:1903751 negative regulation of intrinsic apoptotic signaling pathway in response to hydrogen peroxide;GO:1903750 regulation of intrinsic apoptotic signaling pathway in response to hydrogen peroxide;GO:1901299 negative regulation of hydrogen peroxide-mediated programmed cell death			Cytosol;Nucleoplasm(Enhanced)			(M5935)HALLMARK FATTY ACID METABOLISM	1.0	0.0	0.0	0.0	0.0	0.0	0.0	0.0	0.0	1.0	0.0	0.0	0.0	0.0	0.0	0.0	0.0	1.0	0.0	0.0
Asns	440	symbol	H. sapiens	440	H. sapiens	ASNS	asparagine synthetase (glutamine-hydrolyzing)	GO:0070981 L-asparagine biosynthetic process;GO:0070982 L-asparagine metabolic process;GO:0006529 asparagine biosynthetic process		Enzymes/ENZYME proteins/Ligase	Cytosol(Enhanced)	L-Aspartic Acid (Protein homodimerization activity);L-Glutamic Acid (Protein homodimerization activity);Adenosine triphosphate (Protein homodimerization activity);L-Asparagine (Protein homodimerization activity)		(M5922)HALLMARK UNFOLDED PROTEIN RESPONSE; (M5941)HALLMARK UV RESPONSE UP; (M5924)HALLMARK MTORC1 SIGNALING	1.0	0.0	0.0	1.0	0.0	0.0	0.0	0.0	0.0	0.0	0.0	0.0	1.0	0.0	0.0	0.0	0.0	0.0	0.0	0.0
Tspan33	340348	symbol	H. sapiens	340348	H. sapiens	TSPAN33	tetraspanin 33	GO:0072659 protein localization to plasma membrane;GO:1990778 protein localization to cell periphery;GO:0072657 protein localization to membrane		Transporters/Accessory Factors Involved in Transport	Microtubules(Approved)				1.0	0.0	0.0	0.0	0.0	0.0	0.0	0.0	0.0	0.0	0.0	0.0	0.0	0.0	0.0	0.0	0.0	0.0	0.0	0.0
Klhdc10	23008	symbol	H. sapiens	23008	H. sapiens	KLHDC10	kelch domain containing 10				Nucleoplasm(Approved)				0.0	0.0	0.0	0.0	0.0	0.0	0.0	0.0	0.0	0.0	0.0	0.0	0.0	0.0	0.0	0.0	0.0	0.0	0.0	0.0
Tmem209	84928	symbol	H. sapiens	84928	H. sapiens	TMEM209	transmembrane protein 209				Nuclear membrane;Nuclear speckles;Vesicles(Approved)				0.0	0.0	0.0	0.0	0.0	0.0	0.0	0.0	0.0	0.0	0.0	0.0	0.0	0.0	0.0	0.0	0.0	0.0	0.0	0.0
Podxl	5420	symbol	H. sapiens	5420	H. sapiens	PODXL	podocalyxin like	GO:0072015 glomerular visceral epithelial cell development;GO:0072310 glomerular epithelial cell development;GO:0072112 glomerular visceral epithelial cell differentiation			Plasma membrane(Supported)Microtubule organizing center;Vesicles(Approved)			(M5906)HALLMARK ESTROGEN RESPONSE EARLY	0.0	0.0	0.0	0.0	0.0	0.0	0.0	0.0	0.0	0.0	0.0	0.0	0.0	0.0	0.0	0.0	0.0	0.0	0.0	0.0
Kel	3792	symbol	H. sapiens	3792	H. sapiens	KEL	Kell blood group, metallo-endopeptidase	GO:0031133 regulation of axon diameter;GO:0010961 cellular magnesium ion homeostasis;GO:1901380 negative regulation of potassium ion transmembrane transport		Blood group antigen proteins;CD markers;Enzymes/Peptidases/Metallopeptidases				(M5945)HALLMARK HEME METABOLISM	0.0	0.0	0.0	0.0	0.0	0.0	0.0	0.0	0.0	0.0	0.0	0.0	0.0	0.0	0.0	0.0	0.0	0.0	0.0	0.0
Malsu1	115416	symbol	H. sapiens	115416	H. sapiens	MALSU1	mitochondrial assembly of ribosomal large subunit 1	GO:0070130 negative regulation of mitochondrial translation;GO:0090071 negative regulation of ribosome biogenesis;GO:0070129 regulation of mitochondrial translation			Mitochondria(Enhanced)				1.0	0.0	0.0	0.0	0.0	0.0	0.0	1.0	0.0	0.0	1.0	0.0	0.0	0.0	0.0	0.0	0.0	0.0	0.0	0.0
Ggct	79017	symbol	H. sapiens	79017	H. sapiens	GGCT	gamma-glutamylcyclotransferase	GO:0006750 glutathione biosynthetic process;GO:0019184 nonribosomal peptide biosynthetic process;GO:0001836 release of cytochrome c from mitochondria		Enzymes/ENZYME proteins/Transferases					0.0	0.0	0.0	1.0	0.0	0.0	0.0	0.0	0.0	0.0	0.0	0.0	0.0	0.0	0.0	0.0	0.0	1.0	0.0	0.0
Aqp1	358	symbol	H. sapiens	358	H. sapiens	AQP1	aquaporin 1 (Colton blood group)	GO:0085018 maintenance of symbiont-containing vacuole by host;GO:0035378 carbon dioxide transmembrane transport;GO:0046878 positive regulation of saliva secretion		Blood group antigen proteins;Transporters/Transporter channels and pores	Plasma membrane(Supported)	Acetazolamide (Water transmembrane transporter activity)			0.0	0.0	0.0	1.0	0.0	0.0	0.0	0.0	0.0	0.0	0.0	0.0	1.0	0.0	1.0	0.0	0.0	0.0	0.0	1.0
Serbp1	26135	symbol	H. sapiens	26135	H. sapiens	SERBP1	SERPINE1 mRNA binding protein 1	GO:0043488 regulation of mRNA stability;GO:0061013 regulation of mRNA catabolic process;GO:0043487 regulation of RNA stability			Cytosol(Enhanced)			(M5926)HALLMARK MYC TARGETS V1	1.0	0.0	0.0	0.0	0.0	0.0	0.0	0.0	0.0	0.0	0.0	0.0	1.0	0.0	0.0	0.0	0.0	0.0	0.0	0.0
Mrpl35	51318	symbol	H. sapiens	51318	H. sapiens	MRPL35	mitochondrial ribosomal protein L35	GO:0070126 mitochondrial translational termination;GO:0070125 mitochondrial translational elongation;GO:0006415 translational termination		Ribosomal proteins				(M5936)HALLMARK OXIDATIVE PHOSPHORYLATION	1.0	0.0	0.0	0.0	0.0	0.0	0.0	1.0	0.0	0.0	0.0	0.0	0.0	0.0	0.0	0.0	0.0	0.0	0.0	0.0
Immt	10989	symbol	H. sapiens	10989	H. sapiens	IMMT	inner membrane mitochondrial protein	GO:0051560 mitochondrial calcium ion homeostasis;GO:0042407 cristae formation;GO:0007007 inner mitochondrial membrane organization			Mitochondria(Enhanced)			(M5936)HALLMARK OXIDATIVE PHOSPHORYLATION; (M5924)HALLMARK MTORC1 SIGNALING; (M5905)HALLMARK ADIPOGENESIS	0.0	0.0	0.0	0.0	0.0	0.0	0.0	0.0	0.0	0.0	0.0	0.0	0.0	0.0	0.0	0.0	0.0	1.0	0.0	0.0
St3gal5	8869	symbol	H. sapiens	8869	H. sapiens	ST3GAL5	ST3 beta-galactoside alpha-2,3-sialyltransferase 5	GO:0001574 ganglioside biosynthetic process;GO:0006688 glycosphingolipid biosynthetic process;GO:0001573 ganglioside metabolic process		Enzymes/ENZYME proteins/Transferases	Vesicles(Approved)	99mTc-14 F7 Mab (Sialyltransferase activity)		(M5913)HALLMARK INTERFERON GAMMA RESPONSE	0.0	0.0	0.0	1.0	0.0	0.0	0.0	0.0	0.0	0.0	0.0	0.0	0.0	0.0	0.0	0.0	0.0	0.0	0.0	0.0
Htra2	27429	symbol	H. sapiens	27429	H. sapiens	HTRA2	HtrA serine peptidase 2	GO:1904924 negative regulation of mitophagy in response to mitochondrial depolarization;GO:1901525 negative regulation of mitophagy;GO:2001269 positive regulation of cysteine-type endopeptidase activity involved in apoptotic signaling pathway		Enzymes/{ENZYME proteins/Hydrolases,Peptidases/Serine-type peptidases}	Mitochondria(Supported)			(M5945)HALLMARK HEME METABOLISM; (M5936)HALLMARK OXIDATIVE PHOSPHORYLATION	1.0	0.0	0.0	0.0	0.0	0.0	0.0	1.0	0.0	1.0	0.0	0.0	1.0	0.0	0.0	0.0	0.0	1.0	0.0	0.0
Aup1	550	symbol	H. sapiens	550	H. sapiens	AUP1	AUP1, lipid droplet regulating VLDL assembly factor	GO:0030970 retrograde protein transport, ER to cytosol;GO:0030433 ubiquitin-dependent ERAD pathway;GO:0032527 protein exit from endoplasmic reticulum			Nucleoplasm;Vesicles(Approved)				0.0	0.0	0.0	0.0	0.0	0.0	0.0	0.0	0.0	0.0	0.0	0.0	0.0	0.0	0.0	0.0	0.0	0.0	0.0	0.0
Mthfd2	10797	symbol	H. sapiens	10797	H. sapiens	MTHFD2	methylenetetrahydrofolate dehydrogenase (NADP+ dependent) 2, methenyltetrahydrofolate cyclohydrolase	GO:0046655 folic acid metabolic process;GO:0046653 tetrahydrofolate metabolic process;GO:0006760 folic acid-containing compound metabolic process		Enzymes/ENZYME proteins/{Hydrolases,Oxidoreductases}		Tetrahydrofolic acid (Phosphate ion binding);NADH (Phosphate ion binding)		(M5922)HALLMARK UNFOLDED PROTEIN RESPONSE; (M5924)HALLMARK MTORC1 SIGNALING; (M5913)HALLMARK INTERFERON GAMMA RESPONSE	0.0	0.0	0.0	1.0	0.0	0.0	0.0	0.0	0.0	0.0	0.0	0.0	0.0	0.0	0.0	0.0	0.0	0.0	0.0	0.0
Bola3	388962	symbol	H. sapiens	388962	H. sapiens	BOLA3	bolA family member 3	GO:0008150 biological_process							0.0	0.0	0.0	0.0	0.0	0.0	0.0	0.0	0.0	0.0	0.0	0.0	0.0	0.0	0.0	0.0	0.0	0.0	0.0	0.0
Tex261	113419	symbol	H. sapiens	113419	H. sapiens	TEX261	testis expressed 261	GO:0006888 ER to Golgi vesicle-mediated transport;GO:0048193 Golgi vesicle transport;GO:0046907 intracellular transport			Cytosol;Nucleoplasm(Approved)				0.0	0.0	0.0	0.0	0.0	0.0	0.0	0.0	0.0	0.0	0.0	0.0	0.0	0.0	0.0	0.0	0.0	0.0	0.0	0.0
Add2	119	symbol	H. sapiens	119	H. sapiens	ADD2	adducin 2	GO:0051016 barbed-end actin filament capping;GO:0051693 actin filament capping;GO:0030835 negative regulation of actin filament depolymerization			Plasma membrane(Supported)Cytosol(Approved)Nucleoplasm(Uncertain)			(M5945)HALLMARK HEME METABOLISM	0.0	0.0	0.0	0.0	0.0	0.0	0.0	1.0	0.0	0.0	0.0	0.0	0.0	0.0	1.0	0.0	0.0	0.0	0.0	0.0
Aplf	200558	symbol	H. sapiens	200558	H. sapiens	APLF	aprataxin and PNKP like factor	GO:0045191 regulation of isotype switching;GO:0045190 isotype switching;GO:0051106 positive regulation of DNA ligation		Enzymes/ENZYME proteins/Lyases	Nucleoplasm(Supported)		(M42)PID DNA PK PATHWAY		0.0	0.0	0.0	0.0	0.0	0.0	0.0	0.0	0.0	0.0	0.0	0.0	0.0	0.0	0.0	0.0	1.0	0.0	0.0	0.0
Slc41a3	54946	symbol	H. sapiens	54946	H. sapiens	SLC41A3	solute carrier family 41 member 3	GO:0098655 cation transmembrane transport;GO:0034220 ion transmembrane transport;GO:0006812 cation transport		Transporters/Transporter channels and pores	Plasma membrane(Supported)				0.0	0.0	0.0	0.0	0.0	0.0	0.0	0.0	0.0	0.0	0.0	0.0	0.0	0.0	0.0	0.0	0.0	0.0	0.0	0.0
Lsm3	27258	symbol	H. sapiens	27258	H. sapiens	LSM3	LSM3 homolog, U6 small nuclear RNA and mRNA degradation associated	GO:0043928 exonucleolytic nuclear-transcribed mRNA catabolic process involved in deadenylation-dependent decay;GO:0000291 nuclear-transcribed mRNA catabolic process, exonucleolytic;GO:0000288 nuclear-transcribed mRNA catabolic process, deadenylation-dependent decay			Nucleoli;Nucleus(Approved)				1.0	0.0	0.0	0.0	1.0	0.0	0.0	0.0	0.0	0.0	0.0	1.0	0.0	0.0	0.0	0.0	0.0	0.0	0.0	0.0
Rad18	56852	symbol	H. sapiens	56852	H. sapiens	RAD18	RAD18, E3 ubiquitin protein ligase	GO:0042769 DNA damage response, detection of DNA damage;GO:0051865 protein autoubiquitination;GO:0006513 protein monoubiquitination		Enzymes/ENZYME proteins/Transferases	Nuclear bodies;Nucleoplasm(Enhanced)				0.0	0.0	0.0	0.0	0.0	0.0	0.0	0.0	0.0	0.0	0.0	0.0	0.0	0.0	0.0	0.0	0.0	0.0	0.0	0.0
Tsen2	80746	symbol	H. sapiens	80746	H. sapiens	TSEN2	tRNA splicing endonuclease subunit 2	GO:0000379 tRNA-type intron splice site recognition and cleavage;GO:0006388 tRNA splicing, via endonucleolytic cleavage and ligation;GO:0000394 RNA splicing, via endonucleolytic cleavage and ligation		Enzymes/ENZYME proteins/Lyases	Nucleoplasm(Enhanced)Cytosol(Supported)				1.0	0.0	0.0	0.0	0.0	0.0	0.0	0.0	0.0	0.0	0.0	1.0	0.0	0.0	0.0	1.0	1.0	0.0	0.0	0.0
Bcl2l13	23786	symbol	H. sapiens	23786	H. sapiens	BCL2L13	BCL2 like 13	GO:0006919 activation of cysteine-type endopeptidase activity involved in apoptotic process;GO:0043280 positive regulation of cysteine-type endopeptidase activity involved in apoptotic process;GO:2001056 positive regulation of cysteine-type endopeptidase activity			Mitochondria(Supported)			(M5905)HALLMARK ADIPOGENESIS	0.0	0.0	0.0	0.0	0.0	0.0	0.0	0.0	0.0	0.0	0.0	0.0	0.0	0.0	0.0	0.0	0.0	0.0	0.0	0.0
Usp18	11274	symbol	H. sapiens	11274	H. sapiens	USP18	ubiquitin specific peptidase 18	GO:0060338 regulation of type I interferon-mediated signaling pathway;GO:0060337 type I interferon signaling pathway;GO:0071357 cellular response to type I interferon		Enzymes/Peptidases/Cysteine-type peptidases	Cytosol(Approved)			(M5911)HALLMARK INTERFERON ALPHA RESPONSE; (M5913)HALLMARK INTERFERON GAMMA RESPONSE	0.0	0.0	0.0	0.0	0.0	1.0	0.0	0.0	0.0	0.0	0.0	0.0	1.0	1.0	0.0	0.0	0.0	0.0	0.0	0.0
Gdf3	9573	symbol	H. sapiens	9573	H. sapiens	GDF3	growth differentiation factor 3	GO:0090009 primitive streak formation;GO:0045605 negative regulation of epidermal cell differentiation;GO:0032525 somite rostral/caudal axis specification					(M5883)NABA SECRETED FACTORS; (M5885)NABA MATRISOME ASSOCIATED; (M5889)NABA MATRISOME		0.0	0.0	0.0	0.0	0.0	0.0	0.0	0.0	0.0	0.0	0.0	0.0	0.0	0.0	0.0	0.0	0.0	0.0	0.0	0.0
Emg1	10436	symbol	H. sapiens	10436	H. sapiens	EMG1	EMG1, N1-specific pseudouridine methyltransferase	GO:0070475 rRNA base methylation;GO:0031167 rRNA methylation;GO:0000462 maturation of SSU-rRNA from tricistronic rRNA transcript (SSU-rRNA, 5.8S rRNA, LSU-rRNA)			Nucleoli;Nucleus(Enhanced)				1.0	0.0	0.0	0.0	1.0	0.0	0.0	0.0	1.0	0.0	0.0	0.0	0.0	0.0	0.0	0.0	0.0	0.0	0.0	0.0
Fkbp4	2288	symbol	H. sapiens	2288	H. sapiens	FKBP4	FK506 binding protein 4	GO:0006463 steroid hormone receptor complex assembly;GO:0031115 negative regulation of microtubule polymerization;GO:0030521 androgen receptor signaling pathway		Enzymes/ENZYME proteins/Isomerase	Cytosol;Nucleoplasm(Enhanced)		(M58)PID AR PATHWAY; (M115)PID REG GR PATHWAY	(M5941)HALLMARK UV RESPONSE UP; (M5937)HALLMARK GLYCOLYSIS; (M5906)HALLMARK ESTROGEN RESPONSE EARLY	0.0	0.0	0.0	0.0	0.0	0.0	0.0	0.0	0.0	1.0	0.0	0.0	0.0	0.0	0.0	0.0	0.0	0.0	0.0	0.0
Kras	3845	symbol	H. sapiens	3845	H. sapiens	KRAS	KRAS proto-oncogene, GTPase	GO:0021897 forebrain astrocyte development;GO:0021896 forebrain astrocyte differentiation;GO:0035022 positive regulation of Rac protein signal transduction		RAS pathway related proteins		[(3,7,11-TRIMETHYL-DODECA-2,6,10-TRIENYLOXYCARBAMOYL)-METHYL]-PHOSPHONIC ACID (Protein complex binding);FARNESYL DIPHOSPHATE (Protein complex binding)	(M134)PID TCR RAS PATHWAY; (M269)PID RAS PATHWAY; (M270)PID MAPK TRK PATHWAY		1.0	0.0	0.0	0.0	0.0	0.0	0.0	0.0	0.0	0.0	0.0	0.0	1.0	1.0	0.0	0.0	0.0	0.0	1.0	0.0
Ndufa3	4696	symbol	H. sapiens	4696	H. sapiens	NDUFA3	NADH:ubiquinone oxidoreductase subunit A3	GO:0006120 mitochondrial electron transport, NADH to ubiquinone;GO:0042775 mitochondrial ATP synthesis coupled electron transport;GO:0042773 ATP synthesis coupled electron transport				NADH (Nadh dehydrogenase (ubiquinone) activity)		(M5936)HALLMARK OXIDATIVE PHOSPHORYLATION	0.0	0.0	0.0	1.0	0.0	0.0	0.0	0.0	0.0	0.0	0.0	0.0	0.0	0.0	0.0	0.0	0.0	1.0	0.0	0.0
Cox6b2	125965	symbol	H. sapiens	125965	H. sapiens	COX6B2	cytochrome c oxidase subunit 6B2			Transporters/Primary Active Transporters	Cytosol;Nucleoplasm;Plasma membrane(Approved)				0.0	0.0	0.0	0.0	0.0	0.0	0.0	0.0	0.0	0.0	0.0	0.0	0.0	0.0	0.0	0.0	0.0	0.0	0.0	0.0
Tmem238	388564	symbol	H. sapiens	388564	H. sapiens	TMEM238	transmembrane protein 238								0.0	0.0	0.0	0.0	0.0	0.0	0.0	0.0	0.0	0.0	0.0	0.0	0.0	0.0	0.0	0.0	0.0	0.0	0.0	0.0
Rps5	6193	symbol	H. sapiens	6193	H. sapiens	RPS5	ribosomal protein S5	GO:0006614 SRP-dependent cotranslational protein targeting to membrane;GO:0006613 cotranslational protein targeting to membrane;GO:0000184 nuclear-transcribed mRNA catabolic process, nonsense-mediated decay		Ribosomal proteins	Cytosol;Endoplasmic reticulum(Supported)			(M5926)HALLMARK MYC TARGETS V1	1.0	0.0	0.0	0.0	1.0	0.0	0.0	0.0	0.0	0.0	0.0	0.0	0.0	0.0	0.0	0.0	0.0	0.0	0.0	0.0
Clptm1	1209	symbol	H. sapiens	1209	H. sapiens	CLPTM1	CLPTM1, transmembrane protein	GO:0033081 regulation of T cell differentiation in thymus;GO:0033077 T cell differentiation in thymus;GO:0045580 regulation of T cell differentiation			Microtubule organizing center;Nuclear membrane(Approved)				0.0	0.0	0.0	0.0	0.0	0.0	0.0	0.0	0.0	0.0	0.0	0.0	1.0	0.0	0.0	0.0	0.0	0.0	0.0	0.0
Tomm40	10452	symbol	H. sapiens	10452	H. sapiens	TOMM40	translocase of outer mitochondrial membrane 40	GO:0030150 protein import into mitochondrial matrix;GO:0044743 protein transmembrane import into intracellular organelle;GO:0065002 intracellular protein transmembrane transport		Transporters/Transporter channels and pores	Mitochondria(Enhanced)Cytosol(Approved)			(M5924)HALLMARK MTORC1 SIGNALING	1.0	0.0	0.0	0.0	0.0	0.0	0.0	0.0	0.0	0.0	0.0	0.0	0.0	0.0	0.0	0.0	0.0	1.0	0.0	0.0
Arhgef1	9138	symbol	H. sapiens	9138	H. sapiens	ARHGEF1	Rho guanine nucleotide exchange factor 1	GO:0035023 regulation of Rho protein signal transduction;GO:0007266 Rho protein signal transduction;GO:0046578 regulation of Ras protein signal transduction			Cytosol(Enhanced)Plasma membrane(Supported)		(M238)PID THROMBIN PAR1 PATHWAY; (M68)PID RHOA REG PATHWAY; (M99)PID TXA2PATHWAY		0.0	0.0	0.0	0.0	0.0	0.0	0.0	0.0	0.0	0.0	0.0	0.0	0.0	0.0	0.0	0.0	0.0	0.0	0.0	0.0
Blvrb	645	symbol	H. sapiens	645	H. sapiens	BLVRB	biliverdin reductase B	GO:0042167 heme catabolic process;GO:0006787 porphyrin-containing compound catabolic process;GO:0033015 tetrapyrrole catabolic process		Enzymes/ENZYME proteins/Oxidoreductases	Cytosol(Supported)Nucleoplasm;Plasma membrane(Approved)	Riboflavin (Riboflavin reductase (nadph) activity);NADH (Riboflavin reductase (nadph) activity);Biliverdine Ix Alpha (Riboflavin reductase (nadph) activity);Riboflavin Monophosphate (Riboflavin reductase (nadph) activity);2'-Monophosphoadenosine 5'-Diphosphoribose (Riboflavin reductase (nadph) activity);7,8-dimethylalloxazine (Riboflavin reductase (nadph) activity);Mesobiliverdin Iv Alpha (Ribofl…		(M5906)HALLMARK ESTROGEN RESPONSE EARLY; (M5907)HALLMARK ESTROGEN RESPONSE LATE; (M5934)HALLMARK XENOBIOTIC METABOLISM	1.0	1.0	0.0	1.0	0.0	0.0	0.0	0.0	0.0	0.0	0.0	0.0	0.0	0.0	0.0	0.0	0.0	0.0	0.0	0.0
Map4k1	11184	symbol	H. sapiens	11184	H. sapiens	MAP4K1	mitogen-activated protein kinase kinase kinase kinase 1	GO:0007257 activation of JUN kinase activity;GO:0000185 activation of MAPKKK activity;GO:0043507 positive regulation of JUN kinase activity	STE Ser/Thr protein kinase family	Enzymes/{ENZYME proteins/Transferases,Kinases/STE Ser/Thr protein kinases}	Nucleoplasm;Plasma membrane(Uncertain)		(M190)PID TCR JNK PATHWAY; (M1718)SIG IL4RECEPTOR IN B LYPHOCYTES; (M8626)SIG BCR SIGNALING PATHWAY	(M5953)HALLMARK KRAS SIGNALING UP; (M5950)HALLMARK ALLOGRAFT REJECTION	0.0	0.0	0.0	0.0	0.0	0.0	0.0	0.0	0.0	0.0	0.0	0.0	0.0	0.0	0.0	0.0	0.0	0.0	0.0	0.0
Tbcb	1155	symbol	H. sapiens	1155	H. sapiens	TBCB	tubulin folding cofactor B	GO:0007399 nervous system development;GO:0030154 cell differentiation;GO:0048869 cellular developmental process			Cytosol(Supported)				0.0	0.0	0.0	0.0	0.0	0.0	0.0	0.0	0.0	0.0	0.0	0.0	0.0	0.0	0.0	0.0	0.0	0.0	0.0	0.0
U2af1l4	199746	symbol	H. sapiens	199746	H. sapiens	U2AF1L4	U2 small nuclear RNA auxiliary factor 1 like 4	GO:0006406 mRNA export from nucleus;GO:0071427 mRNA-containing ribonucleoprotein complex export from nucleus;GO:0006369 termination of RNA polymerase II transcription			Nucleoplasm(Approved)				1.0	0.0	0.0	0.0	0.0	0.0	0.0	0.0	0.0	0.0	0.0	1.0	0.0	0.0	0.0	0.0	0.0	0.0	0.0	0.0
Tmem147	10430	symbol	H. sapiens	10430	H. sapiens	TMEM147	transmembrane protein 147	GO:0031648 protein destabilization;GO:0031647 regulation of protein stability;GO:0065008 regulation of biological quality			Actin filaments;Cytosol;Golgi apparatus(Uncertain)				0.0	0.0	0.0	0.0	0.0	0.0	0.0	0.0	0.0	0.0	0.0	0.0	0.0	0.0	0.0	0.0	0.0	0.0	0.0	0.0
Hpn	3249	symbol	H. sapiens	3249	H. sapiens	HPN	hepsin	GO:2000347 positive regulation of hepatocyte proliferation;GO:2000611 positive regulation of thyroid hormone generation;GO:0043923 positive regulation by host of viral transcription		Enzymes/{ENZYME proteins/Hydrolases,Peptidases/Serine-type peptidases}		Coagulation factor VIIa Recombinant Human (Serine-type peptidase activity);Bentiromide (Serine-type peptidase activity);Benzylsulfinic Acid (Serine-type peptidase activity);CRA_1144 (Serine-type peptidase activity);6-Chloro-2-(2-Hydroxy-Biphenyl-3-Yl)-1h-Indole-5-Carboxamidine (Serine-type peptidase activity)		(M5946)HALLMARK COAGULATION; (M5932)HALLMARK INFLAMMATORY RESPONSE	1.0	0.0	0.0	0.0	0.0	0.0	0.0	1.0	0.0	0.0	0.0	0.0	1.0	0.0	0.0	0.0	0.0	0.0	0.0	0.0
Ccne1	898	symbol	H. sapiens	898	H. sapiens	CCNE1	cyclin E1	GO:0030521 androgen receptor signaling pathway;GO:0007129 synapsis;GO:0000083 regulation of transcription involved in G1/S transition of mitotic cell cycle			Nucleoplasm(Enhanced)		(M3686)SA REG CASCADE OF CYCLIN EXPR; (M11)PID PRL SIGNALING EVENTS PATHWAY; (M258)PID BARD1 PATHWAY	(M5941)HALLMARK UV RESPONSE UP; (M5947)HALLMARK IL2 STAT5 SIGNALING; (M5925)HALLMARK E2F TARGETS	0.0	0.0	1.0	0.0	0.0	0.0	1.0	0.0	0.0	1.0	0.0	0.0	1.0	0.0	0.0	0.0	0.0	0.0	1.0	0.0
Ap2a1	160	symbol	H. sapiens	160	H. sapiens	AP2A1	adaptor related protein complex 2 alpha 1 subunit	GO:1900126 negative regulation of hyaluronan biosynthetic process;GO:1900125 regulation of hyaluronan biosynthetic process;GO:0030213 hyaluronan biosynthetic process			Vesicles(Supported)		(M243)PID ARF 3PATHWAY		1.0	0.0	0.0	1.0	0.0	1.0	0.0	0.0	0.0	0.0	0.0	0.0	1.0	0.0	1.0	0.0	0.0	0.0	0.0	0.0
Rpl13a	23521	symbol	H. sapiens	23521	H. sapiens	RPL13A	ribosomal protein L13a	GO:1901194 negative regulation of formation of translation preinitiation complex;GO:1901193 regulation of formation of translation preinitiation complex;GO:1904689 negative regulation of cytoplasmic translational initiation		Ribosomal proteins	Cytosol;Nucleoli(Approved)	Alpha-Hydroxy-Beta-Phenyl-Propionic Acid (Structural constituent of ribosome);Anisomycin (Structural constituent of ribosome);Puromycin (Structural constituent of ribosome)	(M5493)WNT SIGNALING		1.0	0.0	0.0	0.0	1.0	1.0	0.0	0.0	0.0	0.0	0.0	0.0	0.0	0.0	0.0	0.0	0.0	0.0	0.0	0.0
Snord32a	26819	symbol	H. sapiens	26819	H. sapiens	SNORD32A	small nucleolar RNA, C/D box 32A								0.0	0.0	0.0	0.0	0.0	0.0	0.0	0.0	0.0	0.0	0.0	0.0	0.0	0.0	0.0	0.0	0.0	0.0	0.0	0.0
Pih1d1	55011	symbol	H. sapiens	55011	H. sapiens	PIH1D1	PIH1 domain containing 1	GO:1900110 negative regulation of histone H3-K9 dimethylation;GO:1902661 positive regulation of glucose mediated signaling pathway;GO:2000619 negative regulation of histone H4-K16 acetylation			Cytosol(Approved)				1.0	0.0	0.0	0.0	1.0	0.0	0.0	0.0	0.0	0.0	0.0	0.0	0.0	0.0	0.0	0.0	0.0	0.0	1.0	0.0
Gtf2h1	2965	symbol	H. sapiens	2965	H. sapiens	GTF2H1	general transcription factor IIH subunit 1	GO:0006295 nucleotide-excision repair, DNA incision, 3'-to lesion;GO:0000717 nucleotide-excision repair, DNA duplex unwinding;GO:0006293 nucleotide-excision repair, preincision complex stabilization			Nucleoplasm(Enhanced)			(M5898)HALLMARK DNA REPAIR; (M5924)HALLMARK MTORC1 SIGNALING	1.0	0.0	0.0	0.0	0.0	0.0	0.0	0.0	0.0	0.0	0.0	1.0	1.0	0.0	0.0	0.0	1.0	0.0	0.0	0.0
Zdhhc13	54503	symbol	H. sapiens	54503	H. sapiens	ZDHHC13	zinc finger DHHC-type containing 13	GO:1903830 magnesium ion transmembrane transport;GO:0015693 magnesium ion transport;GO:0043123 positive regulation of I-kappaB kinase/NF-kappaB signaling		Enzymes/ENZYME proteins/Transferases;Transporters	Vesicles(Enhanced)				0.0	0.0	0.0	0.0	0.0	0.0	0.0	0.0	0.0	0.0	0.0	0.0	0.0	0.0	0.0	0.0	0.0	0.0	0.0	0.0
Nipa1	123606	symbol	H. sapiens	123606	H. sapiens	NIPA1	NIPA magnesium transporter 1	GO:1903830 magnesium ion transmembrane transport;GO:0015693 magnesium ion transport;GO:0070838 divalent metal ion transport		Transporters/Electrochemical Potential-driven transporters					0.0	0.0	0.0	0.0	0.0	0.0	0.0	0.0	0.0	0.0	0.0	0.0	0.0	0.0	1.0	0.0	0.0	0.0	0.0	0.0
Snrpa1	6627	symbol	H. sapiens	6627	H. sapiens	SNRPA1	small nuclear ribonucleoprotein polypeptide A'	GO:0035722 interleukin-12-mediated signaling pathway;GO:0071349 cellular response to interleukin-12;GO:0070671 response to interleukin-12			Nuclear bodies;Nuclear speckles;Nucleoplasm(Supported)			(M5926)HALLMARK MYC TARGETS V1	1.0	0.0	0.0	0.0	0.0	0.0	0.0	0.0	0.0	0.0	0.0	1.0	0.0	1.0	0.0	0.0	0.0	0.0	0.0	0.0
Mrps11	64963	symbol	H. sapiens	64963	H. sapiens	MRPS11	mitochondrial ribosomal protein S11	GO:0070126 mitochondrial translational termination;GO:0070125 mitochondrial translational elongation;GO:0042769 DNA damage response, detection of DNA damage		Ribosomal proteins	Mitochondria(Supported)			(M5936)HALLMARK OXIDATIVE PHOSPHORYLATION	1.0	0.0	0.0	0.0	1.0	0.0	0.0	1.0	0.0	0.0	0.0	0.0	0.0	0.0	0.0	0.0	0.0	0.0	0.0	0.0
Isg20	3669	symbol	H. sapiens	3669	H. sapiens	ISG20	interferon stimulated exonuclease gene 20	GO:0000738 DNA catabolic process, exonucleolytic;GO:0045071 negative regulation of viral genome replication;GO:1903901 negative regulation of viral life cycle		Enzymes/ENZYME proteins/Hydrolases		Uridine-5'-Monophosphate (U3 snorna binding)		(M5911)HALLMARK INTERFERON ALPHA RESPONSE; (M5902)HALLMARK APOPTOSIS; (M5937)HALLMARK GLYCOLYSIS	1.0	0.0	0.0	0.0	0.0	1.0	0.0	0.0	0.0	0.0	0.0	0.0	0.0	1.0	0.0	0.0	1.0	0.0	0.0	0.0
Sec11a	23478	symbol	H. sapiens	23478	H. sapiens	SEC11A	SEC11 homolog A, signal peptidase complex subunit	GO:0006465 signal peptide processing;GO:0016485 protein processing;GO:0051604 protein maturation		Enzymes/{ENZYME proteins/Hydrolases,Peptidases/Serine-type peptidases}	Golgi apparatus;Nuclear membrane(Approved)			(M5957)HALLMARK PANCREAS BETA CELLS; (M5922)HALLMARK UNFOLDED PROTEIN RESPONSE; (M5924)HALLMARK MTORC1 SIGNALING	1.0	0.0	0.0	0.0	0.0	0.0	0.0	0.0	0.0	0.0	0.0	0.0	0.0	0.0	0.0	0.0	0.0	0.0	0.0	0.0
Alg8	79053	symbol	H. sapiens	79053	H. sapiens	ALG8	ALG8, alpha-1,3-glucosyltransferase	GO:0006488 dolichol-linked oligosaccharide biosynthetic process;GO:0006490 oligosaccharide-lipid intermediate biosynthetic process;GO:0097502 mannosylation		Enzymes/ENZYME proteins/Transferases	Nucleoplasm(Approved)				0.0	0.0	0.0	0.0	0.0	0.0	0.0	0.0	0.0	0.0	0.0	0.0	0.0	0.0	0.0	0.0	0.0	0.0	0.0	0.0
Ucp2	7351	symbol	H. sapiens	7351	H. sapiens	UCP2	uncoupling protein 2	GO:0061179 negative regulation of insulin secretion involved in cellular response to glucose stimulus;GO:0046676 negative regulation of insulin secretion;GO:0061178 regulation of insulin secretion involved in cellular response to glucose stimulus		Transporters/Electrochemical Potential-driven transporters	Mitochondria(Supported)		(M106)PID HNF3B PATHWAY	(M5945)HALLMARK HEME METABOLISM; (M5905)HALLMARK ADIPOGENESIS	0.0	0.0	0.0	0.0	0.0	0.0	0.0	0.0	0.0	1.0	0.0	0.0	1.0	0.0	0.0	0.0	0.0	1.0	0.0	0.0
Il18bp	10068	symbol	H. sapiens	10068	H. sapiens	IL18BP	interleukin 18 binding protein	GO:0035655 interleukin-18-mediated signaling pathway;GO:0071351 cellular response to interleukin-18;GO:1900116 extracellular negative regulation of signal transduction			Endoplasmic reticulum(Approved)			(M5913)HALLMARK INTERFERON GAMMA RESPONSE	0.0	0.0	0.0	0.0	0.0	0.0	0.0	0.0	0.0	0.0	0.0	0.0	0.0	1.0	0.0	0.0	0.0	0.0	0.0	0.0
Rrp8	23378	symbol	H. sapiens	23378	H. sapiens	RRP8	ribosomal RNA processing 8	GO:0000183 chromatin silencing at rDNA;GO:0046015 regulation of transcription by glucose;GO:0071158 positive regulation of cell cycle arrest			Cytosol;Nucleoli;Nucleus(Supported)			(M5939)HALLMARK P53 PATHWAY	1.0	0.0	0.0	0.0	0.0	0.0	0.0	0.0	0.0	0.0	0.0	0.0	1.0	0.0	0.0	0.0	0.0	0.0	0.0	0.0
Tpp1	1200	symbol	H. sapiens	1200	H. sapiens	TPP1	tripeptidyl peptidase 1	GO:0036498 IRE1-mediated unfolded protein response;GO:0045453 bone resorption;GO:0050885 neuromuscular process controlling balance		Enzymes/ENZYME proteins/Hydrolases					0.0	0.0	0.0	0.0	0.0	0.0	0.0	0.0	0.0	0.0	0.0	0.0	0.0	0.0	0.0	0.0	0.0	0.0	1.0	0.0
Rnf141	50862	symbol	H. sapiens	50862	H. sapiens	RNF141	ring finger protein 141	GO:0051865 protein autoubiquitination;GO:0016567 protein ubiquitination;GO:0032446 protein modification by small protein conjugation			Microtubules;Nucleoplasm(Approved)				0.0	0.0	0.0	0.0	0.0	0.0	0.0	0.0	0.0	0.0	0.0	0.0	0.0	0.0	0.0	0.0	0.0	0.0	0.0	0.0
Eif4g2	1982	symbol	H. sapiens	1982	H. sapiens	EIF4G2	eukaryotic translation initiation factor 4 gamma 2	GO:0010507 negative regulation of autophagy;GO:0006446 regulation of translational initiation;GO:0030307 positive regulation of cell growth			Cytosol(Enhanced)			(M5926)HALLMARK MYC TARGETS V1	1.0	0.0	0.0	0.0	0.0	1.0	0.0	0.0	0.0	0.0	0.0	0.0	1.0	1.0	0.0	0.0	0.0	0.0	0.0	0.0
Cdr2	1039	symbol	H. sapiens	1039	H. sapiens	CDR2	cerebellar degeneration related protein 2				Nucleoplasm(Approved)			(M5945)HALLMARK HEME METABOLISM	0.0	0.0	0.0	0.0	0.0	0.0	0.0	0.0	0.0	0.0	0.0	0.0	0.0	0.0	0.0	0.0	0.0	0.0	0.0	0.0
Spns1	83985	symbol	H. sapiens	83985	H. sapiens	SPNS1	sphingolipid transporter 1 (putative)	GO:0003376 sphingosine-1-phosphate signaling pathway;GO:0090520 sphingolipid mediated signaling pathway;GO:0006869 lipid transport		Transporters/Electrochemical Potential-driven transporters	Vesicles(Approved)Cytosol;Golgi apparatus;Nucleoli fibrillar center(Uncertain)				0.0	0.0	0.0	0.0	0.0	0.0	0.0	0.0	0.0	0.0	0.0	0.0	0.0	0.0	0.0	0.0	0.0	0.0	0.0	0.0
Eif3c	8663	symbol	H. sapiens	8663	H. sapiens	EIF3C	eukaryotic translation initiation factor 3 subunit C	GO:1902416 positive regulation of mRNA binding;GO:1905216 positive regulation of RNA binding;GO:1902415 regulation of mRNA binding			Cytosol(Supported)				1.0	0.0	0.0	0.0	0.0	0.0	0.0	0.0	0.0	0.0	0.0	0.0	0.0	0.0	0.0	0.0	0.0	0.0	0.0	0.0
Zg16	653808	symbol	H. sapiens	653808	H. sapiens	ZG16	zymogen granule protein 16	GO:0015031 protein transport;GO:0015833 peptide transport;GO:0042886 amide transport							0.0	0.0	0.0	0.0	0.0	0.0	0.0	0.0	0.0	0.0	0.0	0.0	0.0	0.0	0.0	0.0	0.0	0.0	0.0	0.0
Mylpf	29895	symbol	H. sapiens	29895	H. sapiens	MYLPF	myosin light chain, phosphorylatable, fast skeletal muscle	GO:0007519 skeletal muscle tissue development;GO:0060538 skeletal muscle organ development;GO:0006936 muscle contraction					(M164)PID ERBB1 DOWNSTREAM PATHWAY	(M5909)HALLMARK MYOGENESIS	0.0	0.0	0.0	0.0	0.0	0.0	0.0	0.0	0.0	0.0	0.0	0.0	0.0	0.0	0.0	0.0	0.0	0.0	0.0	0.0
AC141643.2						None	None	None	None	None	None	None	None	None	nan	nan	nan	nan	nan	nan	nan	nan	nan	nan	nan	nan	nan	nan	nan	nan	nan	nan	nan	nan
Ptdss2	81490	symbol	H. sapiens	81490	H. sapiens	PTDSS2	phosphatidylserine synthase 2	GO:0006659 phosphatidylserine biosynthetic process;GO:0006658 phosphatidylserine metabolic process;GO:0042398 cellular modified amino acid biosynthetic process		Enzymes/ENZYME proteins/Transferases		Phosphatidyl serine (Cdp-diacylglycerol-serine o-phosphatidyltransferase activity)			0.0	0.0	0.0	1.0	0.0	0.0	0.0	0.0	0.0	0.0	0.0	0.0	0.0	0.0	0.0	0.0	0.0	0.0	0.0	0.0
Hras	3265	symbol	H. sapiens	3265	H. sapiens	HRAS	HRas proto-oncogene, GTPase	GO:2000630 positive regulation of miRNA metabolic process;GO:0048169 regulation of long-term neuronal synaptic plasticity;GO:0002223 stimulatory C-type lectin receptor signaling pathway		RAS pathway related proteins		Hexane-1,6-Diol (Protein c-terminus binding);Trifluoroethanol (Protein c-terminus binding);Guanosine-5'-Triphosphate (Protein c-terminus binding);Guanosine-5'-Diphosphate (Protein c-terminus binding);N,N'-DIMETHYL-N-(ACETYL)-N'-(7-NITROBENZ-2-OXA-1,3-DIAZOL-4-YL)ETHYLENEDIAMINE (Protein c-terminus binding)	(M134)PID TCR RAS PATHWAY; (M18895)SA TRKA RECEPTOR; (M17200)SA B CELL RECEPTOR COMPLEXES	(M5949)HALLMARK PEROXISOME; (M5923)HALLMARK PI3K AKT MTOR SIGNALING; (M5915)HALLMARK APICAL JUNCTION	1.0	0.0	1.0	0.0	0.0	0.0	0.0	0.0	0.0	0.0	0.0	0.0	1.0	0.0	0.0	0.0	0.0	0.0	0.0	0.0
Tfdp1	7027	symbol	H. sapiens	7027	H. sapiens	TFDP1	transcription factor Dp-1	GO:1900740 positive regulation of protein insertion into mitochondrial membrane involved in apoptotic signaling pathway;GO:1900739 regulation of protein insertion into mitochondrial membrane involved in apoptotic signaling pathway;GO:1901030 positive regulation of mitochondrial outer membrane permeabilization involved in apoptotic signaling pathway		Transcription factors/Helix-turn-helix domains	Cytosol;Nucleoplasm(Supported)		(M279)PID RB 1PATHWAY; (M40)PID E2F PATHWAY; (M2)PID SMAD2 3NUCLEAR PATHWAY	(M5926)HALLMARK MYC TARGETS V1; (M5901)HALLMARK G2M CHECKPOINT	1.0	0.0	1.0	0.0	0.0	0.0	1.0	0.0	0.0	1.0	0.0	0.0	1.0	0.0	0.0	0.0	0.0	1.0	0.0	0.0
Cenpu	79682	symbol	H. sapiens	79682	H. sapiens	CENPU	centromere protein U	GO:0034080 CENP-A containing nucleosome assembly;GO:0006336 DNA replication-independent nucleosome assembly;GO:0031055 chromatin remodeling at centromere			Microtubule organizing center;Nucleus(Supported)		(M129)PID PLK1 PATHWAY		1.0	0.0	0.0	0.0	0.0	0.0	1.0	0.0	0.0	0.0	0.0	0.0	0.0	0.0	0.0	0.0	0.0	0.0	0.0	0.0
RP24-445L16.3						None	None	None	None	None	None	None	None	None	nan	nan	nan	nan	nan	nan	nan	nan	nan	nan	nan	nan	nan	nan	nan	nan	nan	nan	nan	nan
Ddx49	54555	symbol	H. sapiens	54555	H. sapiens	DDX49	DEAD-box helicase 49	GO:0010501 RNA secondary structure unwinding;GO:0006364 rRNA processing;GO:0016072 rRNA metabolic process		Enzymes/ENZYME proteins/Hydrolases	Mitochondria;Nucleoli(Approved)				1.0	0.0	0.0	0.0	0.0	0.0	0.0	0.0	1.0	0.0	0.0	0.0	0.0	0.0	0.0	0.0	0.0	0.0	0.0	0.0
Ifi30	10437	symbol	H. sapiens	10437	H. sapiens	IFI30	IFI30, lysosomal thiol reductase	GO:0042590 antigen processing and presentation of exogenous peptide antigen via MHC class I;GO:0019886 antigen processing and presentation of exogenous peptide antigen via MHC class II;GO:0060333 interferon-gamma-mediated signaling pathway			Vesicles(Supported)Cytosol(Uncertain)			(M5911)HALLMARK INTERFERON ALPHA RESPONSE; (M5924)HALLMARK MTORC1 SIGNALING; (M5913)HALLMARK INTERFERON GAMMA RESPONSE	0.0	0.0	0.0	0.0	0.0	1.0	0.0	0.0	0.0	0.0	0.0	0.0	1.0	1.0	0.0	0.0	0.0	0.0	0.0	0.0
Fcho1	23149	symbol	H. sapiens	23149	H. sapiens	FCHO1	FCH domain only 1	GO:0072583 clathrin-dependent endocytosis;GO:0048268 clathrin coat assembly;GO:0006898 receptor-mediated endocytosis			Cytosol;Nucleoplasm(Enhanced)				0.0	0.0	0.0	0.0	0.0	0.0	0.0	0.0	0.0	0.0	0.0	0.0	0.0	0.0	0.0	0.0	0.0	0.0	0.0	0.0
Ddx39	10212	gene_synonym	H. sapiens	10212	H. sapiens	DDX39A	DExD-box helicase 39A	GO:0006406 mRNA export from nucleus;GO:0071427 mRNA-containing ribonucleoprotein complex export from nucleus;GO:0006369 termination of RNA polymerase II transcription		Enzymes/ENZYME proteins/Hydrolases	Nuclear speckles(Approved)			(M5924)HALLMARK MTORC1 SIGNALING; (M5901)HALLMARK G2M CHECKPOINT; (M5925)HALLMARK E2F TARGETS	1.0	0.0	0.0	0.0	0.0	0.0	0.0	0.0	0.0	0.0	0.0	1.0	0.0	0.0	0.0	0.0	0.0	0.0	0.0	0.0
Klf1	10661	symbol	H. sapiens	10661	H. sapiens	KLF1	Kruppel like factor 1	GO:0060135 maternal process involved in female pregnancy;GO:0030218 erythrocyte differentiation;GO:0034101 erythrocyte homeostasis		Transcription factors/Zinc-coordinating DNA-binding domains	Nucleoplasm(Supported)			(M5948)HALLMARK BILE ACID METABOLISM; (M5945)HALLMARK HEME METABOLISM	0.0	0.0	0.0	0.0	0.0	0.0	0.0	0.0	0.0	0.0	0.0	0.0	0.0	0.0	0.0	0.0	0.0	0.0	0.0	0.0
Rnaseh2a	10535	symbol	H. sapiens	10535	H. sapiens	RNASEH2A	ribonuclease H2 subunit A	GO:0043137 DNA replication, removal of RNA primer;GO:0033567 DNA replication, Okazaki fragment processing;GO:0006273 lagging strand elongation		Enzymes/ENZYME proteins/Hydrolases	Cytosol;Nucleus(Enhanced)			(M5907)HALLMARK ESTROGEN RESPONSE LATE; (M5925)HALLMARK E2F TARGETS	1.0	0.0	1.0	0.0	0.0	0.0	0.0	0.0	0.0	0.0	0.0	0.0	0.0	0.0	0.0	0.0	1.0	0.0	0.0	0.0
Prdx2	7001	symbol	H. sapiens	7001	H. sapiens	PRDX2	peroxiredoxin 2	GO:0019430 removal of superoxide radicals;GO:0071451 cellular response to superoxide;GO:0071450 cellular response to oxygen radical		Enzymes/ENZYME proteins/Oxidoreductases		3-Sulfinoalanine (Thioredoxin peroxidase activity);N-Carbamoyl-Alanine (Thioredoxin peroxidase activity)		(M5938)HALLMARK REACTIVE OXIGEN SPECIES PATHWAY; (M5945)HALLMARK HEME METABOLISM	0.0	0.0	0.0	1.0	0.0	0.0	0.0	0.0	0.0	1.0	0.0	0.0	0.0	0.0	0.0	0.0	0.0	0.0	0.0	0.0
Mylk3	91807	symbol	H. sapiens	91807	H. sapiens	MYLK3	myosin light chain kinase 3	GO:0060298 positive regulation of sarcomere organization;GO:0002528 regulation of vascular permeability involved in acute inflammatory response;GO:0048769 sarcomerogenesis	CAMK Ser/Thr protein kinase family	Enzymes/{ENZYME proteins/Transferases,Kinases/CAMK Ser/Thr protein kinases}					0.0	0.0	0.0	0.0	0.0	0.0	0.0	0.0	0.0	0.0	0.0	0.0	1.0	0.0	0.0	0.0	0.0	0.0	0.0	0.0
Mt2	4544	gene_synonym	H. sapiens	4544	H. sapiens	MTNR1B	melatonin receptor 1B	GO:0050796 regulation of insulin secretion;GO:0030073 insulin secretion;GO:0090276 regulation of peptide hormone secretion		G-protein coupled receptors/GPCRs excl olfactory receptors		Ramelteon (Melatonin receptor activity);Melatonin (Melatonin receptor activity);VEC-162 (Melatonin receptor activity);Agomelatine (Melatonin receptor activity);Tasimelteon (Melatonin receptor activity)			0.0	0.0	0.0	0.0	0.0	0.0	0.0	0.0	0.0	0.0	0.0	0.0	0.0	0.0	0.0	0.0	0.0	0.0	0.0	0.0
Mt1	4543	gene_synonym	H. sapiens	4543	H. sapiens	MTNR1A	melatonin receptor 1A	GO:0030828 positive regulation of cGMP biosynthetic process;GO:0030826 regulation of cGMP biosynthetic process;GO:0030825 positive regulation of cGMP metabolic process		G-protein coupled receptors/GPCRs excl olfactory receptors;Transporters		Ramelteon (Organic cyclic compound binding);Melatonin (Organic cyclic compound binding);VEC-162 (Organic cyclic compound binding);Agomelatine (Organic cyclic compound binding);Tasimelteon (Organic cyclic compound binding)		(M5951)HALLMARK SPERMATOGENESIS	0.0	0.0	0.0	1.0	0.0	0.0	0.0	0.0	0.0	0.0	0.0	0.0	0.0	0.0	0.0	0.0	0.0	0.0	0.0	0.0
Ces2g	72361	symbol	M. musculus			None	None	None	None	None	None	None	None	None	nan	nan	nan	nan	nan	nan	nan	nan	nan	nan	nan	nan	nan	nan	nan	nan	nan	nan	nan	nan
Psmb10	5699	symbol	H. sapiens	5699	H. sapiens	PSMB10	proteasome subunit beta 10	GO:0002223 stimulatory C-type lectin receptor signaling pathway;GO:0002479 antigen processing and presentation of exogenous peptide antigen via MHC class I, TAP-dependent;GO:0002220 innate immune response activating cell surface receptor signaling pathway		Enzymes/{ENZYME proteins/Hydrolases,Peptidases/Threonine-type peptidases}	Cytosol(Enhanced)	Carfilzomib (Threonine-type endopeptidase activity)		(M5934)HALLMARK XENOBIOTIC METABOLISM; (M5913)HALLMARK INTERFERON GAMMA RESPONSE; (M5950)HALLMARK ALLOGRAFT REJECTION	1.0	0.0	1.0	0.0	0.0	0.0	1.0	0.0	0.0	1.0	0.0	0.0	1.0	1.0	1.0	0.0	0.0	0.0	0.0	0.0
Usp10	9100	symbol	H. sapiens	9100	H. sapiens	USP10	ubiquitin specific peptidase 10	GO:0019985 translesion synthesis;GO:0043124 negative regulation of I-kappaB kinase/NF-kappaB signaling;GO:0000731 DNA synthesis involved in DNA repair		Enzymes/{ENZYME proteins/Hydrolases,Peptidases/Cysteine-type peptidases}	Cytosol;Nucleoplasm(Enhanced)				0.0	0.0	0.0	0.0	0.0	0.0	0.0	0.0	0.0	0.0	0.0	0.0	1.0	0.0	0.0	0.0	0.0	0.0	1.0	0.0
Emc8	10328	symbol	H. sapiens	10328	H. sapiens	EMC8	ER membrane protein complex subunit 8				Cytosol(Supported)				0.0	0.0	0.0	0.0	0.0	0.0	0.0	0.0	0.0	0.0	0.0	0.0	0.0	0.0	0.0	0.0	0.0	0.0	0.0	0.0
Tubb3	10381	symbol	H. sapiens	10381	H. sapiens	TUBB3	tubulin beta 3 class III	GO:0007411 axon guidance;GO:0097485 neuron projection guidance;GO:0007409 axonogenesis				Epothilone D (Structural constituent of cytoskeleton);Epothilone B (Structural constituent of cytoskeleton);Ixabepilone (Structural constituent of cytoskeleton);CYT997 (Structural constituent of cytoskeleton);ZEN-012 (Structural constituent of cytoskeleton)			1.0	0.0	0.0	0.0	0.0	1.0	1.0	0.0	0.0	1.0	0.0	0.0	1.0	0.0	0.0	0.0	0.0	0.0	0.0	0.0
Rab4a	5867	symbol	H. sapiens	5867	H. sapiens	RAB4A	RAB4A, member RAS oncogene family	GO:0032781 positive regulation of ATPase activity;GO:0006661 phosphatidylinositol biosynthetic process;GO:0032482 Rab protein signal transduction					(M91)PID TCPTP PATHWAY; (M186)PID PDGFRB PATHWAY	(M5908)HALLMARK ANDROGEN RESPONSE	0.0	0.0	0.0	1.0	0.0	0.0	0.0	0.0	0.0	0.0	0.0	0.0	1.0	0.0	0.0	0.0	0.0	0.0	0.0	0.0
Nup133	55746	symbol	H. sapiens	55746	H. sapiens	NUP133	nucleoporin 133	GO:0006409 tRNA export from nucleus;GO:0006110 regulation of glycolytic process;GO:0071431 tRNA-containing ribonucleoprotein complex export from nucleus		Transporters/Transporter channels and pores	Nuclear membrane(Supported)				1.0	0.0	0.0	1.0	0.0	1.0	1.0	1.0	0.0	1.0	0.0	1.0	1.0	1.0	0.0	0.0	0.0	0.0	0.0	0.0
Abcb10	23456	symbol	H. sapiens	23456	H. sapiens	ABCB10	ATP binding cassette subfamily B member 10	GO:0006839 mitochondrial transport;GO:0055085 transmembrane transport;GO:0006810 transport		Transporters/Primary Active Transporters					0.0	0.0	0.0	0.0	0.0	0.0	0.0	0.0	0.0	0.0	0.0	0.0	1.0	0.0	1.0	0.0	0.0	1.0	0.0	0.0
Alkbh8	91801	symbol	H. sapiens	91801	H. sapiens	ALKBH8	alkB homolog 8, tRNA methyltransferase	GO:0002098 tRNA wobble uridine modification;GO:0002097 tRNA wobble base modification;GO:0030488 tRNA methylation		Enzymes/ENZYME proteins/Transferases	Nuclear bodies;Nucleoplasm(Supported)				1.0	0.0	0.0	0.0	0.0	0.0	0.0	0.0	1.0	0.0	0.0	0.0	0.0	0.0	0.0	1.0	0.0	0.0	0.0	0.0
Mre11a	4361	gene_synonym	H. sapiens	4361	H. sapiens	MRE11	MRE11 homolog, double strand break repair nuclease	GO:0032876 negative regulation of DNA endoreduplication;GO:0031860 telomeric 3' overhang formation;GO:0007095 mitotic G2 DNA damage checkpoint			Nucleoplasm(Enhanced)		(M258)PID BARD1 PATHWAY; (M84)PID ATM PATHWAY; (M236)PID DELTA NP63 PATHWAY	(M5925)HALLMARK E2F TARGETS	1.0	0.0	1.0	0.0	0.0	0.0	1.0	0.0	0.0	1.0	0.0	0.0	1.0	0.0	0.0	0.0	1.0	0.0	1.0	0.0
Carm1	10498	symbol	H. sapiens	10498	H. sapiens	CARM1	coactivator associated arginine methyltransferase 1	GO:0003420 regulation of growth plate cartilage chondrocyte proliferation;GO:0003419 growth plate cartilage chondrocyte proliferation;GO:0006977 DNA damage response, signal transduction by p53 class mediator resulting in cell cycle arrest		Enzymes/ENZYME proteins/Transferases	Nucleoplasm(Enhanced)		(M151)PID AR TF PATHWAY; (M58)PID AR PATHWAY; (M145)PID P53 DOWNSTREAM PATHWAY		1.0	0.0	1.0	0.0	0.0	0.0	0.0	0.0	0.0	0.0	0.0	0.0	1.0	0.0	0.0	0.0	0.0	0.0	0.0	0.0
Epor	2057	symbol	H. sapiens	2057	H. sapiens	EPOR	erythropoietin receptor	GO:0038162 erythropoietin-mediated signaling pathway;GO:0036018 cellular response to erythropoietin;GO:0046697 decidualization			Vesicles(Supported)	Darbepoetin alfa (Identical protein binding);Erythropoietin (Identical protein binding);3,5 DIBROMOTYROSINE (Identical protein binding);Peginesatide (Identical protein binding);Epoetin Zeta (Identical protein binding)	(M233)PID EPO PATHWAY; (M231)PID KIT PATHWAY	(M5945)HALLMARK HEME METABOLISM	0.0	0.0	0.0	0.0	0.0	0.0	0.0	0.0	0.0	0.0	0.0	0.0	0.0	1.0	0.0	0.0	0.0	0.0	0.0	0.0
Aplp2	334	symbol	H. sapiens	334	H. sapiens	APLP2	amyloid beta precursor like protein 2	GO:0002576 platelet degranulation;GO:0010951 negative regulation of endopeptidase activity;GO:0010466 negative regulation of peptidase activity			Vesicles(Approved)			(M5905)HALLMARK ADIPOGENESIS	0.0	0.0	0.0	0.0	0.0	0.0	0.0	0.0	0.0	0.0	0.0	0.0	0.0	0.0	0.0	0.0	0.0	0.0	0.0	0.0
Oaf	220323	symbol	H. sapiens	220323	H. sapiens	OAF	out at first homolog				Nucleus(Approved)				0.0	0.0	0.0	0.0	0.0	0.0	0.0	0.0	0.0	0.0	0.0	0.0	0.0	0.0	0.0	0.0	0.0	0.0	0.0	0.0
Hmbs	3145	symbol	H. sapiens	3145	H. sapiens	HMBS	hydroxymethylbilane synthase	GO:0018160 peptidyl-pyrromethane cofactor linkage;GO:0006782 protoporphyrinogen IX biosynthetic process;GO:0046501 protoporphyrinogen IX metabolic process		Enzymes/ENZYME proteins/Transferases	Lipid droplets(Approved)			(M5924)HALLMARK MTORC1 SIGNALING; (M5945)HALLMARK HEME METABOLISM	0.0	1.0	0.0	1.0	0.0	0.0	0.0	0.0	0.0	0.0	0.0	0.0	0.0	0.0	0.0	0.0	0.0	0.0	0.0	0.0
Nxpe2	120406	symbol	H. sapiens	120406	H. sapiens	NXPE2	neurexophilin and PC-esterase domain family member 2								0.0	0.0	0.0	0.0	0.0	0.0	0.0	0.0	0.0	0.0	0.0	0.0	0.0	0.0	0.0	0.0	0.0	0.0	0.0	0.0
Rexo2	25996	symbol	H. sapiens	25996	H. sapiens	REXO2	RNA exonuclease 2	GO:0090503 RNA phosphodiester bond hydrolysis, exonucleolytic;GO:0090501 RNA phosphodiester bond hydrolysis;GO:0090305 nucleic acid phosphodiester bond hydrolysis			Mitochondria(Supported)Focal adhesion sites;Nucleoli(Approved)				0.0	0.0	0.0	1.0	0.0	0.0	0.0	0.0	1.0	0.0	0.0	0.0	0.0	0.0	0.0	0.0	1.0	0.0	0.0	0.0
Ppp2r1b	5519	symbol	H. sapiens	5519	H. sapiens	PPP2R1B	protein phosphatase 2 scaffold subunit Abeta	GO:2001241 positive regulation of extrinsic apoptotic signaling pathway in absence of ligand;GO:2001239 regulation of extrinsic apoptotic signaling pathway in absence of ligand;GO:2001238 positive regulation of extrinsic apoptotic signaling pathway			Centrosome;Cytosol;Nucleus;Plasma membrane(Approved)			(M5923)HALLMARK PI3K AKT MTOR SIGNALING	0.0	0.0	1.0	1.0	0.0	0.0	1.0	0.0	0.0	0.0	0.0	0.0	1.0	1.0	0.0	0.0	0.0	0.0	0.0	0.0
Idh3a	3419	symbol	H. sapiens	3419	H. sapiens	IDH3A	isocitrate dehydrogenase 3 (NAD(+)) alpha	GO:0006099 tricarboxylic acid cycle;GO:0006101 citrate metabolic process;GO:0072350 tricarboxylic acid metabolic process		Citric acid cycle related proteins;Enzymes/ENZYME proteins/Oxidoreductases	Mitochondria(Enhanced)	NADH (Nad binding)		(M5936)HALLMARK OXIDATIVE PHOSPHORYLATION; (M5905)HALLMARK ADIPOGENESIS	0.0	0.0	0.0	1.0	0.0	0.0	0.0	0.0	0.0	0.0	0.0	0.0	0.0	0.0	0.0	0.0	0.0	0.0	0.0	0.0
Gtf2a2	2958	symbol	H. sapiens	2958	H. sapiens	GTF2A2	general transcription factor IIA subunit 2	GO:0042795 snRNA transcription by RNA polymerase II;GO:0009301 snRNA transcription;GO:0051123 RNA polymerase II transcriptional preinitiation complex assembly			Nucleoplasm(Supported)			(M5898)HALLMARK DNA REPAIR	1.0	0.0	0.0	0.0	0.0	0.0	0.0	0.0	0.0	0.0	0.0	0.0	1.0	0.0	0.0	0.0	0.0	0.0	0.0	0.0
Mns1	55329	symbol	H. sapiens	55329	H. sapiens	MNS1	meiosis specific nuclear structural 1	GO:0045724 positive regulation of cilium assembly;GO:0070986 left/right axis specification;GO:1902017 regulation of cilium assembly			Nuclear speckles;Nucleoplasm(Approved)				0.0	0.0	0.0	0.0	0.0	0.0	0.0	0.0	0.0	0.0	0.0	0.0	0.0	0.0	0.0	0.0	0.0	0.0	0.0	0.0
Rsl24d1	51187	symbol	H. sapiens	51187	H. sapiens	RSL24D1	ribosomal L24 domain containing 1	GO:1902626 assembly of large subunit precursor of preribosome;GO:0000027 ribosomal large subunit assembly;GO:0042255 ribosome assembly		Ribosomal proteins	Nucleoli;Nucleus(Enhanced)	Alpha-Hydroxy-Beta-Phenyl-Propionic Acid (Structural constituent of ribosome);Anisomycin (Structural constituent of ribosome);Puromycin (Structural constituent of ribosome)			1.0	0.0	0.0	0.0	1.0	0.0	0.0	0.0	0.0	0.0	1.0	0.0	0.0	0.0	0.0	0.0	0.0	0.0	0.0	0.0
Snhg5	387066	symbol	H. sapiens	387066	H. sapiens	SNHG5	small nucleolar RNA host gene 5								0.0	0.0	0.0	0.0	0.0	0.0	0.0	0.0	0.0	0.0	0.0	0.0	0.0	0.0	0.0	0.0	0.0	0.0	0.0	0.0
Poc1a	25886	symbol	H. sapiens	25886	H. sapiens	POC1A	POC1 centriolar protein A	GO:0003431 growth plate cartilage chondrocyte development;GO:0003418 growth plate cartilage chondrocyte differentiation;GO:0003433 chondrocyte development involved in endochondral bone morphogenesis							0.0	0.0	0.0	0.0	0.0	0.0	0.0	0.0	0.0	0.0	0.0	0.0	1.0	0.0	0.0	0.0	0.0	0.0	0.0	0.0
Ifrd2	7866	symbol	H. sapiens	7866	H. sapiens	IFRD2	interferon related developmental regulator 2				Nucleoplasm(Approved)				0.0	0.0	0.0	0.0	0.0	0.0	0.0	0.0	0.0	0.0	0.0	0.0	0.0	0.0	0.0	0.0	0.0	0.0	0.0	0.0
Gmppb	29925	symbol	H. sapiens	29925	H. sapiens	GMPPB	GDP-mannose pyrophosphorylase B	GO:0009298 GDP-mannose biosynthetic process;GO:0019673 GDP-mannose metabolic process;GO:0009226 nucleotide-sugar biosynthetic process		Enzymes/ENZYME proteins/Transferases	Nucleus(Supported)			(M5937)HALLMARK GLYCOLYSIS	0.0	0.0	0.0	1.0	0.0	0.0	0.0	0.0	0.0	0.0	0.0	0.0	0.0	0.0	0.0	0.0	0.0	0.0	0.0	0.0
Apeh	327	symbol	H. sapiens	327	H. sapiens	APEH	acylaminoacyl-peptide hydrolase	GO:0043312 neutrophil degranulation;GO:0006415 translational termination;GO:0002283 neutrophil activation involved in immune response		Enzymes/{ENZYME proteins/Hydrolases,Peptidases/Serine-type peptidases}	Cytosol(Enhanced)				1.0	0.0	0.0	0.0	0.0	0.0	0.0	1.0	0.0	0.0	0.0	0.0	0.0	0.0	0.0	0.0	0.0	0.0	0.0	0.0
Slc25a38	54977	symbol	H. sapiens	54977	H. sapiens	SLC25A38	solute carrier family 25 member 38	GO:1904983 glycine import into mitochondrion;GO:0015816 glycine transport;GO:1902475 L-alpha-amino acid transmembrane transport		Transporters/Electrochemical Potential-driven transporters				(M5945)HALLMARK HEME METABOLISM	0.0	1.0	0.0	1.0	0.0	0.0	0.0	0.0	0.0	0.0	0.0	0.0	0.0	0.0	0.0	0.0	0.0	1.0	0.0	0.0
Rpsa	3921	symbol	H. sapiens	3921	H. sapiens	RPSA	ribosomal protein SA	GO:0000461 endonucleolytic cleavage to generate mature 3'-end of SSU-rRNA from (SSU-rRNA, 5.8S rRNA, LSU-rRNA);GO:0006407 rRNA export from nucleus;GO:0000447 endonucleolytic cleavage in ITS1 to separate SSU-rRNA from 5.8S rRNA and LSU-rRNA from tricistronic rRNA transcript (SSU-rRNA, 5.8S rRNA, LSU-rRNA)		Ribosomal proteins	Cytosol;Plasma membrane(Supported)	PCK3145 (Virus receptor activity)	(M17761)ST WNT BETA CATENIN PATHWAY		1.0	0.0	0.0	0.0	1.0	0.0	0.0	0.0	0.0	0.0	0.0	0.0	0.0	0.0	0.0	0.0	1.0	0.0	0.0	0.0
Higd1a	25994	symbol	H. sapiens	25994	H. sapiens	HIGD1A	HIG1 hypoxia inducible domain family member 1A	GO:0061418 regulation of transcription from RNA polymerase II promoter in response to hypoxia;GO:0043618 regulation of transcription from RNA polymerase II promoter in response to stress;GO:0071456 cellular response to hypoxia			Mitochondria;Nucleoplasm(Supported)				0.0	0.0	0.0	0.0	0.0	0.0	0.0	0.0	0.0	1.0	0.0	0.0	1.0	0.0	0.0	0.0	0.0	0.0	0.0	0.0
Lars2	23395	symbol	H. sapiens	23395	H. sapiens	LARS2	leucyl-tRNA synthetase 2, mitochondrial	GO:0006429 leucyl-tRNA aminoacylation;GO:0106074 aminoacyl-tRNA metabolism involved in translational fidelity;GO:0006418 tRNA aminoacylation for protein translation		Enzymes/ENZYME proteins/Ligase	Mitochondria(Supported)Nucleoplasm(Approved)	L-Leucine (Leucine-trna ligase activity)			1.0	0.0	0.0	0.0	0.0	0.0	0.0	1.0	0.0	0.0	0.0	0.0	1.0	0.0	0.0	1.0	0.0	0.0	0.0	0.0
Pcmt1	5110	symbol	H. sapiens	5110	H. sapiens	PCMT1	protein-L-isoaspartate (D-aspartate) O-methyltransferase	GO:0030091 protein repair;GO:0006479 protein methylation;GO:0008213 protein alkylation		Enzymes/ENZYME proteins/Transferases	Cytosol(Supported)	S-Adenosyl-L-Homocysteine (Protein-l-isoaspartate (d-aspartate) o-methyltransferase activity)			0.0	0.0	0.0	0.0	0.0	0.0	0.0	0.0	0.0	0.0	0.0	0.0	0.0	0.0	0.0	0.0	0.0	0.0	0.0	0.0
Rps12	6206	symbol	H. sapiens	6206	H. sapiens	RPS12	ribosomal protein S12	GO:0006614 SRP-dependent cotranslational protein targeting to membrane;GO:0006613 cotranslational protein targeting to membrane;GO:0000184 nuclear-transcribed mRNA catabolic process, nonsense-mediated decay		Ribosomal proteins	Cytosol(Supported)Golgi apparatus;Vesicles(Approved)			(M5939)HALLMARK P53 PATHWAY	1.0	0.0	0.0	0.0	0.0	0.0	0.0	0.0	0.0	0.0	0.0	0.0	0.0	0.0	0.0	0.0	0.0	0.0	0.0	0.0
Rpf2	84154	symbol	H. sapiens	84154	H. sapiens	RPF2	ribosome production factor 2 homolog	GO:1902570 protein localization to nucleolus;GO:0000463 maturation of LSU-rRNA from tricistronic rRNA transcript (SSU-rRNA, 5.8S rRNA, LSU-rRNA);GO:0000027 ribosomal large subunit assembly			Nucleoli(Supported)Nucleus(Approved)				1.0	0.0	0.0	0.0	1.0	0.0	0.0	0.0	0.0	0.0	1.0	0.0	0.0	0.0	0.0	0.0	0.0	0.0	0.0	0.0
Hk1	3098	symbol	H. sapiens	3098	H. sapiens	HK1	hexokinase 1	GO:0061621 canonical glycolysis;GO:0061620 glycolytic process through glucose-6-phosphate;GO:0002741 positive regulation of cytokine secretion involved in immune response		Enzymes/ENZYME proteins/Transferases	Mitochondria(Enhanced)	alpha-D-glucose 6-phosphate (Mannokinase activity);Beta-D-Glucose (Mannokinase activity);Phosphoaminophosphonic Acid-Adenylate Ester (Mannokinase activity)	(M255)PID HIF1 TFPATHWAY	(M5891)HALLMARK HYPOXIA	1.0	0.0	0.0	1.0	0.0	0.0	0.0	0.0	0.0	0.0	0.0	0.0	1.0	0.0	0.0	0.0	0.0	1.0	0.0	0.0
Susd2	56241	symbol	H. sapiens	56241	H. sapiens	SUSD2	sushi domain containing 2	GO:0051782 negative regulation of cell division;GO:1902807 negative regulation of cell cycle G1/S phase transition;GO:1902806 regulation of cell cycle G1/S phase transition			Plasma membrane(Approved)				0.0	0.0	1.0	0.0	0.0	0.0	0.0	0.0	0.0	0.0	0.0	0.0	1.0	0.0	0.0	0.0	0.0	0.0	0.0	0.0
Fam207a	85395	symbol	H. sapiens	85395	H. sapiens	FAM207A	family with sequence similarity 207 member A				Golgi apparatus;Vesicles(Approved)				0.0	0.0	0.0	0.0	0.0	0.0	0.0	0.0	0.0	0.0	0.0	0.0	0.0	0.0	0.0	0.0	0.0	0.0	0.0	0.0
Cdc34	997	symbol	H. sapiens	997	H. sapiens	CDC34	cell division cycle 34	GO:0090261 positive regulation of inclusion body assembly;GO:0043951 negative regulation of cAMP-mediated signaling;GO:0090083 regulation of inclusion body assembly		Enzymes/ENZYME proteins/Transferases	Cytosol;Nuclear speckles(Supported)			(M5941)HALLMARK UV RESPONSE UP	0.0	0.0	1.0	0.0	0.0	1.0	0.0	0.0	0.0	0.0	0.0	0.0	1.0	0.0	0.0	0.0	0.0	0.0	0.0	0.0
Reep6	92840	symbol	H. sapiens	92840	H. sapiens	REEP6	receptor accessory protein 6	GO:0050908 detection of light stimulus involved in visual perception;GO:0050962 detection of light stimulus involved in sensory perception;GO:0009584 detection of visible light			Endoplasmic reticulum(Supported)			(M5935)HALLMARK FATTY ACID METABOLISM; (M5905)HALLMARK ADIPOGENESIS	0.0	0.0	0.0	0.0	0.0	0.0	0.0	0.0	0.0	0.0	0.0	0.0	0.0	0.0	0.0	0.0	0.0	0.0	0.0	0.0
Mbd3	53615	symbol	H. sapiens	53615	H. sapiens	MBD3	methyl-CpG binding domain protein 3	GO:0006346 methylation-dependent chromatin silencing;GO:0044030 regulation of DNA methylation;GO:0006306 DNA methylation			Nucleoplasm(Supported)		(M101)PID HDAC CLASSI PATHWAY		0.0	0.0	0.0	0.0	0.0	0.0	0.0	0.0	0.0	0.0	0.0	0.0	0.0	0.0	0.0	0.0	0.0	0.0	0.0	0.0
Tcf3	6929	symbol	H. sapiens	6929	H. sapiens	TCF3	transcription factor 3	GO:0002326 B cell lineage commitment;GO:0033152 immunoglobulin V(D)J recombination;GO:0033151 V(D)J recombination		Transcription factors/Basic domains	Nucleoplasm(Enhanced)		(M199)PID P38 MK2 PATHWAY; (M288)PID HES HEY PATHWAY; (M2)PID SMAD2 3NUCLEAR PATHWAY		0.0	0.0	0.0	0.0	0.0	0.0	0.0	0.0	0.0	0.0	0.0	0.0	1.0	0.0	0.0	0.0	0.0	0.0	0.0	0.0
Plekhj1	55111	symbol	H. sapiens	55111	H. sapiens	PLEKHJ1	pleckstrin homology domain containing J1	GO:0001881 receptor recycling;GO:0007032 endosome organization;GO:0042147 retrograde transport, endosome to Golgi			Mitochondria(Approved)				0.0	0.0	0.0	0.0	0.0	0.0	0.0	0.0	0.0	0.0	0.0	0.0	0.0	0.0	0.0	0.0	0.0	0.0	0.0	0.0
Oaz1	4946	symbol	H. sapiens	4946	H. sapiens	OAZ1	ornithine decarboxylase antizyme 1	GO:1902268 negative regulation of polyamine transmembrane transport;GO:1902267 regulation of polyamine transmembrane transport;GO:0006596 polyamine biosynthetic process			Microtubule organizing center;Vesicles(Approved)	L-Ornithine (Ornithine decarboxylase inhibitor activity)	(M242)PID AURORA A PATHWAY		1.0	0.0	0.0	0.0	0.0	0.0	0.0	0.0	0.0	0.0	0.0	0.0	1.0	0.0	0.0	0.0	0.0	0.0	0.0	0.0
Thop1	7064	symbol	H. sapiens	7064	H. sapiens	THOP1	thimet oligopeptidase 1	GO:0000209 protein polyubiquitination;GO:0016567 protein ubiquitination;GO:0032446 protein modification by small protein conjugation		Enzymes/{ENZYME proteins/Hydrolases,Peptidases/Metallopeptidases}	Cytosol(Supported)				0.0	0.0	0.0	0.0	0.0	0.0	0.0	0.0	0.0	0.0	0.0	0.0	1.0	0.0	0.0	0.0	0.0	0.0	0.0	0.0
Dapk3	1613	symbol	H. sapiens	1613	H. sapiens	DAPK3	death associated protein kinase 3	GO:0043519 regulation of myosin II filament organization;GO:2001241 positive regulation of extrinsic apoptotic signaling pathway in absence of ligand;GO:0051893 regulation of focal adhesion assembly	CAMK Ser/Thr protein kinase family	Enzymes/{ENZYME proteins/Transferases,Kinases/CAMK Ser/Thr protein kinases}	Nucleus(Approved)	2-(1,1-DIMETHYLETHYL)9-FLUORO-3,6-DIHYDRO-7H-BENZ[H]-IMIDAZ[4,5-F]ISOQUINOLIN-7-ONE (Rho gtpase binding);4-(6-{[(1R)-1-(hydroxymethyl)propyl]amino}imidazo[1,2-b]pyridazin-3-yl)benzoic acid (Rho gtpase binding);(4R)-7,8-dichloro-1',9-dimethyl-1-oxo-1,2,4,9-tetrahydrospiro[beta-carboline-3,4'-piperidine]-4-carbonitrile (Rho gtpase binding)			0.0	0.0	0.0	0.0	0.0	1.0	0.0	0.0	0.0	0.0	0.0	0.0	1.0	0.0	0.0	0.0	0.0	0.0	0.0	0.0
Dohh	83475	symbol	H. sapiens	83475	H. sapiens	DOHH	deoxyhypusine hydroxylase	GO:0008612 peptidyl-lysine modification to peptidyl-hypusine;GO:0018205 peptidyl-lysine modification;GO:0051604 protein maturation		Enzymes/ENZYME proteins/Oxidoreductases	Cytosol;Nucleus(Approved)				0.0	0.0	0.0	0.0	0.0	0.0	0.0	0.0	0.0	0.0	0.0	0.0	0.0	0.0	0.0	0.0	0.0	0.0	0.0	0.0
Ncln	56926	symbol	H. sapiens	56926	H. sapiens	NCLN	nicalin	GO:0031648 protein destabilization;GO:0031647 regulation of protein stability;GO:0043254 regulation of protein complex assembly			Lipid droplets;Nucleoplasm(Uncertain)				0.0	0.0	0.0	0.0	0.0	0.0	0.0	0.0	0.0	0.0	0.0	0.0	0.0	0.0	0.0	0.0	0.0	0.0	0.0	0.0
RP23-462F3.3						None	None	None	None	None	None	None	None	None	nan	nan	nan	nan	nan	nan	nan	nan	nan	nan	nan	nan	nan	nan	nan	nan	nan	nan	nan	nan
Slc25a3	5250	symbol	H. sapiens	5250	H. sapiens	SLC25A3	solute carrier family 25 member 3	GO:1902600 proton transmembrane transport;GO:0098656 anion transmembrane transport;GO:0006839 mitochondrial transport		Transporters/Electrochemical Potential-driven transporters	Mitochondria(Supported)		(M195)PID CMYB PATHWAY	(M5926)HALLMARK MYC TARGETS V1; (M5936)HALLMARK OXIDATIVE PHOSPHORYLATION	0.0	0.0	0.0	0.0	0.0	0.0	0.0	0.0	0.0	0.0	0.0	0.0	0.0	0.0	0.0	0.0	0.0	1.0	0.0	0.0
RP23-130P17.5						None	None	None	None	None	None	None	None	None	nan	nan	nan	nan	nan	nan	nan	nan	nan	nan	nan	nan	nan	nan	nan	nan	nan	nan	nan	nan
Metap2	10988	symbol	H. sapiens	10988	H. sapiens	METAP2	methionyl aminopeptidase 2	GO:0022400 regulation of rhodopsin mediated signaling pathway;GO:0016056 rhodopsin mediated signaling pathway;GO:0007603 phototransduction, visible light		Enzymes/{ENZYME proteins/Hydrolases,Peptidases/Metallopeptidases}	Cytosol(Supported)Plasma membrane(Approved)	L-Methionine (Poly(a) rna binding);Nitroxoline (Poly(a) rna binding);3,5,6,8-Tetramethyl-N-Methyl Phenanthrolinium (Poly(a) rna binding);Fumagillin (Poly(a) rna binding);D-Methionine (Poly(a) rna binding);N'-(2s,3r)-3-Amino-4-Cyclohexyl-2-Hydroxy-Butano-N-(4-Methylphenyl)Hydrazide (Poly(a) rna binding);(E)-(2r,3r,4s,5r)-3,4,5-Trihydroxy-2-Methoxy-8,8-Dimethyl-Non-6-Enoic Acid ((3s,6r)-6-Hydroxy-2…			0.0	0.0	0.0	0.0	0.0	0.0	0.0	0.0	0.0	0.0	0.0	0.0	0.0	0.0	0.0	0.0	0.0	0.0	0.0	0.0
Mrpl42	28977	symbol	H. sapiens	28977	H. sapiens	MRPL42	mitochondrial ribosomal protein L42	GO:0070126 mitochondrial translational termination;GO:0070125 mitochondrial translational elongation;GO:0006415 translational termination		Ribosomal proteins	Mitochondria(Supported)Plasma membrane(Approved)				1.0	0.0	0.0	0.0	0.0	0.0	0.0	1.0	0.0	0.0	0.0	0.0	0.0	0.0	0.0	0.0	0.0	0.0	0.0	0.0
RP23-57A16.1						None	None	None	None	None	None	None	None	None	nan	nan	nan	nan	nan	nan	nan	nan	nan	nan	nan	nan	nan	nan	nan	nan	nan	nan	nan	nan
Arhgef25	115557	symbol	H. sapiens	115557	H. sapiens	ARHGEF25	Rho guanine nucleotide exchange factor 25	GO:0035023 regulation of Rho protein signal transduction;GO:0007266 Rho protein signal transduction;GO:0046578 regulation of Ras protein signal transduction			Vesicles(Approved)		(M83)PID CDC42 REG PATHWAY; (M241)PID RAC1 REG PATHWAY; (M68)PID RHOA REG PATHWAY		0.0	0.0	0.0	0.0	0.0	0.0	0.0	0.0	0.0	0.0	0.0	0.0	0.0	0.0	0.0	0.0	0.0	0.0	0.0	0.0
Atp5b	506	gene_synonym	H. sapiens	506	H. sapiens	ATP5F1B	ATP synthase F1 subunit beta	GO:0042776 mitochondrial ATP synthesis coupled proton transport;GO:0006933 negative regulation of cell adhesion involved in substrate-bound cell migration;GO:0043536 positive regulation of blood vessel endothelial cell migration		Enzymes/ENZYME proteins/Hydrolases	Mitochondria(Enhanced)	Quercetin (Transporter activity);1-ACETYL-2-CARBOXYPIPERIDINE (Transporter activity);AUROVERTIN B (Transporter activity);PICEATANNOL (Transporter activity);N1-(2-AMINO-4-METHYLPENTYL)OCTAHYDRO-PYRROLO[1,2-A] PYRIMIDINE (Transporter activity)		(M5936)HALLMARK OXIDATIVE PHOSPHORYLATION	0.0	0.0	0.0	1.0	0.0	0.0	0.0	0.0	0.0	0.0	0.0	0.0	0.0	0.0	0.0	0.0	0.0	1.0	0.0	0.0
Esyt1	23344	symbol	H. sapiens	23344	H. sapiens	ESYT1	extended synaptotagmin 1	GO:0061817 endoplasmic reticulum-plasma membrane tethering;GO:0051643 endoplasmic reticulum localization;GO:0006687 glycosphingolipid metabolic process		Transporters	Endoplasmic reticulum(Supported)			(M5905)HALLMARK ADIPOGENESIS	0.0	0.0	0.0	0.0	0.0	0.0	0.0	0.0	0.0	0.0	0.0	0.0	0.0	0.0	0.0	0.0	0.0	0.0	0.0	0.0
Mtfp1	51537	symbol	H. sapiens	51537	H. sapiens	MTFP1	mitochondrial fission process 1	GO:0014850 response to muscle activity;GO:0000266 mitochondrial fission;GO:0014823 response to activity			Mitochondria(Approved)				0.0	0.0	0.0	0.0	0.0	0.0	0.0	0.0	0.0	0.0	0.0	0.0	0.0	0.0	0.0	0.0	0.0	1.0	0.0	0.0
Ikzf1	10320	symbol	H. sapiens	10320	H. sapiens	IKZF1	IKAROS family zinc finger 1	GO:0030218 erythrocyte differentiation;GO:0034101 erythrocyte homeostasis;GO:0051291 protein heterooligomerization		Transcription factors/Zinc-coordinating DNA-binding domains	Nucleoplasm(Supported)		(M60)PID NFAT TFPATHWAY	(M5953)HALLMARK KRAS SIGNALING UP	0.0	0.0	0.0	0.0	0.0	0.0	0.0	0.0	0.0	0.0	0.0	0.0	0.0	0.0	0.0	0.0	0.0	0.0	0.0	0.0
Ublcp1	134510	symbol	H. sapiens	134510	H. sapiens	UBLCP1	ubiquitin like domain containing CTD phosphatase 1	GO:0006470 protein dephosphorylation;GO:0016311 dephosphorylation;GO:0006796 phosphate-containing compound metabolic process		Enzymes/ENZYME proteins/Hydrolases	Nucleoli;Nucleus(Enhanced)				0.0	0.0	0.0	0.0	0.0	0.0	0.0	0.0	0.0	0.0	0.0	0.0	0.0	0.0	0.0	0.0	0.0	0.0	0.0	0.0
Med7	9443	symbol	H. sapiens	9443	H. sapiens	MED7	mediator complex subunit 7	GO:0006367 transcription initiation from RNA polymerase II promoter;GO:0019827 stem cell population maintenance;GO:0006352 DNA-templated transcription, initiation			Nuclear bodies(Supported)				0.0	0.0	0.0	0.0	0.0	0.0	0.0	0.0	0.0	0.0	0.0	0.0	0.0	0.0	0.0	0.0	0.0	0.0	0.0	0.0
Irgm1	345611	gene_synonym	H. sapiens	345611	H. sapiens	IRGM	immunity related GTPase M	GO:0070431 nucleotide-binding oligomerization domain containing 2 signaling pathway;GO:0060335 positive regulation of interferon-gamma-mediated signaling pathway;GO:0070423 nucleotide-binding oligomerization domain containing signaling pathway							0.0	0.0	0.0	0.0	0.0	1.0	0.0	1.0	0.0	0.0	0.0	0.0	1.0	1.0	0.0	0.0	0.0	0.0	0.0	0.0
RP23-14F5.7						None	None	None	None	None	None	None	None	None	nan	nan	nan	nan	nan	nan	nan	nan	nan	nan	nan	nan	nan	nan	nan	nan	nan	nan	nan	nan
Tgtp1	21822	symbol	M. musculus			None	None	None	None	None	None	None	None	None	nan	nan	nan	nan	nan	nan	nan	nan	nan	nan	nan	nan	nan	nan	nan	nan	nan	nan	nan	nan
Tgtp2	100039796	symbol	M. musculus			None	None	None	None	None	None	None	None	None	nan	nan	nan	nan	nan	nan	nan	nan	nan	nan	nan	nan	nan	nan	nan	nan	nan	nan	nan	nan
Ifi47	15953	symbol	M. musculus			None	None	None	None	None	None	None	None	None	nan	nan	nan	nan	nan	nan	nan	nan	nan	nan	nan	nan	nan	nan	nan	nan	nan	nan	nan	nan
Nhp2	55651	symbol	H. sapiens	55651	H. sapiens	NHP2	NHP2 ribonucleoprotein	GO:1904874 positive regulation of telomerase RNA localization to Cajal body;GO:1904872 regulation of telomerase RNA localization to Cajal body;GO:0031120 snRNA pseudouridine synthesis		Ribosomal proteins	Nucleoplasm(Supported)Cytosol(Approved)			(M5922)HALLMARK UNFOLDED PROTEIN RESPONSE; (M5926)HALLMARK MYC TARGETS V1	1.0	0.0	0.0	0.0	0.0	0.0	1.0	0.0	1.0	0.0	1.0	0.0	0.0	0.0	0.0	0.0	1.0	0.0	1.0	0.0
Sept8	23176	symbol	H. sapiens	23176	H. sapiens	SEPT8	septin 8				Actin filaments;Cytosol(Approved)				0.0	0.0	0.0	0.0	0.0	0.0	0.0	0.0	0.0	0.0	0.0	0.0	0.0	0.0	0.0	0.0	0.0	0.0	0.0	0.0
RP24-499A8.3						None	None	None	None	None	None	None	None	None	nan	nan	nan	nan	nan	nan	nan	nan	nan	nan	nan	nan	nan	nan	nan	nan	nan	nan	nan	nan
Igtp	16145	symbol	M. musculus			None	None	None	None	None	None	None	None	None	nan	nan	nan	nan	nan	nan	nan	nan	nan	nan	nan	nan	nan	nan	nan	nan	nan	nan	nan	nan
Irgm2	54396	symbol	M. musculus	345611	H. sapiens	IRGM	immunity related GTPase M	GO:0070431 nucleotide-binding oligomerization domain containing 2 signaling pathway;GO:0060335 positive regulation of interferon-gamma-mediated signaling pathway;GO:0070423 nucleotide-binding oligomerization domain containing signaling pathway							0.0	0.0	0.0	0.0	0.0	1.0	0.0	1.0	0.0	0.0	0.0	0.0	1.0	1.0	0.0	0.0	0.0	0.0	0.0	0.0
Cenpv	201161	symbol	H. sapiens	201161	H. sapiens	CENPV	centromere protein V	GO:0031508 pericentric heterochromatin assembly;GO:0031507 heterochromatin assembly;GO:0031055 chromatin remodeling at centromere							0.0	0.0	0.0	0.0	0.0	0.0	0.0	0.0	0.0	0.0	0.0	0.0	1.0	0.0	0.0	0.0	0.0	0.0	0.0	0.0
Snord49b	692087	symbol	H. sapiens	692087	H. sapiens	SNORD49B	small nucleolar RNA, C/D box 49B								0.0	0.0	0.0	0.0	0.0	0.0	0.0	0.0	0.0	0.0	0.0	0.0	0.0	0.0	0.0	0.0	0.0	0.0	0.0	0.0
Rpl26	6154	symbol	H. sapiens	6154	H. sapiens	RPL26	ribosomal protein L26	GO:1902167 positive regulation of intrinsic apoptotic signaling pathway in response to DNA damage by p53 class mediator;GO:1902164 positive regulation of DNA damage response, signal transduction by p53 class mediator resulting in transcription of p21 class mediator;GO:0006977 DNA damage response, signal transduction by p53 class mediator resulting in cell cycle arrest		Ribosomal proteins	Cytosol;Endoplasmic reticulum(Supported)Nucleoli(Approved)				1.0	0.0	1.0	0.0	0.0	0.0	0.0	0.0	0.0	0.0	1.0	0.0	1.0	0.0	0.0	0.0	0.0	0.0	0.0	0.0
Tmem107	84314	symbol	H. sapiens	84314	H. sapiens	TMEM107	transmembrane protein 107	GO:1904491 protein localization to ciliary transition zone;GO:0042733 embryonic digit morphogenesis;GO:0021532 neural tube patterning			Cytosol;Midbody;Midbody ring;Nucleoplasm(Approved)				0.0	0.0	0.0	0.0	0.0	0.0	0.0	0.0	0.0	0.0	0.0	0.0	0.0	0.0	0.0	0.0	0.0	0.0	0.0	0.0
Atp1b2	482	symbol	H. sapiens	482	H. sapiens	ATP1B2	ATPase Na+/K+ transporting subunit beta 2	GO:1903288 positive regulation of potassium ion import;GO:1903278 positive regulation of sodium ion export across plasma membrane;GO:1903286 regulation of potassium ion import							0.0	0.0	0.0	0.0	0.0	0.0	0.0	0.0	0.0	0.0	0.0	0.0	0.0	0.0	1.0	0.0	0.0	0.0	0.0	0.0
Eif5a	1984	symbol	H. sapiens	1984	H. sapiens	EIF5A	eukaryotic translation initiation factor 5A	GO:0045905 positive regulation of translational termination;GO:0045901 positive regulation of translational elongation;GO:0006449 regulation of translational termination		Transporters/Transporter channels and pores	Cytosol;Nucleoplasm(Enhanced)			(M5950)HALLMARK ALLOGRAFT REJECTION	0.0	0.0	0.0	0.0	0.0	0.0	0.0	1.0	0.0	0.0	0.0	0.0	0.0	0.0	0.0	0.0	0.0	0.0	0.0	0.0
Elp5	23587	symbol	H. sapiens	23587	H. sapiens	ELP5	elongator acetyltransferase complex subunit 5	GO:0002098 tRNA wobble uridine modification;GO:0002097 tRNA wobble base modification;GO:0006400 tRNA modification			Cytosol(Supported)				1.0	0.0	0.0	0.0	0.0	0.0	0.0	0.0	1.0	0.0	0.0	0.0	0.0	0.0	0.0	1.0	0.0	0.0	0.0	0.0
Cpd	1362	symbol	H. sapiens	1362	H. sapiens	CPD	carboxypeptidase D	GO:0016485 protein processing;GO:0051604 protein maturation;GO:0006518 peptide metabolic process		Enzymes/{ENZYME proteins/Hydrolases,Peptidases/Metallopeptidases}	Nuclear membrane;Nuclear speckles;Nucleoplasm(Approved)	Guanidinoethylmercaptosuccinic acid (Zinc ion binding)			0.0	0.0	0.0	0.0	0.0	0.0	0.0	0.0	0.0	0.0	0.0	0.0	0.0	0.0	0.0	0.0	0.0	0.0	0.0	0.0
Tmem97	27346	symbol	H. sapiens	27346	H. sapiens	TMEM97	transmembrane protein 97	GO:0042632 cholesterol homeostasis;GO:0055092 sterol homeostasis;GO:0055088 lipid homeostasis			Cytosol;Nuclear membrane;Plasma membrane(Approved)			(M5928)HALLMARK MYC TARGETS V2; (M5892)HALLMARK CHOLESTEROL HOMEOSTASIS; (M5934)HALLMARK XENOBIOTIC METABOLISM	0.0	0.0	0.0	0.0	0.0	0.0	0.0	0.0	0.0	0.0	0.0	0.0	0.0	0.0	0.0	0.0	0.0	0.0	0.0	0.0
Lgals9	3965	symbol	H. sapiens	3965	H. sapiens	LGALS9	galectin 9	GO:0032834 positive regulation of CD4-positive, CD25-positive, alpha-beta regulatory T cell differentiation involved in immune response;GO:0032832 regulation of CD4-positive, CD25-positive, alpha-beta regulatory T cell differentiation involved in immune response;GO:0070241 positive regulation of activated T cell autonomous cell death			Cytosol(Approved)	(R)-1-Para-Nitro-Phenyl-2-Azido-Ethanol (Signal transducer activity)	(M5880)NABA ECM AFFILIATED; (M5885)NABA MATRISOME ASSOCIATED; (M5889)NABA MATRISOME		1.0	0.0	0.0	0.0	0.0	1.0	0.0	0.0	0.0	0.0	0.0	0.0	1.0	1.0	0.0	0.0	0.0	0.0	1.0	0.0
Utp6	55813	symbol	H. sapiens	55813	H. sapiens	UTP6	UTP6, small subunit processome component	GO:0000462 maturation of SSU-rRNA from tricistronic rRNA transcript (SSU-rRNA, 5.8S rRNA, LSU-rRNA);GO:0030490 maturation of SSU-rRNA;GO:0042274 ribosomal small subunit biogenesis			Nucleoli(Enhanced)				1.0	0.0	0.0	0.0	1.0	0.0	0.0	0.0	1.0	0.0	0.0	0.0	0.0	0.0	0.0	0.0	0.0	0.0	0.0	0.0
Myo1d	4642	symbol	H. sapiens	4642	H. sapiens	MYO1D	myosin ID	GO:0061502 early endosome to recycling endosome transport;GO:0010923 negative regulation of phosphatase activity;GO:0098927 vesicle-mediated transport between endosomal compartments			Cytosol(Approved)				0.0	0.0	0.0	0.0	0.0	0.0	0.0	0.0	0.0	0.0	0.0	0.0	0.0	0.0	0.0	0.0	0.0	0.0	0.0	0.0
Nme1	4830	symbol	H. sapiens	4830	H. sapiens	NME1	NME/NM23 nucleoside diphosphate kinase 1	GO:0006183 GTP biosynthetic process;GO:0006228 UTP biosynthetic process;GO:0006241 CTP biosynthetic process		Enzymes/ENZYME proteins/Transferases	Cytosol(Enhanced)Nucleoplasm(Supported)	2'-Deoxyguanosine-5'-Triphosphate (Ribosomal small subunit binding);Selenocysteine (Ribosomal small subunit binding);2',3'-Dehydro-2',3'-Deoxy-Thymidine 5'-Diphosphate (Ribosomal small subunit binding);Adenosine Phosphonoacetic Acid (Ribosomal small subunit binding);2',3'-Dehydro-2',3'-Deoxy-Thymidine 5'-Triphosphate (Ribosomal small subunit binding);Thymidine-5'- Diphosphate (Ribosomal small sub…	(M120)PID ARF6 DOWNSTREAM PATHWAY; (M83)PID CDC42 REG PATHWAY; (M156)PID ECADHERIN NASCENT AJ PATHWAY	(M5898)HALLMARK DNA REPAIR; (M5950)HALLMARK ALLOGRAFT REJECTION; (M5926)HALLMARK MYC TARGETS V1	0.0	0.0	0.0	1.0	0.0	0.0	0.0	0.0	0.0	0.0	0.0	0.0	1.0	0.0	0.0	0.0	0.0	0.0	0.0	0.0
Samd14	201191	symbol	H. sapiens	201191	H. sapiens	SAMD14	sterile alpha motif domain containing 14				Nucleoli fibrillar center;Nucleus(Approved)				0.0	0.0	0.0	0.0	0.0	0.0	0.0	0.0	0.0	0.0	0.0	0.0	0.0	0.0	0.0	0.0	0.0	0.0	0.0	0.0
Slc35b1	10237	symbol	H. sapiens	10237	H. sapiens	SLC35B1	solute carrier family 35 member B1	GO:0072334 UDP-galactose transmembrane transport;GO:0090481 pyrimidine nucleotide-sugar transmembrane transport;GO:0015780 nucleotide-sugar transmembrane transport		Transporters/Electrochemical Potential-driven transporters	Endoplasmic reticulum;Nucleus;Vesicles(Approved)			(M5934)HALLMARK XENOBIOTIC METABOLISM	0.0	0.0	0.0	0.0	0.0	0.0	0.0	0.0	0.0	0.0	0.0	0.0	0.0	0.0	0.0	0.0	0.0	0.0	0.0	0.0
Phb	5245	symbol	H. sapiens	5245	H. sapiens	PHB	prohibitin	GO:2000323 negative regulation of glucocorticoid receptor signaling pathway;GO:2000322 regulation of glucocorticoid receptor signaling pathway;GO:0045917 positive regulation of complement activation			Mitochondria;Vesicles(Supported)			(M5928)HALLMARK MYC TARGETS V2; (M5926)HALLMARK MYC TARGETS V1	0.0	0.0	0.0	0.0	0.0	0.0	0.0	0.0	0.0	0.0	0.0	0.0	1.0	0.0	1.0	0.0	0.0	1.0	1.0	0.0
Rpl27	6155	symbol	H. sapiens	6155	H. sapiens	RPL27	ribosomal protein L27	GO:0006614 SRP-dependent cotranslational protein targeting to membrane;GO:0006613 cotranslational protein targeting to membrane;GO:0000184 nuclear-transcribed mRNA catabolic process, nonsense-mediated decay		Ribosomal proteins					1.0	0.0	0.0	0.0	0.0	0.0	0.0	0.0	0.0	0.0	0.0	0.0	0.0	0.0	0.0	0.0	0.0	0.0	0.0	0.0
Kpna2	3838	symbol	H. sapiens	3838	H. sapiens	KPNA2	karyopherin subunit alpha 2	GO:0019054 modulation by virus of host process;GO:0075733 intracellular transport of virus;GO:0044068 modulation by symbiont of host cellular process		Transporters/Transporter channels and pores	Cytosol;Nucleoplasm(Enhanced)		(M228)PID SMAD2 3PATHWAY; (M91)PID TCPTP PATHWAY; (M113)PID NFAT 3PATHWAY	(M5925)HALLMARK E2F TARGETS; (M5901)HALLMARK G2M CHECKPOINT; (M5926)HALLMARK MYC TARGETS V1	1.0	0.0	0.0	0.0	0.0	1.0	0.0	0.0	0.0	0.0	0.0	0.0	0.0	1.0	0.0	0.0	0.0	0.0	0.0	0.0
Slc16a6	9120	symbol	H. sapiens	9120	H. sapiens	SLC16A6	solute carrier family 16 member 6	GO:0015718 monocarboxylic acid transport;GO:0046942 carboxylic acid transport;GO:0015849 organic acid transport		Transporters/Electrochemical Potential-driven transporters	Vesicles(Approved)	Pyruvic acid (Symporter activity)		(M5890)HALLMARK TNFA SIGNALING VIA NFKB	0.0	0.0	0.0	0.0	0.0	0.0	0.0	0.0	0.0	0.0	0.0	0.0	0.0	0.0	0.0	0.0	0.0	0.0	0.0	0.0
Nup85	79902	symbol	H. sapiens	79902	H. sapiens	NUP85	nucleoporin 85	GO:0006409 tRNA export from nucleus;GO:0006110 regulation of glycolytic process;GO:0071431 tRNA-containing ribonucleoprotein complex export from nucleus		Transporters/Transporter channels and pores	Cytosol;Nucleus(Supported)				1.0	0.0	0.0	1.0	0.0	1.0	1.0	1.0	0.0	1.0	0.0	1.0	1.0	1.0	0.0	0.0	0.0	0.0	0.0	0.0
Sphk1	8877	symbol	H. sapiens	8877	H. sapiens	SPHK1	sphingosine kinase 1	GO:0046521 sphingoid catabolic process;GO:0042346 positive regulation of NF-kappaB import into nucleus;GO:0046512 sphingosine biosynthetic process		Enzymes/ENZYME proteins/Transferases	Cytosol;Plasma membrane(Supported)		(M155)PID S1P META PATHWAY; (M103)PID S1P S1P1 PATHWAY; (M53)PID INTEGRIN3 PATHWAY	(M5909)HALLMARK MYOGENESIS; (M5932)HALLMARK INFLAMMATORY RESPONSE; (M5939)HALLMARK P53 PATHWAY	1.0	0.0	0.0	1.0	0.0	0.0	0.0	0.0	0.0	0.0	0.0	0.0	0.0	1.0	0.0	0.0	0.0	0.0	0.0	0.0
Dus1l	64118	symbol	H. sapiens	64118	H. sapiens	DUS1L	dihydrouridine synthase 1 like	GO:0002943 tRNA dihydrouridine synthesis;GO:0006400 tRNA modification;GO:0008033 tRNA processing			Plasma membrane(Approved)				1.0	0.0	0.0	0.0	0.0	0.0	0.0	0.0	1.0	0.0	0.0	0.0	0.0	0.0	0.0	1.0	0.0	0.0	0.0	0.0
Tbcd	6904	symbol	H. sapiens	6904	H. sapiens	TBCD	tubulin folding cofactor D	GO:0031115 negative regulation of microtubule polymerization;GO:0070830 bicellular tight junction assembly;GO:0031111 negative regulation of microtubule polymerization or depolymerization						(M5893)HALLMARK MITOTIC SPINDLE	0.0	0.0	0.0	0.0	0.0	0.0	0.0	0.0	0.0	0.0	0.0	0.0	0.0	0.0	0.0	0.0	0.0	0.0	0.0	0.0
Mfsd2b	388931	symbol	H. sapiens	388931	H. sapiens	MFSD2B	major facilitator superfamily domain containing 2B	GO:0006869 lipid transport;GO:0010876 lipid localization;GO:0071702 organic substance transport							0.0	0.0	0.0	0.0	0.0	0.0	0.0	0.0	0.0	0.0	0.0	0.0	0.0	0.0	0.0	0.0	0.0	0.0	0.0	0.0
Odc1	4953	symbol	H. sapiens	4953	H. sapiens	ODC1	ornithine decarboxylase 1	GO:0033387 putrescine biosynthetic process from ornithine;GO:0009446 putrescine biosynthetic process;GO:0009445 putrescine metabolic process		Enzymes/ENZYME proteins/Lyases	Cytosol;Plasma membrane(Approved)	Pyridoxal Phosphate (Protein homodimerization activity);Spermine (Protein homodimerization activity);Putrescine (Protein homodimerization activity);Pyridoxine-5'-Phosphate (Protein homodimerization activity);N-Pyridoxyl-Glycine-5-Monophosphate (Protein homodimerization activity);Alpha-Difluoromethylornithine (Protein homodimerization activity);N'-Pyridoxyl-Lysine-5'-Monophosphate (Protein homodim…	(M66)PID MYC ACTIV PATHWAY	(M5935)HALLMARK FATTY ACID METABOLISM; (M5926)HALLMARK MYC TARGETS V1; (M5947)HALLMARK IL2 STAT5 SIGNALING	1.0	0.0	0.0	0.0	0.0	0.0	0.0	0.0	0.0	0.0	0.0	0.0	1.0	0.0	0.0	0.0	0.0	0.0	0.0	0.0
Rps7	6201	symbol	H. sapiens	6201	H. sapiens	RPS7	ribosomal protein S7	GO:1904667 negative regulation of ubiquitin protein ligase activity;GO:1902255 positive regulation of intrinsic apoptotic signaling pathway by p53 class mediator;GO:0051444 negative regulation of ubiquitin-protein transferase activity		Ribosomal proteins	Cytosol;Endoplasmic reticulum(Approved)				1.0	0.0	0.0	0.0	1.0	0.0	0.0	0.0	1.0	0.0	0.0	0.0	0.0	0.0	0.0	0.0	0.0	0.0	0.0	0.0
Mampt						None	None	None	None	None	None	None	None	None	nan	nan	nan	nan	nan	nan	nan	nan	nan	nan	nan	nan	nan	nan	nan	nan	nan	nan	nan	nan
Eapp	55837	symbol	H. sapiens	55837	H. sapiens	EAPP	E2F associated phosphoprotein	GO:0034244 negative regulation of transcription elongation from RNA polymerase II promoter;GO:0032785 negative regulation of DNA-templated transcription, elongation;GO:0032968 positive regulation of transcription elongation from RNA polymerase II promoter			Cytosol;Nucleus(Supported)Golgi apparatus(Approved)				0.0	0.0	0.0	0.0	0.0	0.0	0.0	0.0	0.0	0.0	0.0	0.0	0.0	0.0	0.0	0.0	0.0	0.0	0.0	0.0
Slc25a21	89874	symbol	H. sapiens	89874	H. sapiens	SLC25A21	solute carrier family 25 member 21	GO:0006554 lysine catabolic process;GO:0015742 alpha-ketoglutarate transport;GO:0006553 lysine metabolic process		Transporters/Electrochemical Potential-driven transporters					1.0	0.0	0.0	0.0	0.0	0.0	0.0	0.0	0.0	0.0	0.0	0.0	1.0	0.0	0.0	0.0	0.0	1.0	0.0	0.0
Lrr1	122769	symbol	H. sapiens	122769	H. sapiens	LRR1	leucine rich repeat protein 1	GO:0043687 post-translational protein modification;GO:0098656 anion transmembrane transport;GO:0016567 protein ubiquitination			Nuclear membrane;Nucleoplasm;Vesicles(Approved)				0.0	0.0	0.0	0.0	0.0	0.0	0.0	0.0	0.0	0.0	0.0	0.0	1.0	0.0	0.0	0.0	0.0	0.0	0.0	0.0
RP23-17K9.17						None	None	None	None	None	None	None	None	None	nan	nan	nan	nan	nan	nan	nan	nan	nan	nan	nan	nan	nan	nan	nan	nan	nan	nan	nan	nan
RP23-17K9.20						None	None	None	None	None	None	None	None	None	nan	nan	nan	nan	nan	nan	nan	nan	nan	nan	nan	nan	nan	nan	nan	nan	nan	nan	nan	nan
Tmx1	81542	symbol	H. sapiens	81542	H. sapiens	TMX1	thioredoxin related transmembrane protein 1	GO:0045454 cell redox homeostasis;GO:0034976 response to endoplasmic reticulum stress;GO:0006457 protein folding			Endoplasmic reticulum;Nucleoli(Supported)			(M5910)HALLMARK PROTEIN SECRETION	0.0	0.0	0.0	0.0	0.0	0.0	0.0	0.0	0.0	0.0	0.0	0.0	0.0	0.0	0.0	0.0	0.0	0.0	0.0	0.0
Timm9	26520	symbol	H. sapiens	26520	H. sapiens	TIMM9	translocase of inner mitochondrial membrane 9	GO:0045039 protein import into mitochondrial inner membrane;GO:0072321 chaperone-mediated protein transport;GO:0090151 establishment of protein localization to mitochondrial membrane			Mitochondria(Enhanced)			(M5936)HALLMARK OXIDATIVE PHOSPHORYLATION	1.0	0.0	0.0	0.0	0.0	0.0	0.0	0.0	0.0	0.0	0.0	0.0	0.0	0.0	0.0	0.0	0.0	1.0	0.0	0.0
Mthfd1	4522	symbol	H. sapiens	4522	H. sapiens	MTHFD1	methylenetetrahydrofolate dehydrogenase, cyclohydrolase and formyltetrahydrofolate synthetase 1	GO:0009257 10-formyltetrahydrofolate biosynthetic process;GO:0019346 transsulfuration;GO:0048702 embryonic neurocranium morphogenesis		Enzymes/ENZYME proteins/{Hydrolases,Ligase,Oxidoreductases}	Cytosol(Enhanced)	Tetrahydrofolic acid (Methylenetetrahydrofolate dehydrogenase [nad(p)+] activity);NADH (Methylenetetrahydrofolate dehydrogenase [nad(p)+] activity);LY374571 (Methylenetetrahydrofolate dehydrogenase [nad(p)+] activity);2'-Monophosphoadenosine 5'-Diphosphoribose (Methylenetetrahydrofolate dehydrogenase [nad(p)+] activity);LY249543 (Methylenetetrahydrofolate dehydrogenase [nad(p)+] activity)		(M5934)HALLMARK XENOBIOTIC METABOLISM	0.0	1.0	0.0	1.0	0.0	0.0	0.0	0.0	0.0	0.0	0.0	0.0	1.0	0.0	0.0	0.0	0.0	0.0	0.0	0.0
Sptb	6710	symbol	H. sapiens	6710	H. sapiens	SPTB	spectrin beta, erythrocytic	GO:0051693 actin filament capping;GO:0030835 negative regulation of actin filament depolymerization;GO:0030837 negative regulation of actin filament polymerization			Cytosol;Golgi apparatus(Uncertain)			(M5945)HALLMARK HEME METABOLISM	1.0	0.0	0.0	0.0	0.0	0.0	0.0	1.0	0.0	0.0	0.0	0.0	1.0	0.0	0.0	0.0	0.0	0.0	0.0	0.0
Fntb	2342	symbol	H. sapiens	2342	H. sapiens	FNTB	farnesyltransferase, CAAX box, beta	GO:0022400 regulation of rhodopsin mediated signaling pathway;GO:0016056 rhodopsin mediated signaling pathway;GO:0018343 protein farnesylation		Enzymes/ENZYME proteins/Transferases	Centrosome(Approved)				0.0	0.0	0.0	0.0	0.0	0.0	0.0	0.0	0.0	0.0	0.0	0.0	0.0	0.0	0.0	0.0	0.0	0.0	0.0	0.0
Eif2s1	1965	symbol	H. sapiens	1965	H. sapiens	EIF2S1	eukaryotic translation initiation factor 2 subunit alpha	GO:1990737 response to manganese-induced endoplasmic reticulum stress;GO:0032057 negative regulation of translational initiation in response to stress;GO:2000676 positive regulation of type B pancreatic cell apoptotic process			Cytosol(Enhanced)Nucleoplasm(Approved)		(M66)PID MYC ACTIV PATHWAY	(M5922)HALLMARK UNFOLDED PROTEIN RESPONSE; (M5926)HALLMARK MYC TARGETS V1; (M5925)HALLMARK E2F TARGETS	1.0	0.0	0.0	0.0	0.0	1.0	0.0	0.0	0.0	1.0	0.0	0.0	1.0	0.0	1.0	0.0	0.0	0.0	0.0	0.0
Slirp	81892	symbol	H. sapiens	81892	H. sapiens	SLIRP	SRA stem-loop interacting RNA binding protein	GO:0000961 negative regulation of mitochondrial RNA catabolic process;GO:0000960 regulation of mitochondrial RNA catabolic process;GO:0000957 mitochondrial RNA catabolic process			Mitochondria(Supported)				1.0	0.0	0.0	0.0	0.0	0.0	0.0	0.0	0.0	0.0	0.0	0.0	0.0	0.0	0.0	0.0	0.0	1.0	0.0	0.0
Serpina3f	238393	symbol	M. musculus			None	None	None	None	None	None	None	None	None	nan	nan	nan	nan	nan	nan	nan	nan	nan	nan	nan	nan	nan	nan	nan	nan	nan	nan	nan	nan
Serpina3g	20715	symbol	M. musculus			None	None	None	None	None	None	None	None	None	nan	nan	nan	nan	nan	nan	nan	nan	nan	nan	nan	nan	nan	nan	nan	nan	nan	nan	nan	nan
Glrx5	51218	symbol	H. sapiens	51218	H. sapiens	GLRX5	glutaredoxin 5	GO:0009249 protein lipoylation;GO:0018065 protein-cofactor linkage;GO:0045454 cell redox homeostasis			Mitochondria(Supported)			(M5945)HALLMARK HEME METABOLISM	0.0	0.0	0.0	1.0	0.0	0.0	0.0	0.0	0.0	0.0	0.0	0.0	0.0	0.0	0.0	0.0	0.0	0.0	0.0	0.0
Wars	7453	symbol	H. sapiens	7453	H. sapiens	WARS	tryptophanyl-tRNA synthetase	GO:0006436 tryptophanyl-tRNA aminoacylation;GO:0010835 regulation of protein ADP-ribosylation;GO:0060049 regulation of protein glycosylation		Enzymes/ENZYME proteins/Ligase	Cytosol(Enhanced)	L-Tryptophan (Tryptophan-trna ligase activity);Tryptophanyl-5'amp (Tryptophan-trna ligase activity);L-Tryptophanamide (Tryptophan-trna ligase activity)		(M5911)HALLMARK INTERFERON ALPHA RESPONSE; (M5950)HALLMARK ALLOGRAFT REJECTION; (M5924)HALLMARK MTORC1 SIGNALING	1.0	0.0	0.0	0.0	0.0	0.0	0.0	0.0	0.0	0.0	0.0	0.0	1.0	0.0	0.0	1.0	0.0	0.0	0.0	0.0
Hsp90aa1	3320	symbol	H. sapiens	3320	H. sapiens	HSP90AA1	heat shock protein 90 alpha family class A member 1	GO:0045040 protein import into mitochondrial outer membrane;GO:0038096 Fc-gamma receptor signaling pathway involved in phagocytosis;GO:1905323 telomerase holoenzyme complex assembly			Cytosol(Enhanced)	Rifabutin (Tpr domain binding);Nedocromil (Tpr domain binding);9-Butyl-8-(2,5-Dimethoxy-Benzyl)-9h-Purin-6-Ylamine (Tpr domain binding);Geldanamycin (Tpr domain binding);8-(2-Chloro-3,4,5-Trimethoxy-Benzyl)-2-Fluoro-9-Pent-4-Ylnyl-9h-Purin-6-Ylamine (Tpr domain binding);9-Butyl-8-(3,4,5-Trimethoxybenzyl)-9h-Purin-6-Amine (Tpr domain binding);4-(1,3-Benzodioxol-5-Yl)-5-(5-Ethyl-2,4-Dihydroxyphenyl…	(M201)PID ERBB NETWORK PATHWAY; (M180)PID HIF1A PATHWAY; (M226)PID VEGFR1 PATHWAY	(M5935)HALLMARK FATTY ACID METABOLISM	1.0	0.0	1.0	1.0	1.0	1.0	1.0	0.0	0.0	1.0	0.0	0.0	1.0	1.0	0.0	0.0	0.0	1.0	1.0	0.0
Cinp	51550	symbol	H. sapiens	51550	H. sapiens	CINP	cyclin dependent kinase 2 interacting protein	GO:0006260 DNA replication;GO:0006281 DNA repair;GO:0051301 cell division							0.0	0.0	1.0	0.0	0.0	0.0	0.0	0.0	0.0	0.0	0.0	0.0	0.0	0.0	0.0	0.0	0.0	0.0	0.0	0.0
Tnfaip2	7127	symbol	H. sapiens	7127	H. sapiens	TNFAIP2	TNF alpha induced protein 2	GO:0051601 exocyst localization;GO:0034629 cellular protein-containing complex localization;GO:0001525 angiogenesis		Transporters/Transporter channels and pores	Cytosol;Golgi apparatus;Nuclear membrane;Nucleus(Approved)			(M5913)HALLMARK INTERFERON GAMMA RESPONSE; (M5890)HALLMARK TNFA SIGNALING VIA NFKB	0.0	0.0	0.0	0.0	0.0	0.0	0.0	0.0	0.0	0.0	0.0	0.0	0.0	0.0	0.0	0.0	0.0	0.0	0.0	0.0
Eif5	1983	symbol	H. sapiens	1983	H. sapiens	EIF5	eukaryotic translation initiation factor 5	GO:0006446 regulation of translational initiation;GO:0006413 translational initiation;GO:0006417 regulation of translation			Cytosol;Plasma membrane(Supported)			(M5941)HALLMARK UV RESPONSE UP	1.0	0.0	0.0	0.0	0.0	0.0	0.0	0.0	0.0	0.0	0.0	0.0	0.0	0.0	0.0	0.0	0.0	0.0	0.0	0.0
Crip2	1397	symbol	H. sapiens	1397	H. sapiens	CRIP2	cysteine rich protein 2	GO:0030097 hemopoiesis;GO:0048534 hematopoietic or lymphoid organ development;GO:0008284 positive regulation of cell proliferation			Nucleoli;Nucleus;Plasma membrane(Approved)			(M5946)HALLMARK COAGULATION	0.0	0.0	0.0	0.0	0.0	0.0	0.0	0.0	0.0	0.0	0.0	0.0	0.0	0.0	0.0	0.0	0.0	0.0	0.0	0.0
Epdr1	54749	symbol	H. sapiens	54749	H. sapiens	EPDR1	ependymin related 1	GO:0007160 cell-matrix adhesion;GO:0031589 cell-substrate adhesion;GO:0007155 cell adhesion							0.0	0.0	0.0	0.0	0.0	0.0	0.0	0.0	0.0	0.0	0.0	0.0	0.0	0.0	0.0	0.0	0.0	0.0	0.0	0.0
Hist1h4k	8362	symbol	H. sapiens	8362	H. sapiens	HIST1H4K	histone cluster 1 H4 family member k	GO:0045653 negative regulation of megakaryocyte differentiation;GO:0034080 CENP-A containing nucleosome assembly;GO:0000183 chromatin silencing at rDNA							0.0	0.0	0.0	0.0	0.0	0.0	1.0	0.0	0.0	1.0	0.0	0.0	1.0	0.0	0.0	0.0	0.0	0.0	1.0	0.0
Hist1h4n	319161	symbol	M. musculus	8368	H. sapiens	HIST1H4L	histone cluster 1 H4 family member l	GO:0045653 negative regulation of megakaryocyte differentiation;GO:0034080 CENP-A containing nucleosome assembly;GO:0000183 chromatin silencing at rDNA							0.0	0.0	0.0	0.0	0.0	0.0	1.0	0.0	0.0	1.0	0.0	0.0	1.0	0.0	0.0	0.0	0.0	0.0	1.0	0.0
Tmem14c	51522	symbol	H. sapiens	51522	H. sapiens	TMEM14C	transmembrane protein 14C	GO:0006783 heme biosynthetic process;GO:0042168 heme metabolic process;GO:0006779 porphyrin-containing compound biosynthetic process							0.0	1.0	0.0	1.0	0.0	0.0	0.0	0.0	0.0	0.0	0.0	0.0	0.0	0.0	0.0	0.0	0.0	0.0	0.0	0.0
Ddx46	9879	symbol	H. sapiens	9879	H. sapiens	DDX46	DEAD-box helicase 46	GO:0010501 RNA secondary structure unwinding;GO:0000398 mRNA splicing, via spliceosome;GO:0000377 RNA splicing, via transesterification reactions with bulged adenosine as nucleophile		Enzymes/ENZYME proteins/Hydrolases	Nuclear speckles(Enhanced)				1.0	0.0	0.0	0.0	0.0	0.0	0.0	0.0	0.0	0.0	0.0	1.0	0.0	0.0	0.0	0.0	0.0	0.0	0.0	0.0
Idnk	414328	symbol	H. sapiens	414328	H. sapiens	IDNK	IDNK, gluconokinase	GO:0046177 D-gluconate catabolic process;GO:0046176 aldonic acid catabolic process;GO:0019521 D-gluconate metabolic process		Enzymes/ENZYME proteins/Transferases	Cytosol;Mitochondria(Approved)				0.0	0.0	0.0	1.0	0.0	0.0	0.0	0.0	0.0	0.0	0.0	0.0	0.0	0.0	0.0	0.0	0.0	0.0	0.0	0.0
Golm1	51280	symbol	H. sapiens	51280	H. sapiens	GOLM1	golgi membrane protein 1	GO:0043687 post-translational protein modification;GO:0006997 nucleus organization;GO:0019216 regulation of lipid metabolic process			Golgi apparatus(Enhanced)				0.0	0.0	0.0	0.0	0.0	0.0	0.0	0.0	0.0	0.0	0.0	0.0	0.0	0.0	0.0	0.0	0.0	0.0	0.0	0.0
AC130827.2						None	None	None	None	None	None	None	None	None	nan	nan	nan	nan	nan	nan	nan	nan	nan	nan	nan	nan	nan	nan	nan	nan	nan	nan	nan	nan
Mfsd14b	84641	symbol	H. sapiens	84641	H. sapiens	MFSD14B	major facilitator superfamily domain containing 14B	GO:0055085 transmembrane transport;GO:0006810 transport;GO:0051234 establishment of localization		Transporters/Electrochemical Potential-driven transporters	Cytosol;Nucleoplasm(Approved)				0.0	0.0	0.0	0.0	0.0	0.0	0.0	0.0	0.0	0.0	0.0	0.0	0.0	0.0	0.0	0.0	0.0	0.0	0.0	0.0
Rfesd	317671	symbol	H. sapiens	317671	H. sapiens	RFESD	Rieske Fe-S domain containing	GO:0055114 oxidation-reduction process;GO:0008152 metabolic process;GO:0008150 biological_process			Nucleoplasm(Approved)				0.0	0.0	0.0	0.0	0.0	0.0	0.0	0.0	0.0	0.0	0.0	0.0	0.0	0.0	0.0	0.0	0.0	0.0	0.0	0.0
Cetn3	1070	symbol	H. sapiens	1070	H. sapiens	CETN3	centrin 3	GO:0007098 centrosome cycle;GO:0031023 microtubule organizing center organization;GO:0000226 microtubule cytoskeleton organization			Centrosome(Supported)				0.0	0.0	0.0	0.0	0.0	0.0	0.0	0.0	0.0	0.0	0.0	0.0	0.0	0.0	0.0	0.0	0.0	0.0	0.0	0.0
Adk	132	symbol	H. sapiens	132	H. sapiens	ADK	adenosine kinase	GO:0006175 dATP biosynthetic process;GO:0006169 adenosine salvage;GO:0009153 purine deoxyribonucleotide biosynthetic process		Enzymes/ENZYME proteins/Transferases	Cytosol;Nucleoplasm(Supported)	Adenosine monophosphate (Poly(a) rna binding);Ribavirin (Poly(a) rna binding);7-(5-DEOXY-BETA-D-RIBOFURANOSYL)-5-IODO-7H-PYRROLO[2,3-D]PYRIMIDIN-4-AMINE (Poly(a) rna binding);5-[4-(DIMETHYLAMINO)PHENYL]-6-[(6-MORPHOLIN-4-YLPYRIDIN-3-YL)ETHYNYL]PYRIMIDIN-4-AMINE (Poly(a) rna binding)			0.0	0.0	0.0	1.0	0.0	0.0	0.0	0.0	0.0	0.0	0.0	0.0	0.0	0.0	0.0	0.0	0.0	0.0	0.0	0.0
Gnl3	26354	symbol	H. sapiens	26354	H. sapiens	GNL3	G protein nucleolar 3	GO:1904816 positive regulation of protein localization to chromosome, telomeric region;GO:1904814 regulation of protein localization to chromosome, telomeric region;GO:0033235 positive regulation of protein sumoylation			Nucleoli(Enhanced)Nuclear bodies(Approved)			(M5928)HALLMARK MYC TARGETS V2; (M5926)HALLMARK MYC TARGETS V1	1.0	0.0	0.0	0.0	0.0	0.0	0.0	0.0	1.0	0.0	0.0	0.0	0.0	0.0	0.0	0.0	0.0	0.0	1.0	0.0
Nt5dc2	64943	symbol	H. sapiens	64943	H. sapiens	NT5DC2	5'-nucleotidase domain containing 2	GO:0016311 dephosphorylation;GO:0006796 phosphate-containing compound metabolic process;GO:0006793 phosphorus metabolic process							0.0	0.0	0.0	0.0	0.0	0.0	0.0	0.0	0.0	0.0	0.0	0.0	0.0	0.0	0.0	0.0	0.0	0.0	0.0	0.0
Dph3	285381	symbol	H. sapiens	285381	H. sapiens	DPH3	diphthamide biosynthesis 3	GO:0017183 peptidyl-diphthamide biosynthetic process from peptidyl-histidine;GO:1900247 regulation of cytoplasmic translational elongation;GO:0017182 peptidyl-diphthamide metabolic process			Cytosol;Nucleoplasm(Supported)				1.0	0.0	0.0	0.0	0.0	0.0	0.0	1.0	0.0	0.0	0.0	0.0	0.0	0.0	0.0	0.0	0.0	0.0	0.0	0.0
Wapl	23063	symbol	H. sapiens	23063	H. sapiens	WAPL	WAPL cohesin release factor	GO:0071922 regulation of cohesin loading;GO:0045875 negative regulation of sister chromatid cohesion;GO:0071921 cohesin loading							1.0	0.0	1.0	0.0	0.0	0.0	1.0	0.0	0.0	0.0	0.0	0.0	1.0	0.0	0.0	0.0	0.0	0.0	0.0	0.0
Psmc6	5706	symbol	H. sapiens	5706	H. sapiens	PSMC6	proteasome 26S subunit, ATPase 6	GO:0002223 stimulatory C-type lectin receptor signaling pathway;GO:0045899 positive regulation of RNA polymerase II transcriptional preinitiation complex assembly;GO:0002479 antigen processing and presentation of exogenous peptide antigen via MHC class I, TAP-dependent			Cytosol;Nucleoplasm;Plasma membrane(Approved)			(M5924)HALLMARK MTORC1 SIGNALING; (M5926)HALLMARK MYC TARGETS V1	1.0	0.0	1.0	0.0	0.0	0.0	1.0	0.0	0.0	1.0	0.0	0.0	1.0	1.0	1.0	0.0	0.0	0.0	0.0	0.0
RP23-291I12.3						None	None	None	None	None	None	None	None	None	nan	nan	nan	nan	nan	nan	nan	nan	nan	nan	nan	nan	nan	nan	nan	nan	nan	nan	nan	nan
Ccnb1ip1	57820	symbol	H. sapiens	57820	H. sapiens	CCNB1IP1	cyclin B1 interacting protein 1	GO:0051026 chiasma assembly;GO:0001825 blastocyst formation;GO:0007129 synapsis		Enzymes/ENZYME proteins/Transferases					0.0	0.0	0.0	0.0	0.0	0.0	0.0	0.0	0.0	0.0	0.0	0.0	0.0	0.0	0.0	0.0	0.0	0.0	0.0	0.0
Hnrnpc	3183	symbol	H. sapiens	3183	H. sapiens	HNRNPC	heterogeneous nuclear ribonucleoprotein C (C1/C2)	GO:0070935 3'-UTR-mediated mRNA stabilization;GO:0032211 negative regulation of telomere maintenance via telomerase;GO:0048255 mRNA stabilization			Nucleoplasm(Enhanced)		(M105)PID TELOMERASE PATHWAY	(M5926)HALLMARK MYC TARGETS V1	1.0	0.0	0.0	0.0	0.0	0.0	0.0	0.0	0.0	0.0	0.0	1.0	1.0	0.0	0.0	0.0	0.0	0.0	1.0	0.0
Mrpl52	122704	symbol	H. sapiens	122704	H. sapiens	MRPL52	mitochondrial ribosomal protein L52	GO:0070126 mitochondrial translational termination;GO:0070125 mitochondrial translational elongation;GO:0006415 translational termination		Ribosomal proteins	Mitochondria(Approved)				1.0	0.0	0.0	0.0	0.0	0.0	0.0	1.0	0.0	0.0	0.0	0.0	0.0	0.0	0.0	0.0	0.0	0.0	0.0	0.0
Mmp14	4323	symbol	H. sapiens	4323	H. sapiens	MMP14	matrix metallopeptidase 14	GO:0051895 negative regulation of focal adhesion assembly;GO:0045579 positive regulation of B cell differentiation;GO:1905523 positive regulation of macrophage migration		Enzymes/{ENZYME proteins/Hydrolases,Peptidases/Metallopeptidases}	Cytosol;Intermediate filaments(Approved)	Marimastat (Zinc ion binding)	(M44)PID HIF2PATHWAY; (M281)PID FAK PATHWAY; (M3468)NABA ECM REGULATORS	(M5946)HALLMARK COAGULATION; (M5941)HALLMARK UV RESPONSE UP; (M5932)HALLMARK INFLAMMATORY RESPONSE	0.0	0.0	0.0	0.0	0.0	0.0	0.0	1.0	0.0	0.0	0.0	0.0	1.0	0.0	0.0	0.0	0.0	0.0	0.0	0.0
Pabpn1	8106	symbol	H. sapiens	8106	H. sapiens	PABPN1	poly(A) binding protein nuclear 1	GO:0046778 modification by virus of host mRNA processing;GO:0039656 modulation by virus of host gene expression;GO:0016973 poly(A)+ mRNA export from nucleus							1.0	0.0	0.0	0.0	0.0	0.0	0.0	0.0	0.0	0.0	0.0	1.0	1.0	0.0	0.0	0.0	0.0	0.0	0.0	0.0
Nop9	161424	symbol	H. sapiens	161424	H. sapiens	NOP9	NOP9 nucleolar protein	GO:0008150 biological_process			Cytosol;Nucleoli;Nucleus(Approved)				0.0	0.0	0.0	0.0	0.0	0.0	0.0	0.0	0.0	0.0	0.0	0.0	0.0	0.0	0.0	0.0	0.0	0.0	0.0	0.0
Gm27972						None	None	None	None	None	None	None	None	None	nan	nan	nan	nan	nan	nan	nan	nan	nan	nan	nan	nan	nan	nan	nan	nan	nan	nan	nan	nan
Ephx2	2053	symbol	H. sapiens	2053	H. sapiens	EPHX2	epoxide hydrolase 2	GO:0046272 stilbene catabolic process;GO:0009810 stilbene metabolic process;GO:0019373 epoxygenase P450 pathway		Enzymes/ENZYME proteins/Hydrolases	Cytosol(Enhanced)	N-Cyclohexyl-N'-(4-Iodophenyl)Urea (Toxic substance binding);N-Cyclohexyl-N'-Decylurea (Toxic substance binding);N-Cyclohexyl-N'-(Propyl)Phenyl Urea (Toxic substance binding);N-[(CYCLOHEXYLAMINO)CARBONYL]GLYCINE (Toxic substance binding);4-{[(CYCLOHEXYLAMINO)CARBONYL]AMINO}BUTANOIC ACID (Toxic substance binding);6-{[(CYCLOHEXYLAMINO)CARBONYL]AMINO}HEXANOIC ACID (Toxic substance binding);7-{[(CYCL…		(M5949)HALLMARK PEROXISOME; (M5948)HALLMARK BILE ACID METABOLISM; (M5905)HALLMARK ADIPOGENESIS	1.0	0.0	0.0	1.0	0.0	0.0	0.0	0.0	0.0	0.0	0.0	0.0	0.0	0.0	0.0	0.0	0.0	0.0	0.0	0.0
Bnip3l	665	symbol	H. sapiens	665	H. sapiens	BNIP3L	BCL2 interacting protein 3 like	GO:0097345 mitochondrial outer membrane permeabilization;GO:1902110 positive regulation of mitochondrial membrane permeability involved in apoptotic process;GO:0035694 mitochondrial protein catabolic process		Transporters/Transporter channels and pores	Mitochondria(Enhanced)Nuclear speckles(Supported)		(M145)PID P53 DOWNSTREAM PATHWAY	(M5902)HALLMARK APOPTOSIS; (M5945)HALLMARK HEME METABOLISM; (M5891)HALLMARK HYPOXIA	1.0	0.0	0.0	0.0	0.0	0.0	0.0	1.0	0.0	0.0	0.0	0.0	1.0	0.0	0.0	0.0	0.0	1.0	0.0	0.0
Clybl	171425	symbol	H. sapiens	171425	H. sapiens	CLYBL	citrate lyase beta like	GO:0106064 regulation of cobalamin metabolic process;GO:0009235 cobalamin metabolic process;GO:1901401 regulation of tetrapyrrole metabolic process		Enzymes/ENZYME proteins/Transferases	Cytosol(Approved)				0.0	1.0	0.0	1.0	0.0	0.0	0.0	0.0	0.0	0.0	0.0	0.0	0.0	0.0	0.0	0.0	0.0	0.0	0.0	0.0
Oxct1	5019	symbol	H. sapiens	5019	H. sapiens	OXCT1	3-oxoacid CoA-transferase 1	GO:0035774 positive regulation of insulin secretion involved in cellular response to glucose stimulus;GO:0061178 regulation of insulin secretion involved in cellular response to glucose stimulus;GO:0046952 ketone body catabolic process		Enzymes/ENZYME proteins/Transferases	Mitochondria(Enhanced)	Succinic acid (Protein homodimerization activity);Ethylmercurithiosalicylic acid (Protein homodimerization activity)			0.0	0.0	0.0	1.0	0.0	0.0	0.0	0.0	0.0	0.0	0.0	0.0	0.0	0.0	0.0	0.0	0.0	0.0	1.0	0.0
Rpl37	6167	symbol	H. sapiens	6167	H. sapiens	RPL37	ribosomal protein L37	GO:0006614 SRP-dependent cotranslational protein targeting to membrane;GO:0006613 cotranslational protein targeting to membrane;GO:0000184 nuclear-transcribed mRNA catabolic process, nonsense-mediated decay		Ribosomal proteins		Alpha-Hydroxy-Beta-Phenyl-Propionic Acid (Structural constituent of ribosome);PUROMYCIN AMINONUCLEOSIDE-5'-MONOPHOSPHATE (Structural constituent of ribosome);Virginiamycin S1 (Structural constituent of ribosome);Anisomycin (Structural constituent of ribosome);Puromycin (Structural constituent of ribosome)			1.0	0.0	0.0	0.0	0.0	0.0	0.0	0.0	0.0	0.0	0.0	0.0	0.0	0.0	0.0	0.0	0.0	0.0	0.0	0.0
Prkaa1	5562	symbol	H. sapiens	5562	H. sapiens	PRKAA1	protein kinase AMP-activated catalytic subunit alpha 1	GO:0046318 negative regulation of glucosylceramide biosynthetic process;GO:0046317 regulation of glucosylceramide biosynthetic process;GO:2001274 negative regulation of glucose import in response to insulin stimulus	CAMK Ser/Thr protein kinase family	Enzymes/{ENZYME proteins/Transferases,Kinases/CAMK Ser/Thr protein kinases}	Nuclear speckles(Supported)	Adenosine monophosphate (Tau-protein kinase activity);Adenosine triphosphate (Tau-protein kinase activity);Phenformin (Tau-protein kinase activity);Acetylsalicylic acid (Tau-protein kinase activity)	(M87)PID LKB1 PATHWAY; (M237)PID VEGFR1 2 PATHWAY		1.0	0.0	0.0	1.0	0.0	0.0	0.0	0.0	0.0	1.0	0.0	0.0	1.0	0.0	0.0	0.0	0.0	0.0	0.0	0.0
AC158901.1						None	None	None	None	None	None	None	None	None	nan	nan	nan	nan	nan	nan	nan	nan	nan	nan	nan	nan	nan	nan	nan	nan	nan	nan	nan	nan
Tars	6897	symbol	H. sapiens	6897	H. sapiens	TARS	threonyl-tRNA synthetase	GO:0006435 threonyl-tRNA aminoacylation;GO:0006418 tRNA aminoacylation for protein translation;GO:0043039 tRNA aminoacylation		Enzymes/ENZYME proteins/Ligase	Cytosol(Supported)Actin filaments(Approved)	L-Threonine (Threonine-trna ligase activity)		(M5922)HALLMARK UNFOLDED PROTEIN RESPONSE; (M5941)HALLMARK UV RESPONSE UP	1.0	0.0	0.0	0.0	0.0	0.0	0.0	0.0	0.0	0.0	0.0	0.0	1.0	0.0	0.0	1.0	0.0	0.0	0.0	0.0
Eif3h	8667	symbol	H. sapiens	8667	H. sapiens	EIF3H	eukaryotic translation initiation factor 3 subunit H	GO:0006446 regulation of translational initiation;GO:0006413 translational initiation;GO:0006417 regulation of translation			Cytosol(Approved)				1.0	0.0	0.0	0.0	0.0	0.0	0.0	0.0	0.0	0.0	0.0	0.0	0.0	0.0	0.0	0.0	0.0	0.0	0.0	0.0
Med30	90390	symbol	H. sapiens	90390	H. sapiens	MED30	mediator complex subunit 30	GO:0030521 androgen receptor signaling pathway;GO:0030518 intracellular steroid hormone receptor signaling pathway;GO:0006367 transcription initiation from RNA polymerase II promoter			Nucleoplasm(Approved)				0.0	0.0	0.0	0.0	0.0	0.0	0.0	0.0	0.0	0.0	0.0	0.0	0.0	0.0	0.0	0.0	0.0	0.0	0.0	0.0
Ext1	2131	symbol	H. sapiens	2131	H. sapiens	EXT1	exostosin glycosyltransferase 1	GO:0015014 heparan sulfate proteoglycan biosynthetic process, polysaccharide chain biosynthetic process;GO:0021772 olfactory bulb development;GO:0072498 embryonic skeletal joint development		Enzymes/ENZYME proteins/Transferases				(M5937)HALLMARK GLYCOLYSIS; (M5891)HALLMARK HYPOXIA	0.0	0.0	0.0	1.0	0.0	0.0	0.0	0.0	0.0	0.0	0.0	0.0	0.0	0.0	0.0	0.0	0.0	0.0	0.0	0.0
Derl1	79139	symbol	H. sapiens	79139	H. sapiens	DERL1	derlin 1	GO:0071712 ER-associated misfolded protein catabolic process;GO:0030970 retrograde protein transport, ER to cytosol;GO:0030433 ubiquitin-dependent ERAD pathway		Transporters/Primary Active Transporters	Endoplasmic reticulum(Enhanced)				1.0	0.0	0.0	0.0	0.0	0.0	0.0	0.0	0.0	1.0	0.0	0.0	1.0	0.0	1.0	0.0	0.0	0.0	0.0	0.0
Myc	4609	symbol	H. sapiens	4609	H. sapiens	MYC	MYC proto-oncogene, bHLH transcription factor	GO:0090096 positive regulation of metanephric cap mesenchymal cell proliferation;GO:0090095 regulation of metanephric cap mesenchymal cell proliferation;GO:0090094 metanephric cap mesenchymal cell proliferation involved in metanephros development		Transcription factors/Basic domains	Nucleoplasm(Enhanced)	Nadroparin (Transcriptional activator activity, rna polymerase ii core promoter proximal region sequence-specific binding)	(M139)PID MYC PATHWAY; (M234)PID IL2 STAT5 PATHWAY; (M45)PID CD40 PATHWAY	(M5895)HALLMARK WNT BETA CATENIN SIGNALING; (M5928)HALLMARK MYC TARGETS V2; (M5942)HALLMARK UV RESPONSE DN	0.0	0.0	1.0	1.0	0.0	0.0	1.0	1.0	0.0	0.0	0.0	0.0	1.0	1.0	0.0	0.0	0.0	0.0	1.0	1.0
Pvt1	5820	symbol	H. sapiens	5820	H. sapiens	PVT1	Pvt1 oncogene (non-protein coding)							(M5939)HALLMARK P53 PATHWAY	0.0	0.0	0.0	0.0	0.0	0.0	0.0	0.0	0.0	0.0	0.0	0.0	0.0	0.0	0.0	0.0	0.0	0.0	0.0	0.0
Ly6a	110454	symbol	M. musculus			None	None	None	None	None	None	None	None	None	nan	nan	nan	nan	nan	nan	nan	nan	nan	nan	nan	nan	nan	nan	nan	nan	nan	nan	nan	nan
Eef1d	1936	symbol	H. sapiens	1936	H. sapiens	EEF1D	eukaryotic translation elongation factor 1 delta	GO:0071479 cellular response to ionizing radiation;GO:0043123 positive regulation of I-kappaB kinase/NF-kappaB signaling;GO:0071478 cellular response to radiation			Nucleoli fibrillar center;Nucleus(Supported)				1.0	0.0	0.0	0.0	0.0	1.0	0.0	1.0	0.0	0.0	0.0	0.0	0.0	0.0	0.0	0.0	0.0	0.0	0.0	0.0
Cyc1	1537	symbol	H. sapiens	1537	H. sapiens	CYC1	cytochrome c1	GO:0042776 mitochondrial ATP synthesis coupled proton transport;GO:0006122 mitochondrial electron transport, ubiquinol to cytochrome c;GO:0015986 ATP synthesis coupled proton transport			Mitochondria(Supported)	2-Hexyloxy-6-Hydroxymethyl-Tetrahydro-Pyran-3,4,5-Triol (Metal ion binding);5-n-undecyl-6-hydroxy-4,7-dioxobenzothiazole (Metal ion binding);METHYL (2Z)-2-(2-{[6-(2-CYANOPHENOXY)PYRIMIDIN-4-YL]OXY}PHENYL)-3-METHOXYACRYLATE (Metal ion binding);5-HEPTYL-6-HYDROXY-1,3-BENZOTHIAZOLE-4,7-DIONE (Metal ion binding);(5S)-3-ANILINO-5-(2,4-DIFLUOROPHENYL)-5-METHYL-1,3-OXAZOLIDINE-2,4-DIONE (Metal ion bindi…		(M5926)HALLMARK MYC TARGETS V1; (M5936)HALLMARK OXIDATIVE PHOSPHORYLATION; (M5905)HALLMARK ADIPOGENESIS	0.0	0.0	0.0	1.0	0.0	0.0	0.0	0.0	0.0	0.0	0.0	0.0	0.0	0.0	0.0	0.0	0.0	1.0	0.0	0.0
Adck5	203054	symbol	H. sapiens	203054	H. sapiens	ADCK5	aarF domain containing kinase 5	GO:0006468 protein phosphorylation;GO:0016310 phosphorylation;GO:0006796 phosphate-containing compound metabolic process	Atypical: ADCK protein kinase family	Enzymes/Kinases/Atypical kinases	Cytosol;Plasma membrane(Approved)				0.0	0.0	0.0	0.0	0.0	0.0	0.0	0.0	0.0	0.0	0.0	0.0	0.0	0.0	0.0	0.0	0.0	0.0	0.0	0.0
Txn2	25828	symbol	H. sapiens	25828	H. sapiens	TXN2	thioredoxin 2	GO:0006662 glycerol ether metabolic process;GO:0018904 ether metabolic process;GO:0009749 response to glucose			Mitochondria(Enhanced)				0.0	0.0	0.0	0.0	0.0	0.0	0.0	0.0	0.0	1.0	0.0	0.0	1.0	0.0	0.0	0.0	0.0	0.0	0.0	0.0
Apobec3	80287	symbol	M. musculus	9582	H. sapiens	APOBEC3B	apolipoprotein B mRNA editing enzyme catalytic subunit 3B	GO:0010529 negative regulation of transposition;GO:0010528 regulation of transposition;GO:0032196 transposition			Nucleoplasm(Approved)				1.0	0.0	0.0	0.0	0.0	0.0	0.0	0.0	0.0	0.0	0.0	0.0	0.0	0.0	0.0	0.0	0.0	0.0	0.0	0.0
Syngr1	9145	symbol	H. sapiens	9145	H. sapiens	SYNGR1	synaptogyrin 1	GO:0048172 regulation of short-term neuronal synaptic plasticity;GO:0048169 regulation of long-term neuronal synaptic plasticity;GO:0048499 synaptic vesicle membrane organization			Cytosol(Supported)			(M5906)HALLMARK ESTROGEN RESPONSE EARLY	1.0	0.0	0.0	0.0	0.0	0.0	0.0	0.0	0.0	0.0	0.0	0.0	0.0	0.0	0.0	0.0	0.0	0.0	0.0	0.0
Phf5a	84844	symbol	H. sapiens	84844	H. sapiens	PHF5A	PHD finger protein 5A	GO:0000398 mRNA splicing, via spliceosome;GO:0000377 RNA splicing, via transesterification reactions with bulged adenosine as nucleophile;GO:0000375 RNA splicing, via transesterification reactions		Transcription factors/Yet undefined DNA-binding domains	Nucleoplasm(Enhanced)			(M5925)HALLMARK E2F TARGETS	1.0	0.0	0.0	0.0	0.0	0.0	0.0	0.0	0.0	0.0	0.0	1.0	0.0	0.0	0.0	0.0	0.0	0.0	0.0	0.0
Pmm1	5372	symbol	H. sapiens	5372	H. sapiens	PMM1	phosphomannomutase 1	GO:0009298 GDP-mannose biosynthetic process;GO:0019673 GDP-mannose metabolic process;GO:0006013 mannose metabolic process		Enzymes/ENZYME proteins/Isomerase				(M5934)HALLMARK XENOBIOTIC METABOLISM; (M5939)HALLMARK P53 PATHWAY	1.0	0.0	0.0	1.0	0.0	0.0	0.0	0.0	0.0	0.0	0.0	0.0	0.0	0.0	0.0	0.0	0.0	0.0	0.0	0.0
Snu13	4809	symbol	H. sapiens	4809	H. sapiens	SNU13	small nuclear ribonucleoprotein 13	GO:0000492 box C/D snoRNP assembly;GO:0000491 small nucleolar ribonucleoprotein complex assembly;GO:0000470 maturation of LSU-rRNA		Ribosomal proteins		Alpha-Hydroxy-Beta-Phenyl-Propionic Acid (U4atac snrna binding);Anisomycin (U4atac snrna binding)			1.0	0.0	0.0	0.0	1.0	0.0	0.0	0.0	1.0	0.0	1.0	1.0	0.0	0.0	0.0	0.0	0.0	0.0	0.0	0.0
RP23-10K12.2						None	None	None	None	None	None	None	None	None	nan	nan	nan	nan	nan	nan	nan	nan	nan	nan	nan	nan	nan	nan	nan	nan	nan	nan	nan	nan
Pfkm	5213	symbol	H. sapiens	5213	H. sapiens	PFKM	phosphofructokinase, muscle	GO:0093001 glycolysis from storage polysaccharide through glucose-1-phosphate;GO:0061622 glycolytic process through glucose-1-phosphate;GO:0061621 canonical glycolysis		Enzymes/ENZYME proteins/Transferases	Endoplasmic reticulum(Approved)		(M66)PID MYC ACTIV PATHWAY	(M5948)HALLMARK BILE ACID METABOLISM; (M5909)HALLMARK MYOGENESIS	1.0	0.0	0.0	1.0	0.0	0.0	0.0	0.0	0.0	0.0	0.0	0.0	0.0	0.0	0.0	0.0	0.0	0.0	1.0	0.0
Prkag1	5571	symbol	H. sapiens	5571	H. sapiens	PRKAG1	protein kinase AMP-activated non-catalytic subunit gamma 1	GO:0006110 regulation of glycolytic process;GO:2001169 regulation of ATP biosynthetic process;GO:0006096 glycolytic process			Cytosol;Nuclear bodies;Nucleoplasm(Approved)		(M87)PID LKB1 PATHWAY; (M237)PID VEGFR1 2 PATHWAY	(M5923)HALLMARK PI3K AKT MTOR SIGNALING	1.0	0.0	0.0	1.0	0.0	0.0	0.0	0.0	0.0	1.0	0.0	0.0	1.0	0.0	0.0	0.0	0.0	0.0	0.0	0.0
Slc11a2	4891	symbol	H. sapiens	4891	H. sapiens	SLC11A2	solute carrier family 11 member 2	GO:0070627 ferrous iron import;GO:1903874 ferrous iron transmembrane transport;GO:0070574 cadmium ion transmembrane transport		Transporters/Electrochemical Potential-driven transporters	Mitochondria(Supported)		(M44)PID HIF2PATHWAY	(M5945)HALLMARK HEME METABOLISM; (M5932)HALLMARK INFLAMMATORY RESPONSE	0.0	1.0	0.0	1.0	0.0	0.0	0.0	0.0	0.0	0.0	0.0	0.0	1.0	0.0	1.0	0.0	0.0	0.0	0.0	0.0
Hnrnpa1	3178	symbol	H. sapiens	3178	H. sapiens	HNRNPA1	heterogeneous nuclear ribonucleoprotein A1	GO:1903936 cellular response to sodium arsenite;GO:0032211 negative regulation of telomere maintenance via telomerase;GO:0032212 positive regulation of telomere maintenance via telomerase			Nucleoplasm(Enhanced)		(M58)PID AR PATHWAY	(M5926)HALLMARK MYC TARGETS V1	1.0	1.0	0.0	0.0	0.0	0.0	0.0	0.0	0.0	0.0	0.0	1.0	1.0	0.0	0.0	0.0	0.0	0.0	1.0	0.0
Tango2	128989	symbol	H. sapiens	128989	H. sapiens	TANGO2	transport and golgi organization 2 homolog								0.0	0.0	0.0	0.0	0.0	0.0	0.0	0.0	0.0	0.0	0.0	0.0	0.0	0.0	0.0	0.0	0.0	0.0	0.0	0.0
Txnrd2	10587	symbol	H. sapiens	10587	H. sapiens	TXNRD2	thioredoxin reductase 2	GO:0000305 response to oxygen radical;GO:0098869 cellular oxidant detoxification;GO:1990748 cellular detoxification		Enzymes/ENZYME proteins/Oxidoreductases	Cytosol;Mitochondria(Supported)	motexafin gadolinium (Thioredoxin-disulfide reductase activity)		(M5938)HALLMARK REACTIVE OXIGEN SPECIES PATHWAY	0.0	0.0	0.0	1.0	0.0	0.0	0.0	0.0	0.0	1.0	0.0	0.0	0.0	0.0	0.0	0.0	0.0	0.0	0.0	0.0
Cdc45	8318	symbol	H. sapiens	8318	H. sapiens	CDC45	cell division cycle 45	GO:1902977 mitotic DNA replication preinitiation complex assembly;GO:0071163 DNA replication preinitiation complex assembly;GO:0031938 regulation of chromatin silencing at telomere			Cytosol;Nucleoplasm(Supported)Centrosome(Approved)			(M5901)HALLMARK G2M CHECKPOINT; (M5926)HALLMARK MYC TARGETS V1	0.0	0.0	1.0	0.0	0.0	0.0	1.0	0.0	0.0	0.0	0.0	0.0	1.0	0.0	0.0	0.0	0.0	0.0	0.0	0.0
RP23-357J7.6						None	None	None	None	None	None	None	None	None	nan	nan	nan	nan	nan	nan	nan	nan	nan	nan	nan	nan	nan	nan	nan	nan	nan	nan	nan	nan
RP23-245B21.3						None	None	None	None	None	None	None	None	None	nan	nan	nan	nan	nan	nan	nan	nan	nan	nan	nan	nan	nan	nan	nan	nan	nan	nan	nan	nan
Atp13a3	79572	symbol	H. sapiens	79572	H. sapiens	ATP13A3	ATPase 13A3	GO:0070588 calcium ion transmembrane transport;GO:0099132 ATP hydrolysis coupled cation transmembrane transport;GO:0006874 cellular calcium ion homeostasis			Cytosol;Nucleoli;Plasma membrane(Approved)				0.0	0.0	0.0	0.0	0.0	0.0	0.0	0.0	0.0	0.0	0.0	0.0	0.0	0.0	0.0	0.0	0.0	0.0	0.0	0.0
Tfrc	7037	symbol	H. sapiens	7037	H. sapiens	TFRC	transferrin receptor	GO:0045830 positive regulation of isotype switching;GO:0045191 regulation of isotype switching;GO:0045190 isotype switching		CD markers;Enzymes/Peptidases/Metallopeptidases	Endosomes;Lysosomes(Supported)		(M106)PID HNF3B PATHWAY; (M255)PID HIF1 TFPATHWAY; (M66)PID MYC ACTIV PATHWAY	(M5941)HALLMARK UV RESPONSE UP; (M5945)HALLMARK HEME METABOLISM; (M5925)HALLMARK E2F TARGETS	1.0	0.0	0.0	0.0	0.0	0.0	0.0	0.0	0.0	0.0	0.0	0.0	0.0	0.0	1.0	0.0	0.0	0.0	1.0	0.0
Rpl35a	6165	symbol	H. sapiens	6165	H. sapiens	RPL35A	ribosomal protein L35a	GO:0006614 SRP-dependent cotranslational protein targeting to membrane;GO:0006613 cotranslational protein targeting to membrane;GO:0000184 nuclear-transcribed mRNA catabolic process, nonsense-mediated decay		Ribosomal proteins					1.0	0.0	0.0	0.0	0.0	0.0	0.0	0.0	0.0	0.0	1.0	0.0	0.0	0.0	0.0	0.0	0.0	0.0	0.0	0.0
Adgrg7	84873	symbol	H. sapiens	84873	H. sapiens	ADGRG7	adhesion G protein-coupled receptor G7	GO:0007186 G-protein coupled receptor signaling pathway;GO:0007166 cell surface receptor signaling pathway;GO:0007165 signal transduction		G-protein coupled receptors/{Family 2 (B) receptors,GPCRs excl olfactory receptors}					0.0	0.0	0.0	0.0	0.0	0.0	0.0	0.0	0.0	0.0	0.0	0.0	0.0	0.0	0.0	0.0	0.0	0.0	0.0	0.0
St3gal6	10402	symbol	H. sapiens	10402	H. sapiens	ST3GAL6	ST3 beta-galactoside alpha-2,3-sialyltransferase 6	GO:0018146 keratan sulfate biosynthetic process;GO:0042339 keratan sulfate metabolic process;GO:0018279 protein N-linked glycosylation via asparagine						(M5903)HALLMARK NOTCH SIGNALING	0.0	0.0	0.0	1.0	0.0	0.0	0.0	0.0	0.0	0.0	0.0	0.0	0.0	0.0	0.0	0.0	0.0	0.0	0.0	0.0
Cpox	1371	symbol	H. sapiens	1371	H. sapiens	CPOX	coproporphyrinogen oxidase	GO:0006782 protoporphyrinogen IX biosynthetic process;GO:0046501 protoporphyrinogen IX metabolic process;GO:0006783 heme biosynthetic process		Enzymes/ENZYME proteins/Oxidoreductases	Mitochondria(Enhanced)			(M5935)HALLMARK FATTY ACID METABOLISM; (M5945)HALLMARK HEME METABOLISM	0.0	1.0	0.0	1.0	0.0	0.0	0.0	0.0	0.0	0.0	0.0	0.0	0.0	0.0	0.0	0.0	0.0	0.0	0.0	0.0
Nsun3	63899	symbol	H. sapiens	63899	H. sapiens	NSUN3	NOP2/Sun RNA methyltransferase family member 3	GO:0002127 tRNA wobble base cytosine methylation;GO:0002946 tRNA C5-cytosine methylation;GO:0002101 tRNA wobble cytosine modification			Nuclear membrane;Nucleoplasm(Approved)				1.0	0.0	0.0	0.0	0.0	0.0	0.0	1.0	1.0	0.0	0.0	0.0	0.0	0.0	0.0	1.0	0.0	0.0	0.0	0.0
Donson	29980	symbol	H. sapiens	29980	H. sapiens	DONSON	downstream neighbor of SON	GO:0048478 replication fork protection;GO:0007095 mitotic G2 DNA damage checkpoint;GO:0044818 mitotic G2/M transition checkpoint			Cell Junctions;Cytosol;Nucleoplasm(Approved)			(M5925)HALLMARK E2F TARGETS	0.0	0.0	1.0	0.0	0.0	0.0	0.0	0.0	0.0	0.0	0.0	0.0	1.0	0.0	0.0	0.0	0.0	0.0	0.0	0.0
Tcp1	6950	symbol	H. sapiens	6950	H. sapiens	TCP1	t-complex 1	GO:0044053 translocation of peptides or proteins into host cell cytoplasm;GO:1904871 positive regulation of protein localization to Cajal body;GO:0042000 translocation of peptides or proteins into host						(M5926)HALLMARK MYC TARGETS V1	1.0	0.0	0.0	0.0	0.0	0.0	0.0	0.0	0.0	0.0	0.0	0.0	0.0	1.0	0.0	0.0	0.0	0.0	1.0	0.0
Phf10	55274	symbol	H. sapiens	55274	H. sapiens	PHF10	PHD finger protein 10	GO:0007399 nervous system development;GO:0006355 regulation of transcription, DNA-templated;GO:1903506 regulation of nucleic acid-templated transcription			Nucleus(Supported)				0.0	0.0	0.0	0.0	0.0	0.0	0.0	0.0	0.0	0.0	0.0	0.0	0.0	0.0	0.0	0.0	0.0	0.0	0.0	0.0
Pdcd2	5134	symbol	H. sapiens	5134	H. sapiens	PDCD2	programmed cell death 2	GO:1902035 positive regulation of hematopoietic stem cell proliferation;GO:1902033 regulation of hematopoietic stem cell proliferation;GO:0006919 activation of cysteine-type endopeptidase activity involved in apoptotic process			Cytokinetic bridge;Nucleoplasm(Approved)				0.0	0.0	0.0	0.0	0.0	0.0	0.0	0.0	0.0	0.0	0.0	0.0	1.0	0.0	0.0	0.0	0.0	0.0	0.0	0.0
Thoc6	79228	symbol	H. sapiens	79228	H. sapiens	THOC6	THO complex 6	GO:0046784 viral mRNA export from host cell nucleus;GO:0044417 translocation of molecules into host;GO:0051836 translocation of molecules into other organism involved in symbiotic interaction			Nuclear speckles;Nucleoplasm(Supported)				1.0	0.0	0.0	0.0	0.0	0.0	0.0	0.0	0.0	0.0	0.0	1.0	0.0	0.0	0.0	0.0	0.0	0.0	0.0	0.0
Pgp	283871	symbol	H. sapiens	283871	H. sapiens	PGP	phosphoglycolate phosphatase	GO:0006114 glycerol biosynthetic process;GO:0045721 negative regulation of gluconeogenesis;GO:0019401 alditol biosynthetic process		Enzymes/ENZYME proteins/Hydrolases	Nuclear bodies(Approved)				0.0	0.0	0.0	1.0	0.0	0.0	0.0	0.0	0.0	0.0	0.0	0.0	0.0	0.0	0.0	0.0	0.0	0.0	0.0	0.0
Snhg9	735301	symbol	H. sapiens	735301	H. sapiens	SNHG9	small nucleolar RNA host gene 9								0.0	0.0	0.0	0.0	0.0	0.0	0.0	0.0	0.0	0.0	0.0	0.0	0.0	0.0	0.0	0.0	0.0	0.0	0.0	0.0
Snora78	677844	symbol	H. sapiens	677844	H. sapiens	SNORA78	small nucleolar RNA, H/ACA box 78								0.0	0.0	0.0	0.0	0.0	0.0	0.0	0.0	0.0	0.0	0.0	0.0	0.0	0.0	0.0	0.0	0.0	0.0	0.0	0.0
Ift140	9742	symbol	H. sapiens	9742	H. sapiens	IFT140	intraflagellar transport 140	GO:0035845 photoreceptor cell outer segment organization;GO:0035735 intraciliary transport involved in cilium assembly;GO:0035721 intraciliary retrograde transport							0.0	0.0	0.0	0.0	0.0	0.0	0.0	0.0	0.0	0.0	0.0	0.0	1.0	0.0	0.0	0.0	0.0	0.0	0.0	0.0
Mcrip2	84331	symbol	H. sapiens	84331	H. sapiens	MCRIP2	MAPK regulated corepressor interacting protein 2								0.0	0.0	0.0	0.0	0.0	0.0	0.0	0.0	0.0	0.0	0.0	0.0	0.0	0.0	0.0	0.0	0.0	0.0	0.0	0.0
Pigq	9091	symbol	H. sapiens	9091	H. sapiens	PIGQ	phosphatidylinositol glycan anchor biosynthesis class Q	GO:0016254 preassembly of GPI anchor in ER membrane;GO:0006506 GPI anchor biosynthetic process;GO:0006505 GPI anchor metabolic process		Enzymes/ENZYME proteins/Transferases	Golgi apparatus;Nucleoplasm;Vesicles(Approved)			(M5945)HALLMARK HEME METABOLISM	0.0	0.0	0.0	1.0	0.0	0.0	0.0	0.0	0.0	0.0	0.0	0.0	0.0	0.0	0.0	0.0	0.0	0.0	0.0	0.0
Luc7l	55692	symbol	H. sapiens	55692	H. sapiens	LUC7L	LUC7 like	GO:0006376 mRNA splice site selection;GO:0045843 negative regulation of striated muscle tissue development;GO:0000245 spliceosomal complex assembly			Mitochondria;Nucleus(Approved)				1.0	0.0	0.0	0.0	1.0	0.0	0.0	0.0	0.0	0.0	0.0	1.0	0.0	0.0	0.0	0.0	0.0	0.0	0.0	0.0
Srpk1	6732	symbol	H. sapiens	6732	H. sapiens	SRPK1	SRSF protein kinase 1	GO:0035092 sperm chromatin condensation;GO:0045070 positive regulation of viral genome replication;GO:0007289 spermatid nucleus differentiation	CMGC Ser/Thr protein kinase family	Enzymes/{ENZYME proteins/Transferases,Kinases/CMGC Ser/Thr protein kinases}	Cytosol;Nucleus(Supported)Plasma membrane(Approved)			(M5926)HALLMARK MYC TARGETS V1	1.0	0.0	0.0	0.0	1.0	1.0	0.0	0.0	0.0	0.0	0.0	1.0	1.0	0.0	0.0	0.0	0.0	0.0	0.0	0.0
Cmtr1	23070	symbol	H. sapiens	23070	H. sapiens	CMTR1	cap methyltransferase 1	GO:0097309 cap1 mRNA methylation;GO:0036451 cap mRNA methylation;GO:0006370 7-methylguanosine mRNA capping		Enzymes/ENZYME proteins/Transferases	Cytosol;Nucleoplasm(Enhanced)			(M5911)HALLMARK INTERFERON ALPHA RESPONSE; (M5913)HALLMARK INTERFERON GAMMA RESPONSE	0.0	0.0	0.0	0.0	0.0	0.0	0.0	0.0	1.0	0.0	0.0	1.0	0.0	0.0	0.0	0.0	0.0	0.0	0.0	0.0
Glo1	2739	symbol	H. sapiens	2739	H. sapiens	GLO1	glyoxalase I	GO:0009438 methylglyoxal metabolic process;GO:0030316 osteoclast differentiation;GO:0002573 myeloid leukocyte differentiation		Enzymes/ENZYME proteins/Lyases	Cytosol;Nucleoplasm;Plasma membrane(Supported)	Glutathione (Zinc ion binding);Indomethacin (Zinc ion binding);S-P-Nitrobenzyloxycarbonylglutathione (Zinc ion binding);S-(N-Hydroxy-N-Iodophenylcarbamoyl)Glutathione (Zinc ion binding);Beta-Mercaptoethanol (Zinc ion binding);S-Benzyl-Glutathione (Zinc ion binding);S-Hexylglutathione (Zinc ion binding);methyl 4-(2,3-dihydroxy-5-methylphenoxy)-2-hydroxy-6-methylbenzoate (Zinc ion binding)		(M5926)HALLMARK MYC TARGETS V1	0.0	0.0	0.0	1.0	0.0	0.0	0.0	0.0	0.0	0.0	0.0	0.0	0.0	0.0	0.0	0.0	0.0	0.0	0.0	0.0
Wdr4	10785	symbol	H. sapiens	10785	H. sapiens	WDR4	WD repeat domain 4	GO:0106004 tRNA (guanine-N7)-methylation;GO:0036265 RNA (guanine-N7)-methylation;GO:0030488 tRNA methylation			Nucleus(Supported)Cytosol(Approved)				1.0	0.0	0.0	0.0	0.0	0.0	0.0	0.0	1.0	0.0	0.0	0.0	0.0	0.0	0.0	1.0	0.0	0.0	0.0	0.0
Rps28	6234	symbol	H. sapiens	6234	H. sapiens	RPS28	ribosomal protein S28	GO:0006614 SRP-dependent cotranslational protein targeting to membrane;GO:0006613 cotranslational protein targeting to membrane;GO:0000184 nuclear-transcribed mRNA catabolic process, nonsense-mediated decay		Ribosomal proteins	Cytosol(Approved)				1.0	0.0	0.0	0.0	1.0	0.0	0.0	0.0	0.0	0.0	0.0	0.0	0.0	0.0	0.0	0.0	0.0	0.0	0.0	0.0
Pfdn6	10471	symbol	H. sapiens	10471	H. sapiens	PFDN6	prefoldin subunit 6	GO:0051131 chaperone-mediated protein complex assembly;GO:0006457 protein folding;GO:0034622 cellular protein-containing complex assembly			Golgi apparatus;Nucleus(Approved)				0.0	0.0	0.0	0.0	0.0	0.0	0.0	0.0	0.0	0.0	0.0	0.0	0.0	0.0	0.0	0.0	0.0	0.0	0.0	0.0
Psmb9	5698	symbol	H. sapiens	5698	H. sapiens	PSMB9	proteasome subunit beta 9	GO:0002223 stimulatory C-type lectin receptor signaling pathway;GO:0002479 antigen processing and presentation of exogenous peptide antigen via MHC class I, TAP-dependent;GO:0002220 innate immune response activating cell surface receptor signaling pathway		Enzymes/{ENZYME proteins/Hydrolases,Peptidases/Threonine-type peptidases}	Cytosol(Supported)	Carfilzomib (Threonine-type endopeptidase activity)		(M5911)HALLMARK INTERFERON ALPHA RESPONSE; (M5921)HALLMARK COMPLEMENT; (M5913)HALLMARK INTERFERON GAMMA RESPONSE	1.0	0.0	1.0	0.0	0.0	0.0	1.0	0.0	0.0	1.0	0.0	0.0	1.0	1.0	1.0	0.0	0.0	0.0	0.0	0.0
Tap1	6890	symbol	H. sapiens	6890	H. sapiens	TAP1	transporter 1, ATP binding cassette subfamily B member	GO:1990668 vesicle fusion with endoplasmic reticulum-Golgi intermediate compartment (ERGIC) membrane;GO:0019885 antigen processing and presentation of endogenous peptide antigen via MHC class I;GO:0046967 cytosol to ER transport		Transporters/Primary Active Transporters	Endoplasmic reticulum(Supported)Microtubule organizing center(Approved)		(M145)PID P53 DOWNSTREAM PATHWAY	(M5911)HALLMARK INTERFERON ALPHA RESPONSE; (M5941)HALLMARK UV RESPONSE UP; (M5902)HALLMARK APOPTOSIS	1.0	0.0	0.0	0.0	0.0	1.0	0.0	0.0	0.0	0.0	0.0	0.0	1.0	0.0	0.0	0.0	0.0	0.0	0.0	0.0
H2-Ab1	14961	symbol	M. musculus	3119	H. sapiens	HLA-DQB1	major histocompatibility complex, class II, DQ beta 1	GO:0031295 T cell costimulation;GO:0002381 immunoglobulin production involved in immunoglobulin mediated immune response;GO:0050852 T cell receptor signaling pathway			Rods & Rings(Supported)Golgi apparatus(Approved)	Insulin Pork (Peptide antigen binding)			0.0	0.0	0.0	0.0	0.0	1.0	0.0	0.0	0.0	0.0	0.0	0.0	1.0	1.0	0.0	0.0	0.0	0.0	0.0	0.0
H2-Aa	14960	symbol	M. musculus	3117	H. sapiens	HLA-DQA1	major histocompatibility complex, class II, DQ alpha 1	GO:0031295 T cell costimulation;GO:0050852 T cell receptor signaling pathway;GO:0031294 lymphocyte costimulation						(M5950)HALLMARK ALLOGRAFT REJECTION; (M5913)HALLMARK INTERFERON GAMMA RESPONSE	0.0	0.0	0.0	0.0	0.0	1.0	0.0	0.0	0.0	0.0	0.0	0.0	1.0	1.0	0.0	0.0	0.0	0.0	0.0	0.0
H2-Eb1	14969	symbol	M. musculus	3127	H. sapiens	HLA-DRB5	major histocompatibility complex, class II, DR beta 5	GO:0031295 T cell costimulation;GO:0050852 T cell receptor signaling pathway;GO:0031294 lymphocyte costimulation							0.0	0.0	0.0	0.0	0.0	1.0	0.0	0.0	0.0	0.0	0.0	0.0	1.0	1.0	0.0	0.0	0.0	0.0	0.0	0.0
Agpat1	10554	symbol	H. sapiens	10554	H. sapiens	AGPAT1	1-acylglycerol-3-phosphate O-acyltransferase 1	GO:0016024 CDP-diacylglycerol biosynthetic process;GO:0006654 phosphatidic acid biosynthetic process;GO:0046341 CDP-diacylglycerol metabolic process		Enzymes/ENZYME proteins/Transferases	Endoplasmic reticulum(Supported)Rods & Rings(Approved)				0.0	0.0	0.0	1.0	0.0	0.0	0.0	0.0	0.0	0.0	0.0	0.0	0.0	1.0	0.0	0.0	0.0	0.0	0.0	0.0
RP23-349B4.7						None	None	None	None	None	None	None	None	None	nan	nan	nan	nan	nan	nan	nan	nan	nan	nan	nan	nan	nan	nan	nan	nan	nan	nan	nan	nan
Lsm2	57819	symbol	H. sapiens	57819	H. sapiens	LSM2	LSM2 homolog, U6 small nuclear RNA and mRNA degradation associated	GO:0043928 exonucleolytic nuclear-transcribed mRNA catabolic process involved in deadenylation-dependent decay;GO:0000291 nuclear-transcribed mRNA catabolic process, exonucleolytic;GO:0000288 nuclear-transcribed mRNA catabolic process, deadenylation-dependent decay			Nucleus(Supported)			(M5926)HALLMARK MYC TARGETS V1	1.0	0.0	0.0	0.0	0.0	0.0	0.0	0.0	0.0	0.0	0.0	1.0	0.0	0.0	0.0	0.0	0.0	0.0	0.0	0.0
Sapcd1	401251	symbol	H. sapiens	401251	H. sapiens	SAPCD1	suppressor APC domain containing 1				Cell Junctions;Vesicles(Approved)				0.0	0.0	0.0	0.0	0.0	0.0	0.0	0.0	0.0	0.0	0.0	0.0	0.0	0.0	0.0	0.0	0.0	0.0	0.0	0.0
H2-Q7	15018	symbol	M. musculus	3105	H. sapiens	HLA-A	major histocompatibility complex, class I, A	GO:0002480 antigen processing and presentation of exogenous peptide antigen via MHC class I, TAP-independent;GO:0002479 antigen processing and presentation of exogenous peptide antigen via MHC class I, TAP-dependent;GO:0042590 antigen processing and presentation of exogenous peptide antigen via MHC class I			Plasma membrane(Supported)Golgi apparatus(Approved)		(M88)PID CD8 TCR PATHWAY; (M54)PID IL12 2PATHWAY; (M272)PID CD8 TCR DOWNSTREAM PATHWAY	(M5913)HALLMARK INTERFERON GAMMA RESPONSE; (M5950)HALLMARK ALLOGRAFT REJECTION	1.0	0.0	0.0	0.0	0.0	1.0	0.0	0.0	0.0	0.0	0.0	0.0	1.0	1.0	0.0	0.0	0.0	0.0	0.0	0.0
Mrps18b	28973	symbol	H. sapiens	28973	H. sapiens	MRPS18B	mitochondrial ribosomal protein S18B	GO:0070126 mitochondrial translational termination;GO:0070125 mitochondrial translational elongation;GO:0006415 translational termination		Ribosomal proteins	Mitochondria(Supported)Cell Junctions(Approved)			(M5926)HALLMARK MYC TARGETS V1	1.0	0.0	0.0	0.0	0.0	0.0	0.0	1.0	0.0	0.0	0.0	0.0	0.0	0.0	0.0	0.0	0.0	0.0	0.0	0.0
H2-T22	15039	symbol	M. musculus			None	None	None	None	None	None	None	None	None	nan	nan	nan	nan	nan	nan	nan	nan	nan	nan	nan	nan	nan	nan	nan	nan	nan	nan	nan	nan
Rpp21	79897	symbol	H. sapiens	79897	H. sapiens	RPP21	ribonuclease P/MRP subunit p21	GO:0001682 tRNA 5'-leader removal;GO:0099116 tRNA 5'-end processing;GO:0034471 ncRNA 5'-end processing		Enzymes/ENZYME proteins/Hydrolases					1.0	0.0	0.0	0.0	0.0	0.0	0.0	0.0	0.0	0.0	0.0	0.0	0.0	0.0	0.0	1.0	1.0	0.0	0.0	0.0
RP23-81C12.1						None	None	None	None	None	None	None	None	None	nan	nan	nan	nan	nan	nan	nan	nan	nan	nan	nan	nan	nan	nan	nan	nan	nan	nan	nan	nan
Rhag	6005	symbol	H. sapiens	6005	H. sapiens	RHAG	Rh associated glycoprotein	GO:0035378 carbon dioxide transmembrane transport;GO:0060586 multicellular organismal iron ion homeostasis;GO:0015670 carbon dioxide transport		CD markers;Transporters/Transporter channels and pores	Endoplasmic reticulum(Uncertain)			(M5945)HALLMARK HEME METABOLISM	0.0	0.0	0.0	0.0	0.0	0.0	0.0	0.0	0.0	0.0	0.0	0.0	1.0	0.0	1.0	0.0	0.0	0.0	0.0	1.0
Slc29a1	2030	symbol	H. sapiens	2030	H. sapiens	SLC29A1	solute carrier family 29 member 1 (Augustine blood group)	GO:0015862 uridine transport;GO:0015864 pyrimidine nucleoside transport;GO:1901642 nucleoside transmembrane transport		Transporters/Electrochemical Potential-driven transporters		Troglitazone (Nucleoside transmembrane transporter activity);Ethanol (Nucleoside transmembrane transporter activity)		(M5948)HALLMARK BILE ACID METABOLISM; (M5907)HALLMARK ESTROGEN RESPONSE LATE	0.0	0.0	0.0	0.0	0.0	0.0	0.0	0.0	0.0	0.0	0.0	0.0	1.0	0.0	1.0	0.0	0.0	0.0	0.0	0.0
Bysl	705	symbol	H. sapiens	705	H. sapiens	BYSL	bystin like	GO:0001829 trophectodermal cell differentiation;GO:0001825 blastocyst formation;GO:0001824 blastocyst development			Nucleoli(Enhanced)Nucleus(Supported)			(M5928)HALLMARK MYC TARGETS V2	1.0	0.0	0.0	0.0	1.0	0.0	0.0	0.0	0.0	0.0	0.0	0.0	0.0	0.0	0.0	0.0	0.0	0.0	0.0	0.0
Tspo2	222642	symbol	H. sapiens	222642	H. sapiens	TSPO2	translocator protein 2							(M5945)HALLMARK HEME METABOLISM	0.0	0.0	0.0	0.0	0.0	0.0	0.0	0.0	0.0	0.0	0.0	0.0	0.0	0.0	0.0	0.0	0.0	0.0	0.0	0.0
Emilin2	84034	symbol	H. sapiens	84034	H. sapiens	EMILIN2	elastin microfibril interfacer 2	GO:0007155 cell adhesion;GO:0022610 biological adhesion;GO:0008150 biological_process					(M3008)NABA ECM GLYCOPROTEINS; (M5884)NABA CORE MATRISOME; (M5889)NABA MATRISOME		0.0	0.0	0.0	0.0	0.0	0.0	0.0	0.0	0.0	0.0	0.0	0.0	0.0	0.0	0.0	0.0	0.0	0.0	0.0	0.0
Hnrnpll	92906	symbol	H. sapiens	92906	H. sapiens	HNRNPLL	heterogeneous nuclear ribonucleoprotein L like	GO:0033120 positive regulation of RNA splicing;GO:0043484 regulation of RNA splicing;GO:0008380 RNA splicing			Cytosol;Mitochondria;Nucleus(Approved)				0.0	0.0	0.0	0.0	0.0	0.0	0.0	0.0	0.0	0.0	0.0	1.0	0.0	0.0	0.0	0.0	0.0	0.0	0.0	0.0
Kif20a	10112	symbol	H. sapiens	10112	H. sapiens	KIF20A	kinesin family member 20A	GO:0000920 cell separation after cytokinesis;GO:0032465 regulation of cytokinesis;GO:0000281 mitotic cytokinesis			Cleavage furrow;Cytokinetic bridge(Supported)Nucleoplasm(Approved)		(M14)PID AURORA B PATHWAY; (M129)PID PLK1 PATHWAY	(M5907)HALLMARK ESTROGEN RESPONSE LATE; (M5937)HALLMARK GLYCOLYSIS	0.0	0.0	0.0	0.0	0.0	1.0	1.0	0.0	0.0	0.0	0.0	0.0	1.0	0.0	0.0	0.0	0.0	0.0	0.0	0.0
Slc35a4	113829	symbol	H. sapiens	113829	H. sapiens	SLC35A4	solute carrier family 35 member A4	GO:1902600 proton transmembrane transport;GO:0008643 carbohydrate transport;GO:0098662 inorganic cation transmembrane transport		Transporters/Electrochemical Potential-driven transporters	Nucleoplasm(Approved)				0.0	0.0	0.0	0.0	0.0	0.0	0.0	0.0	0.0	0.0	0.0	0.0	0.0	0.0	0.0	0.0	0.0	0.0	0.0	0.0
Wdr55	54853	symbol	H. sapiens	54853	H. sapiens	WDR55	WD repeat domain 55	GO:0042273 ribosomal large subunit biogenesis;GO:0006364 rRNA processing;GO:0016072 rRNA metabolic process			Nucleoli;Nucleus(Approved)				1.0	0.0	0.0	0.0	0.0	0.0	0.0	0.0	0.0	0.0	1.0	0.0	0.0	0.0	0.0	0.0	0.0	0.0	0.0	0.0
Hars	3035	symbol	H. sapiens	3035	H. sapiens	HARS	histidyl-tRNA synthetase	GO:0006427 histidyl-tRNA aminoacylation;GO:0006418 tRNA aminoacylation for protein translation;GO:0043039 tRNA aminoacylation		Enzymes/ENZYME proteins/Ligase	Cytosol(Enhanced)	L-Histidine (Histidine-trna ligase activity)			1.0	0.0	0.0	0.0	0.0	0.0	0.0	1.0	0.0	0.0	0.0	0.0	1.0	0.0	0.0	1.0	0.0	0.0	0.0	0.0
AC102225.2						None	None	None	None	None	None	None	None	None	nan	nan	nan	nan	nan	nan	nan	nan	nan	nan	nan	nan	nan	nan	nan	nan	nan	nan	nan	nan
Gm4841	225594	symbol	M. musculus			None	None	None	None	None	None	None	None	None	nan	nan	nan	nan	nan	nan	nan	nan	nan	nan	nan	nan	nan	nan	nan	nan	nan	nan	nan	nan
Iigp1	60440	symbol	M. musculus			None	None	None	None	None	None	None	None	None	nan	nan	nan	nan	nan	nan	nan	nan	nan	nan	nan	nan	nan	nan	nan	nan	nan	nan	nan	nan
BC023105	667597	symbol	M. musculus			None	None	None	None	None	None	None	None	None	nan	nan	nan	nan	nan	nan	nan	nan	nan	nan	nan	nan	nan	nan	nan	nan	nan	nan	nan	nan
Rps14	6208	symbol	H. sapiens	6208	H. sapiens	RPS14	ribosomal protein S14	GO:0006614 SRP-dependent cotranslational protein targeting to membrane;GO:0006613 cotranslational protein targeting to membrane;GO:0000184 nuclear-transcribed mRNA catabolic process, nonsense-mediated decay		Ribosomal proteins	Cytosol;Endoplasmic reticulum(Enhanced)			(M5922)HALLMARK UNFOLDED PROTEIN RESPONSE	1.0	0.0	0.0	0.0	1.0	0.0	0.0	0.0	1.0	0.0	0.0	0.0	0.0	0.0	0.0	0.0	0.0	0.0	0.0	0.0
Fech	2235	symbol	H. sapiens	2235	H. sapiens	FECH	ferrochelatase	GO:0070541 response to platinum ion;GO:0071549 cellular response to dexamethasone stimulus;GO:0046501 protoporphyrinogen IX metabolic process		Enzymes/ENZYME proteins/Lyases		Cholic Acid (Iron-responsive element binding);Cholic Acid (Ferrochelatase activity)	(M255)PID HIF1 TFPATHWAY	(M5945)HALLMARK HEME METABOLISM	0.0	1.0	0.0	1.0	0.0	0.0	0.0	0.0	0.0	0.0	0.0	0.0	0.0	0.0	0.0	0.0	0.0	0.0	0.0	0.0
Lman1	3998	symbol	H. sapiens	3998	H. sapiens	LMAN1	lectin, mannose binding 1	GO:0048208 COPII vesicle coating;GO:0048207 vesicle targeting, rough ER to cis-Golgi;GO:0034498 early endosome to Golgi transport			Cytosol(Uncertain)	Antihemophilic Factor (Recombinant) (Unfolded protein binding)	(M91)PID TCPTP PATHWAY; (M5880)NABA ECM AFFILIATED; (M5885)NABA MATRISOME ASSOCIATED	(M5910)HALLMARK PROTEIN SECRETION; (M5908)HALLMARK ANDROGEN RESPONSE	0.0	0.0	0.0	0.0	0.0	0.0	0.0	0.0	0.0	1.0	0.0	0.0	0.0	0.0	0.0	0.0	0.0	0.0	0.0	0.0
Spire1	56907	symbol	H. sapiens	56907	H. sapiens	SPIRE1	spire type actin nucleation factor 1	GO:0070649 formin-nucleated actin cable assembly;GO:0040038 polar body extrusion after meiotic divisions;GO:0030046 parallel actin filament bundle assembly			Cytosol(Supported)Nucleoplasm(Uncertain)				0.0	0.0	0.0	0.0	0.0	0.0	0.0	0.0	0.0	0.0	0.0	0.0	0.0	0.0	0.0	0.0	0.0	0.0	0.0	0.0
Atp5a1	498	gene_synonym	H. sapiens	498	H. sapiens	ATP5F1A	ATP synthase F1 subunit alpha	GO:0042776 mitochondrial ATP synthesis coupled proton transport;GO:0043536 positive regulation of blood vessel endothelial cell migration;GO:0015986 ATP synthesis coupled proton transport			Mitochondria(Supported)	Quercetin (Transmembrane transporter activity);1-ACETYL-2-CARBOXYPIPERIDINE (Transmembrane transporter activity);AUROVERTIN B (Transmembrane transporter activity);PICEATANNOL (Transmembrane transporter activity);N1-(2-AMINO-4-METHYLPENTYL)OCTAHYDRO-PYRROLO[1,2-A] PYRIMIDINE (Transmembrane transporter activity)		(M5936)HALLMARK OXIDATIVE PHOSPHORYLATION	0.0	0.0	0.0	1.0	0.0	0.0	0.0	0.0	0.0	0.0	0.0	0.0	0.0	0.0	0.0	0.0	0.0	1.0	0.0	0.0
Slc14a1	6563	symbol	H. sapiens	6563	H. sapiens	SLC14A1	solute carrier family 14 member 1 (Kidd blood group)	GO:0071918 urea transmembrane transport;GO:0015840 urea transport;GO:0019755 one-carbon compound transport		Blood group antigen proteins;Transporters/Transporter channels and pores	Vesicles(Supported)				0.0	0.0	0.0	0.0	0.0	0.0	0.0	0.0	0.0	0.0	0.0	0.0	0.0	0.0	1.0	0.0	0.0	0.0	0.0	1.0
Txnl4a	10907	symbol	H. sapiens	10907	H. sapiens	TXNL4A	thioredoxin like 4A	GO:0000245 spliceosomal complex assembly;GO:0000398 mRNA splicing, via spliceosome;GO:0000377 RNA splicing, via transesterification reactions with bulged adenosine as nucleophile			Cytosol;Nuclear membrane;Nucleus(Approved)			(M5926)HALLMARK MYC TARGETS V1	1.0	0.0	0.0	0.0	1.0	0.0	0.0	0.0	0.0	0.0	0.0	1.0	0.0	0.0	0.0	0.0	0.0	0.0	0.0	0.0
Kcng2	26251	symbol	H. sapiens	26251	H. sapiens	KCNG2	potassium voltage-gated channel modifier subfamily G member 2	GO:0050796 regulation of insulin secretion;GO:0030073 insulin secretion;GO:0090276 regulation of peptide hormone secretion		Voltage-gated ion channels/Voltage-Gated Potassium Channels					0.0	0.0	0.0	0.0	0.0	0.0	0.0	0.0	0.0	0.0	0.0	0.0	0.0	0.0	0.0	0.0	0.0	0.0	0.0	0.0
Mrpl21	219927	symbol	H. sapiens	219927	H. sapiens	MRPL21	mitochondrial ribosomal protein L21	GO:0070126 mitochondrial translational termination;GO:0070125 mitochondrial translational elongation;GO:0006415 translational termination		Ribosomal proteins	Mitochondria;Nucleoplasm(Approved)				1.0	0.0	0.0	0.0	0.0	0.0	0.0	1.0	0.0	0.0	0.0	0.0	0.0	0.0	0.0	0.0	0.0	0.0	0.0	0.0
RP23-41B18.5						None	None	None	None	None	None	None	None	None	nan	nan	nan	nan	nan	nan	nan	nan	nan	nan	nan	nan	nan	nan	nan	nan	nan	nan	nan	nan
Cdk2ap2	10263	symbol	H. sapiens	10263	H. sapiens	CDK2AP2	cyclin dependent kinase 2 associated protein 2	GO:2000035 regulation of stem cell division;GO:2000134 negative regulation of G1/S transition of mitotic cell cycle;GO:1902807 negative regulation of cell cycle G1/S phase transition			Nucleoplasm(Approved)				0.0	0.0	1.0	0.0	0.0	0.0	0.0	0.0	0.0	0.0	0.0	0.0	1.0	0.0	0.0	0.0	0.0	0.0	0.0	0.0
Pola2	23649	symbol	H. sapiens	23649	H. sapiens	POLA2	DNA polymerase alpha 2, accessory subunit	GO:0032201 telomere maintenance via semi-conservative replication;GO:0000060 protein import into nucleus, translocation;GO:0033260 nuclear DNA replication			Nucleoplasm(Supported)	Dacarbazine (Protein heterodimerization activity)		(M5898)HALLMARK DNA REPAIR; (M5901)HALLMARK G2M CHECKPOINT; (M5925)HALLMARK E2F TARGETS	1.0	0.0	1.0	0.0	0.0	0.0	1.0	0.0	0.0	0.0	0.0	0.0	1.0	0.0	0.0	0.0	0.0	0.0	1.0	0.0
Fau	2197	symbol	H. sapiens	2197	H. sapiens	FAU	FAU, ubiquitin like and ribosomal protein S30 fusion	GO:0008150 biological_process		Ribosomal proteins	Cytosol;Endoplasmic reticulum;Nucleoli(Supported)				1.0	0.0	0.0	0.0	0.0	0.0	0.0	0.0	0.0	0.0	0.0	0.0	0.0	0.0	0.0	0.0	0.0	0.0	0.0	0.0
Wdr74	54663	symbol	H. sapiens	54663	H. sapiens	WDR74	WD repeat domain 74	GO:0042273 ribosomal large subunit biogenesis;GO:0042254 ribosome biogenesis;GO:0022613 ribonucleoprotein complex biogenesis			Nucleoli(Supported)Nucleus(Approved)			(M5928)HALLMARK MYC TARGETS V2	1.0	0.0	0.0	0.0	0.0	0.0	0.0	0.0	0.0	0.0	1.0	0.0	0.0	0.0	0.0	0.0	0.0	0.0	0.0	0.0
Snora57	692158	symbol	H. sapiens	692158	H. sapiens	SNORA57	small nucleolar RNA, H/ACA box 57								0.0	0.0	0.0	0.0	0.0	0.0	0.0	0.0	0.0	0.0	0.0	0.0	0.0	0.0	0.0	0.0	0.0	0.0	0.0	0.0
Psat1	29968	symbol	H. sapiens	29968	H. sapiens	PSAT1	phosphoserine aminotransferase 1	GO:0008615 pyridoxine biosynthetic process;GO:0006564 L-serine biosynthetic process;GO:0008614 pyridoxine metabolic process		Enzymes/ENZYME proteins/Transferases	Cytosol(Enhanced)	Pyridoxal Phosphate (O-phospho-l-serine:2-oxoglutarate aminotransferase activity);L-Glutamic Acid (O-phospho-l-serine:2-oxoglutarate aminotransferase activity)		(M5922)HALLMARK UNFOLDED PROTEIN RESPONSE; (M5924)HALLMARK MTORC1 SIGNALING	1.0	0.0	0.0	1.0	0.0	0.0	0.0	0.0	0.0	0.0	0.0	0.0	1.0	0.0	0.0	0.0	0.0	0.0	0.0	0.0
Aldh1a1	216	symbol	H. sapiens	216	H. sapiens	ALDH1A1	aldehyde dehydrogenase 1 family member A1	GO:0061624 fructose catabolic process to hydroxyacetone phosphate and glyceraldehyde-3-phosphate;GO:0006001 fructose catabolic process;GO:0006069 ethanol oxidation		Enzymes/ENZYME proteins/Oxidoreductases	Cytosol(Enhanced)	NADH (Retinal dehydrogenase activity);Vitamin A (Retinal dehydrogenase activity);Tretinoin (Retinal dehydrogenase activity);1,4-Dithiothreitol (Retinal dehydrogenase activity)		(M5949)HALLMARK PEROXISOME; (M5948)HALLMARK BILE ACID METABOLISM; (M5935)HALLMARK FATTY ACID METABOLISM	0.0	0.0	0.0	1.0	0.0	0.0	0.0	0.0	0.0	0.0	0.0	0.0	0.0	0.0	0.0	0.0	0.0	0.0	0.0	0.0
Minpp1	9562	symbol	H. sapiens	9562	H. sapiens	MINPP1	multiple inositol-polyphosphate phosphatase 1	GO:0006797 polyphosphate metabolic process;GO:0043647 inositol phosphate metabolic process;GO:0030282 bone mineralization		Enzymes/ENZYME proteins/Hydrolases				(M5945)HALLMARK HEME METABOLISM	0.0	0.0	0.0	1.0	0.0	0.0	0.0	0.0	0.0	0.0	0.0	0.0	0.0	0.0	0.0	0.0	0.0	0.0	0.0	0.0
Nolc1	9221	symbol	H. sapiens	9221	H. sapiens	NOLC1	nucleolar and coiled-body phosphoprotein 1	GO:0014029 neural crest formation;GO:0007000 nucleolus organization;GO:0014032 neural crest cell development			Nucleoli(Enhanced)		(M295)SIG PIP3 SIGNALING IN CARDIAC MYOCTES	(M5928)HALLMARK MYC TARGETS V2; (M5922)HALLMARK UNFOLDED PROTEIN RESPONSE; (M5926)HALLMARK MYC TARGETS V1	1.0	0.0	0.0	0.0	0.0	0.0	0.0	0.0	0.0	0.0	0.0	0.0	1.0	0.0	0.0	0.0	0.0	0.0	0.0	0.0
Nt5c2	22978	symbol	H. sapiens	22978	H. sapiens	NT5C2	5'-nucleotidase, cytosolic II	GO:0046085 adenosine metabolic process;GO:0046040 IMP metabolic process;GO:0006195 purine nucleotide catabolic process		Enzymes/ENZYME proteins/Hydrolases		Adenosine triphosphate (Nucleotide binding);Ribavirin (Nucleotide binding)			1.0	0.0	0.0	1.0	0.0	0.0	0.0	0.0	0.0	0.0	0.0	0.0	0.0	0.0	0.0	0.0	0.0	0.0	0.0	0.0
Xpnpep1	7511	symbol	H. sapiens	7511	H. sapiens	XPNPEP1	X-prolyl aminopeptidase 1	GO:0010815 bradykinin catabolic process;GO:0043171 peptide catabolic process;GO:0042737 drug catabolic process		Enzymes/{ENZYME proteins/Hydrolases,Peptidases/Metallopeptidases}	Cytosol(Enhanced)			(M5891)HALLMARK HYPOXIA; (M5921)HALLMARK COMPLEMENT	0.0	0.0	0.0	1.0	0.0	0.0	0.0	0.0	0.0	0.0	0.0	0.0	0.0	0.0	0.0	0.0	0.0	0.0	0.0	0.0
Acsl5	51703	symbol	H. sapiens	51703	H. sapiens	ACSL5	acyl-CoA synthetase long chain family member 5	GO:0035338 long-chain fatty-acyl-CoA biosynthetic process;GO:0046949 fatty-acyl-CoA biosynthetic process;GO:0035336 long-chain fatty-acyl-CoA metabolic process		Enzymes/ENZYME proteins/Ligase	Mitochondria(Supported)Nucleus(Approved)			(M5949)HALLMARK PEROXISOME; (M5948)HALLMARK BILE ACID METABOLISM; (M5935)HALLMARK FATTY ACID METABOLISM	0.0	0.0	0.0	1.0	0.0	0.0	0.0	0.0	0.0	0.0	0.0	0.0	0.0	0.0	0.0	0.0	0.0	0.0	0.0	0.0
Gata1	2623	symbol	H. sapiens	2623	H. sapiens	GATA1	GATA binding protein 1	GO:0035854 eosinophil fate commitment;GO:0030221 basophil differentiation;GO:0010725 regulation of primitive erythrocyte differentiation		Transcription factors/Zinc-coordinating DNA-binding domains			(M30)PID HDAC CLASSII PATHWAY; (M288)PID HES HEY PATHWAY; (M101)PID HDAC CLASSI PATHWAY	(M5947)HALLMARK IL2 STAT5 SIGNALING; (M5945)HALLMARK HEME METABOLISM	0.0	0.0	0.0	0.0	0.0	0.0	0.0	0.0	0.0	0.0	0.0	0.0	1.0	0.0	0.0	0.0	0.0	0.0	1.0	0.0
Slc38a5	92745	symbol	H. sapiens	92745	H. sapiens	SLC38A5	solute carrier family 38 member 5	GO:0015816 glycine transport;GO:0015804 neutral amino acid transport;GO:0015807 L-amino acid transport		Transporters/Electrochemical Potential-driven transporters	Cytosol;Plasma membrane;Vesicles(Approved)				0.0	0.0	0.0	0.0	0.0	0.0	0.0	0.0	0.0	0.0	0.0	0.0	0.0	0.0	1.0	0.0	0.0	0.0	0.0	0.0
Ube2a	7319	symbol	H. sapiens	7319	H. sapiens	UBE2A	ubiquitin conjugating enzyme E2 A	GO:0033522 histone H2A ubiquitination;GO:0070979 protein K11-linked ubiquitination;GO:0070936 protein K48-linked ubiquitination		Enzymes/ENZYME proteins/Transferases	Cytosol;Nucleoplasm;Plasma membrane;Vesicles(Supported)				0.0	0.0	0.0	0.0	0.0	0.0	0.0	0.0	0.0	0.0	0.0	0.0	1.0	0.0	0.0	0.0	0.0	0.0	0.0	0.0
Phf6	84295	symbol	H. sapiens	84295	H. sapiens	PHF6	PHD finger protein 6	GO:0000122 negative regulation of transcription by RNA polymerase II;GO:0045892 negative regulation of transcription, DNA-templated;GO:1903507 negative regulation of nucleic acid-templated transcription			Nucleoli;Nucleus(Enhanced)				0.0	0.0	0.0	0.0	0.0	0.0	0.0	0.0	0.0	0.0	0.0	0.0	0.0	0.0	0.0	0.0	0.0	0.0	0.0	0.0
Xlr4b	27083	symbol	M. musculus			None	None	None	None	None	None	None	None	None	nan	nan	nan	nan	nan	nan	nan	nan	nan	nan	nan	nan	nan	nan	nan	nan	nan	nan	nan	nan
Mpp1	4354	symbol	H. sapiens	4354	H. sapiens	MPP1	membrane palmitoylated protein 1	GO:0046710 GDP metabolic process;GO:0090022 regulation of neutrophil chemotaxis;GO:0046037 GMP metabolic process			Cytosol;Nuclear speckles;Nucleoli(Approved)			(M5945)HALLMARK HEME METABOLISM	0.0	0.0	0.0	1.0	0.0	0.0	0.0	0.0	0.0	0.0	0.0	0.0	0.0	0.0	0.0	0.0	0.0	0.0	0.0	0.0
Yipf6	286451	symbol	H. sapiens	286451	H. sapiens	YIPF6	Yip1 domain family member 6	GO:0060576 intestinal epithelial cell development;GO:0060575 intestinal epithelial cell differentiation;GO:0002066 columnar/cuboidal epithelial cell development			Vesicles(Approved)			(M5910)HALLMARK PROTEIN SECRETION	0.0	0.0	0.0	0.0	0.0	0.0	0.0	0.0	0.0	0.0	0.0	0.0	0.0	0.0	0.0	0.0	0.0	0.0	0.0	0.0
Btk	695	symbol	H. sapiens	695	H. sapiens	BTK	Bruton tyrosine kinase	GO:0002344 B cell affinity maturation;GO:0002721 regulation of B cell cytokine production;GO:0001805 positive regulation of type III hypersensitivity	Tyr protein kinase family	Enzymes/{ENZYME proteins/Transferases,Kinases/Tyr protein kinases}	Vesicles(Supported)	Inositol 1,3,4,5-Tetrakisphosphate (Protein tyrosine kinase activity);XL418 (Protein tyrosine kinase activity);Ibrutinib (Protein tyrosine kinase activity)	(M15743)ST GA12 PATHWAY; (M233)PID EPO PATHWAY; (M1315)SIG PIP3 SIGNALING IN B LYMPHOCYTES		0.0	0.0	0.0	0.0	0.0	0.0	0.0	0.0	0.0	0.0	0.0	0.0	1.0	0.0	0.0	0.0	0.0	0.0	0.0	0.0
Bex4	56271	symbol	H. sapiens	56271	H. sapiens	BEX4	brain expressed X-linked 4	GO:1904428 negative regulation of tubulin deacetylation;GO:0090043 regulation of tubulin deacetylation;GO:0090042 tubulin deacetylation			Cytosol;Nucleus(Approved)				0.0	0.0	0.0	0.0	0.0	0.0	0.0	0.0	0.0	0.0	0.0	0.0	0.0	0.0	0.0	0.0	0.0	0.0	0.0	0.0
Ammecr1	9949	symbol	H. sapiens	9949	H. sapiens	AMMECR1	Alport syndrome, mental retardation, midface hypoplasia and elliptocytosis chromosomal region gene 1	GO:0008150 biological_process						(M5953)HALLMARK KRAS SIGNALING UP	0.0	0.0	0.0	0.0	0.0	0.0	0.0	0.0	0.0	0.0	0.0	0.0	0.0	0.0	0.0	0.0	0.0	0.0	0.0	0.0

## Sheet: Enrichment
Kidoya H et al. Supplementary Table 5
RNA-seq data in Figure 2j
GroupID	Category	Term	Description	LogP	Log(q-value)	InTerm_InList	Genes	Symbols
1_Summary	Reactome Gene Sets	R-HSA-8953854	Metabolism of RNA	-18.9899	-14.6895	58/675	705,2965,3178,3183,3921,4809,5698,5699,5702,5706,5711,5715,6146,6154,6155,6165,6167,6193,6194,6201,6206,6208,6232,6234,6418,6627,8106,8896,9129,9582,9879,10212,10436,10528,10785,10907,11340,23521,26354,27258,51367,51593,51602,54555,55651,55746,55759,55813,57819,79228,79897,79902,80746,81608,84128,84844,91801,199746,327,1936,1965,1983,3035,6746,6897,7453,7818,8663,8667,8668,23395,23478,28973,28977…	BYSL,GTF2H1,HNRNPA1,HNRNPC,RPSA,SNU13,PSMB9,PSMB10,PSMC3,PSMC6,PSMD5,PSMD9,RPL22,RPL26,RPL27,RPL35A,RPL37,RPS5,RPS6,RPS7,RPS12,RPS14,RPS27,RPS28,SET,SNRPA1,PABPN1,BUD31,PRPF3,APOBEC3B,DDX46,DDX39A,EMG1,NOP56,WDR4,TXNL4A,EXOSC8,RPL13A,GNL3,LSM3,POP5,SRRT,NOP58,DDX49,NHP2,NUP133,WDR12,UTP6,LSM2,THOC6,RPP21,NUP85,TSEN2,FIP1L1,WDR75,PHF5A,ALKBH8,U2AF1L4,APEH,EEF1D,EIF2S1,EIF5,HARS,SSR2,TARS,WARS,DAP3…
1_Member	Reactome Gene Sets	R-HSA-8953854	Metabolism of RNA	-18.9899	-14.6895	58/675	705,2965,3178,3183,3921,4809,5698,5699,5702,5706,5711,5715,6146,6154,6155,6165,6167,6193,6194,6201,6206,6208,6232,6234,6418,6627,8106,8896,9129,9582,9879,10212,10436,10528,10785,10907,11340,23521,26354,27258,51367,51593,51602,54555,55651,55746,55759,55813,57819,79228,79897,79902,80746,81608,84128,84844,91801,199746	BYSL,GTF2H1,HNRNPA1,HNRNPC,RPSA,SNU13,PSMB9,PSMB10,PSMC3,PSMC6,PSMD5,PSMD9,RPL22,RPL26,RPL27,RPL35A,RPL37,RPS5,RPS6,RPS7,RPS12,RPS14,RPS27,RPS28,SET,SNRPA1,PABPN1,BUD31,PRPF3,APOBEC3B,DDX46,DDX39A,EMG1,NOP56,WDR4,TXNL4A,EXOSC8,RPL13A,GNL3,LSM3,POP5,SRRT,NOP58,DDX49,NHP2,NUP133,WDR12,UTP6,LSM2,THOC6,RPP21,NUP85,TSEN2,FIP1L1,WDR75,PHF5A,ALKBH8,U2AF1L4
1_Member	Reactome Gene Sets	R-HSA-72766	Translation	-18.4933	-14.5938	38/292	327,1936,1965,1983,3035,3921,6146,6154,6155,6165,6167,6193,6194,6201,6206,6208,6232,6234,6746,6897,7453,7818,8663,8667,8668,23395,23478,23521,28973,28977,29088,51023,51263,51318,57038,64963,122704,219927	APEH,EEF1D,EIF2S1,EIF5,HARS,RPSA,RPL22,RPL26,RPL27,RPL35A,RPL37,RPS5,RPS6,RPS7,RPS12,RPS14,RPS27,RPS28,SSR2,TARS,WARS,DAP3,EIF3C,EIF3H,EIF3I,LARS2,SEC11A,RPL13A,MRPS18B,MRPL42,MRPL15,MRPS18C,MRPL30,MRPL35,RARS2,MRPS11,MRPL52,MRPL21
1_Member	GO Biological Processes	GO:0042254	ribosome biogenesis	-18.417	-14.5938	40/328	705,3669,3921,4809,6146,6154,6155,6165,6167,6193,6194,6201,6206,6208,6232,6234,9221,10436,10528,11340,23378,23521,26354,51068,51154,51187,51602,54555,54663,54853,55011,55651,55759,55813,63899,64963,79897,84128,84154,115416	BYSL,ISG20,RPSA,SNU13,RPL22,RPL26,RPL27,RPL35A,RPL37,RPS5,RPS6,RPS7,RPS12,RPS14,RPS27,RPS28,NOLC1,EMG1,NOP56,EXOSC8,RRP8,RPL13A,GNL3,NMD3,MRTO4,RSL24D1,NOP58,DDX49,WDR74,WDR55,PIH1D1,NHP2,WDR12,UTP6,NSUN3,MRPS11,RPP21,WDR75,RPF2,MALSU1
1_Member	GO Biological Processes	GO:0034470	ncRNA processing	-17.5519	-13.9392	43/403	705,3669,3921,4809,6146,6154,6155,6165,6167,6193,6194,6201,6206,6208,6232,6234,9221,10436,10528,10785,11340,23378,23521,23587,51154,51367,51593,51602,54555,54853,55011,55651,55759,55813,63899,64118,64172,64963,79897,80746,84128,84154,91801	BYSL,ISG20,RPSA,SNU13,RPL22,RPL26,RPL27,RPL35A,RPL37,RPS5,RPS6,RPS7,RPS12,RPS14,RPS27,RPS28,NOLC1,EMG1,NOP56,WDR4,EXOSC8,RRP8,RPL13A,ELP5,MRTO4,POP5,SRRT,NOP58,DDX49,WDR55,PIH1D1,NHP2,WDR12,UTP6,NSUN3,DUS1L,OSGEPL1,MRPS11,RPP21,TSEN2,WDR75,RPF2,ALKBH8
1_Member	GO Biological Processes	GO:0006364	rRNA processing	-17.5405	-13.9392	35/260	705,3669,3921,4809,6146,6154,6155,6165,6167,6193,6194,6201,6206,6208,6232,6234,9221,10436,10528,11340,23378,23521,51154,51602,54555,54853,55011,55651,55759,55813,63899,64963,79897,84128,84154	BYSL,ISG20,RPSA,SNU13,RPL22,RPL26,RPL27,RPL35A,RPL37,RPS5,RPS6,RPS7,RPS12,RPS14,RPS27,RPS28,NOLC1,EMG1,NOP56,EXOSC8,RRP8,RPL13A,MRTO4,NOP58,DDX49,WDR55,PIH1D1,NHP2,WDR12,UTP6,NSUN3,MRPS11,RPP21,WDR75,RPF2
1_Member	GO Biological Processes	GO:0022613	ribonucleoprotein complex biogenesis	-17.375	-13.8528	46/467	705,3320,3669,3921,4809,6146,6154,6155,6165,6167,6193,6194,6201,6206,6208,6232,6234,6732,9129,9221,10436,10528,10907,11340,23378,23521,26354,27258,51068,51154,51187,51602,54555,54663,54853,55011,55651,55692,55759,55813,63899,64963,79897,84128,84154,115416	BYSL,HSP90AA1,ISG20,RPSA,SNU13,RPL22,RPL26,RPL27,RPL35A,RPL37,RPS5,RPS6,RPS7,RPS12,RPS14,RPS27,RPS28,SRPK1,PRPF3,NOLC1,EMG1,NOP56,TXNL4A,EXOSC8,RRP8,RPL13A,GNL3,LSM3,NMD3,MRTO4,RSL24D1,NOP58,DDX49,WDR74,WDR55,PIH1D1,NHP2,LUC7L,WDR12,UTP6,NSUN3,MRPS11,RPP21,WDR75,RPF2,MALSU1
1_Member	GO Biological Processes	GO:0034660	ncRNA metabolic process	-16.6551	-13.1998	50/573	705,2958,3035,3265,3669,3921,4809,6146,6154,6155,6165,6167,6193,6194,6201,6206,6208,6232,6234,6897,7453,9221,10436,10528,10785,11340,23378,23395,23521,23587,51154,51367,51593,51602,54555,54853,55011,55651,55759,55813,57038,63899,64118,64172,64963,79897,80746,84128,84154,91801	BYSL,GTF2A2,HARS,HRAS,ISG20,RPSA,SNU13,RPL22,RPL26,RPL27,RPL35A,RPL37,RPS5,RPS6,RPS7,RPS12,RPS14,RPS27,RPS28,TARS,WARS,NOLC1,EMG1,NOP56,WDR4,EXOSC8,RRP8,LARS2,RPL13A,ELP5,MRTO4,POP5,SRRT,NOP58,DDX49,WDR55,PIH1D1,NHP2,WDR12,UTP6,RARS2,NSUN3,DUS1L,OSGEPL1,MRPS11,RPP21,TSEN2,WDR75,RPF2,ALKBH8
1_Member	GO Biological Processes	GO:0016072	rRNA metabolic process	-15.8341	-12.4368	35/294	705,3669,3921,4809,6146,6154,6155,6165,6167,6193,6194,6201,6206,6208,6232,6234,9221,10436,10528,11340,23378,23521,51154,51602,54555,54853,55011,55651,55759,55813,63899,64963,79897,84128,84154	BYSL,ISG20,RPSA,SNU13,RPL22,RPL26,RPL27,RPL35A,RPL37,RPS5,RPS6,RPS7,RPS12,RPS14,RPS27,RPS28,NOLC1,EMG1,NOP56,EXOSC8,RRP8,RPL13A,MRTO4,NOP58,DDX49,WDR55,PIH1D1,NHP2,WDR12,UTP6,NSUN3,MRPS11,RPP21,WDR75,RPF2
1_Member	Reactome Gene Sets	R-HSA-8868773	rRNA processing in the nucleus and cytosol	-13.898	-10.5519	27/196	705,3921,4809,6146,6154,6155,6165,6167,6193,6194,6201,6206,6208,6232,6234,10436,10528,11340,23521,26354,51602,54555,55651,55759,55813,79897,84128	BYSL,RPSA,SNU13,RPL22,RPL26,RPL27,RPL35A,RPL37,RPS5,RPS6,RPS7,RPS12,RPS14,RPS27,RPS28,EMG1,NOP56,EXOSC8,RPL13A,GNL3,NOP58,DDX49,NHP2,WDR12,UTP6,RPP21,WDR75
1_Member	Reactome Gene Sets	R-HSA-6791226	Major pathway of rRNA processing in the nucleolus and cytosol	-13.5581	-10.2577	26/186	705,3921,4809,6146,6154,6155,6165,6167,6193,6194,6201,6206,6208,6232,6234,10436,10528,11340,23521,26354,51602,54555,55759,55813,79897,84128	BYSL,RPSA,SNU13,RPL22,RPL26,RPL27,RPL35A,RPL37,RPS5,RPS6,RPS7,RPS12,RPS14,RPS27,RPS28,EMG1,NOP56,EXOSC8,RPL13A,GNL3,NOP58,DDX49,WDR12,UTP6,RPP21,WDR75
1_Member	Reactome Gene Sets	R-HSA-72312	rRNA processing	-13.358	-10.099	27/206	705,3921,4809,6146,6154,6155,6165,6167,6193,6194,6201,6206,6208,6232,6234,10436,10528,11340,23521,26354,51602,54555,55651,55759,55813,79897,84128	BYSL,RPSA,SNU13,RPL22,RPL26,RPL27,RPL35A,RPL37,RPS5,RPS6,RPS7,RPS12,RPS14,RPS27,RPS28,EMG1,NOP56,EXOSC8,RPL13A,GNL3,NOP58,DDX49,NHP2,WDR12,UTP6,RPP21,WDR75
1_Member	KEGG Pathway	hsa03010	Ribosome	-11.7567	-8.53553	22/154	2197,3921,6146,6154,6155,6165,6167,6193,6194,6201,6206,6208,6232,6234,23521,29088,51023,51187,51263,51318,64963,219927	FAU,RPSA,RPL22,RPL26,RPL27,RPL35A,RPL37,RPS5,RPS6,RPS7,RPS12,RPS14,RPS27,RPS28,RPL13A,MRPL15,MRPS18C,RSL24D1,MRPL30,MRPL35,MRPS11,MRPL21
1_Member	Reactome Gene Sets	R-HSA-72706	GTP hydrolysis and joining of the 60S ribosomal subunit	-11.4508	-8.26439	19/114	1965,1983,3921,6146,6154,6155,6165,6167,6193,6194,6201,6206,6208,6232,6234,8663,8667,8668,23521	EIF2S1,EIF5,RPSA,RPL22,RPL26,RPL27,RPL35A,RPL37,RPS5,RPS6,RPS7,RPS12,RPS14,RPS27,RPS28,EIF3C,EIF3H,EIF3I,RPL13A
1_Member	GO Biological Processes	GO:0034655	nucleobase-containing compound catabolic process	-11.2001	-8.04587	43/610	3098,3183,3669,3921,4521,5213,5236,5313,5562,5571,5698,5699,5702,5706,5711,5715,6146,6154,6155,6165,6167,6193,6194,6201,6206,6208,6232,6234,6418,10535,11164,11340,22978,23521,25939,26135,27258,51154,53343,55746,57819,79902,81892	HK1,HNRNPC,ISG20,RPSA,NUDT1,PFKM,PGM1,PKLR,PRKAA1,PRKAG1,PSMB9,PSMB10,PSMC3,PSMC6,PSMD5,PSMD9,RPL22,RPL26,RPL27,RPL35A,RPL37,RPS5,RPS6,RPS7,RPS12,RPS14,RPS27,RPS28,SET,RNASEH2A,NUDT5,EXOSC8,NT5C2,RPL13A,SAMHD1,SERBP1,LSM3,MRTO4,NUDT9,NUP133,LSM2,NUP85,SLIRP
1_Member	GO Biological Processes	GO:0019439	aromatic compound catabolic process	-10.9918	-7.90636	45/670	645,2053,3098,3183,3669,3921,4521,5213,5236,5313,5562,5571,5698,5699,5702,5706,5711,5715,6146,6154,6155,6165,6167,6193,6194,6201,6206,6208,6232,6234,6418,10535,11164,11340,22978,23521,25939,26135,27258,51154,53343,55746,57819,79902,81892	BLVRB,EPHX2,HK1,HNRNPC,ISG20,RPSA,NUDT1,PFKM,PGM1,PKLR,PRKAA1,PRKAG1,PSMB9,PSMB10,PSMC3,PSMC6,PSMD5,PSMD9,RPL22,RPL26,RPL27,RPL35A,RPL37,RPS5,RPS6,RPS7,RPS12,RPS14,RPS27,RPS28,SET,RNASEH2A,NUDT5,EXOSC8,NT5C2,RPL13A,SAMHD1,SERBP1,LSM3,MRTO4,NUDT9,NUP133,LSM2,NUP85,SLIRP
1_Member	Reactome Gene Sets	R-HSA-72613	Eukaryotic Translation Initiation	-10.9763	-7.90636	19/121	1965,1983,3921,6146,6154,6155,6165,6167,6193,6194,6201,6206,6208,6232,6234,8663,8667,8668,23521	EIF2S1,EIF5,RPSA,RPL22,RPL26,RPL27,RPL35A,RPL37,RPS5,RPS6,RPS7,RPS12,RPS14,RPS27,RPS28,EIF3C,EIF3H,EIF3I,RPL13A
1_Member	Reactome Gene Sets	R-HSA-72737	Cap-dependent Translation Initiation	-10.9763	-7.90636	19/121	1965,1983,3921,6146,6154,6155,6165,6167,6193,6194,6201,6206,6208,6232,6234,8663,8667,8668,23521	EIF2S1,EIF5,RPSA,RPL22,RPL26,RPL27,RPL35A,RPL37,RPS5,RPS6,RPS7,RPS12,RPS14,RPS27,RPS28,EIF3C,EIF3H,EIF3I,RPL13A
1_Member	GO Biological Processes	GO:0046700	heterocycle catabolic process	-10.7799	-7.73486	44/654	645,3098,3183,3669,3921,4521,5213,5236,5313,5562,5571,5698,5699,5702,5706,5711,5715,6146,6154,6155,6165,6167,6193,6194,6201,6206,6208,6232,6234,6418,10535,11164,11340,22978,23521,25939,26135,27258,51154,53343,55746,57819,79902,81892	BLVRB,HK1,HNRNPC,ISG20,RPSA,NUDT1,PFKM,PGM1,PKLR,PRKAA1,PRKAG1,PSMB9,PSMB10,PSMC3,PSMC6,PSMD5,PSMD9,RPL22,RPL26,RPL27,RPL35A,RPL37,RPS5,RPS6,RPS7,RPS12,RPS14,RPS27,RPS28,SET,RNASEH2A,NUDT5,EXOSC8,NT5C2,RPL13A,SAMHD1,SERBP1,LSM3,MRTO4,NUDT9,NUP133,LSM2,NUP85,SLIRP
1_Member	GO Biological Processes	GO:0044270	cellular nitrogen compound catabolic process	-10.7364	-7.71485	44/656	645,3098,3183,3669,3921,4521,5213,5236,5313,5562,5571,5698,5699,5702,5706,5711,5715,6146,6154,6155,6165,6167,6193,6194,6201,6206,6208,6232,6234,6418,10535,11164,11340,22978,23521,25939,26135,27258,51154,53343,55746,57819,79902,81892	BLVRB,HK1,HNRNPC,ISG20,RPSA,NUDT1,PFKM,PGM1,PKLR,PRKAA1,PRKAG1,PSMB9,PSMB10,PSMC3,PSMC6,PSMD5,PSMD9,RPL22,RPL26,RPL27,RPL35A,RPL37,RPS5,RPS6,RPS7,RPS12,RPS14,RPS27,RPS28,SET,RNASEH2A,NUDT5,EXOSC8,NT5C2,RPL13A,SAMHD1,SERBP1,LSM3,MRTO4,NUDT9,NUP133,LSM2,NUP85,SLIRP
1_Member	Reactome Gene Sets	R-HSA-156827	L13a-mediated translational silencing of Ceruloplasmin expression	-10.5384	-7.53905	18/113	1965,3921,6146,6154,6155,6165,6167,6193,6194,6201,6206,6208,6232,6234,8663,8667,8668,23521	EIF2S1,RPSA,RPL22,RPL26,RPL27,RPL35A,RPL37,RPS5,RPS6,RPS7,RPS12,RPS14,RPS27,RPS28,EIF3C,EIF3H,EIF3I,RPL13A
1_Member	GO Biological Processes	GO:1901361	organic cyclic compound catabolic process	-10.3597	-7.38156	45/700	645,2053,3098,3183,3669,3921,4521,5213,5236,5313,5562,5571,5698,5699,5702,5706,5711,5715,6146,6154,6155,6165,6167,6193,6194,6201,6206,6208,6232,6234,6418,10535,11164,11340,22978,23521,25939,26135,27258,51154,53343,55746,57819,79902,81892	BLVRB,EPHX2,HK1,HNRNPC,ISG20,RPSA,NUDT1,PFKM,PGM1,PKLR,PRKAA1,PRKAG1,PSMB9,PSMB10,PSMC3,PSMC6,PSMD5,PSMD9,RPL22,RPL26,RPL27,RPL35A,RPL37,RPS5,RPS6,RPS7,RPS12,RPS14,RPS27,RPS28,SET,RNASEH2A,NUDT5,EXOSC8,NT5C2,RPL13A,SAMHD1,SERBP1,LSM3,MRTO4,NUDT9,NUP133,LSM2,NUP85,SLIRP
1_Member	Reactome Gene Sets	R-HSA-5663205	Infectious disease	-10.2507	-7.30137	32/385	160,1211,2060,2958,2965,3320,3838,3921,5698,5699,5702,5706,5711,5715,6146,6154,6155,6165,6167,6193,6194,6201,6206,6208,6232,6234,6883,6921,8106,23521,55746,79902	AP2A1,CLTA,EPS15,GTF2A2,GTF2H1,HSP90AA1,KPNA2,RPSA,PSMB9,PSMB10,PSMC3,PSMC6,PSMD5,PSMD9,RPL22,RPL26,RPL27,RPL35A,RPL37,RPS5,RPS6,RPS7,RPS12,RPS14,RPS27,RPS28,TAF12,ELOC,PABPN1,RPL13A,NUP133,NUP85
1_Member	Reactome Gene Sets	R-HSA-72689	Formation of a pool of free 40S subunits	-10.24	-7.30137	17/103	3921,6146,6154,6155,6165,6167,6193,6194,6201,6206,6208,6232,6234,8663,8667,8668,23521	RPSA,RPL22,RPL26,RPL27,RPL35A,RPL37,RPS5,RPS6,RPS7,RPS12,RPS14,RPS27,RPS28,EIF3C,EIF3H,EIF3I,RPL13A
1_Member	Reactome Gene Sets	R-HSA-9010553	Regulation of expression of SLITs and ROBOs	-9.93074	-7.0381	21/172	3921,5698,5699,5702,5706,5711,5715,6146,6154,6155,6165,6167,6193,6194,6201,6206,6208,6232,6234,6921,23521	RPSA,PSMB9,PSMB10,PSMC3,PSMC6,PSMD5,PSMD9,RPL22,RPL26,RPL27,RPL35A,RPL37,RPS5,RPS6,RPS7,RPS12,RPS14,RPS27,RPS28,ELOC,RPL13A
1_Member	CORUM	CORUM:306	Ribosome, cytoplasmic	-9.92368	-7.0381	15/80	2197,3921,6146,6154,6155,6165,6167,6193,6194,6201,6206,6208,6232,6234,23521	FAU,RPSA,RPL22,RPL26,RPL27,RPL35A,RPL37,RPS5,RPS6,RPS7,RPS12,RPS14,RPS27,RPS28,RPL13A
1_Member	Reactome Gene Sets	R-HSA-168254	Influenza Infection	-9.92349	-7.0381	20/155	1211,3320,3838,3921,6146,6154,6155,6165,6167,6193,6194,6201,6206,6208,6232,6234,8106,23521,55746,79902	CLTA,HSP90AA1,KPNA2,RPSA,RPL22,RPL26,RPL27,RPL35A,RPL37,RPS5,RPS6,RPS7,RPS12,RPS14,RPS27,RPS28,PABPN1,RPL13A,NUP133,NUP85
1_Member	Reactome Gene Sets	R-HSA-72702	Ribosomal scanning and start codon recognition	-9.50684	-6.63784	13/60	1965,1983,3921,6193,6194,6201,6206,6208,6232,6234,8663,8667,8668	EIF2S1,EIF5,RPSA,RPS5,RPS6,RPS7,RPS12,RPS14,RPS27,RPS28,EIF3C,EIF3H,EIF3I
1_Member	GO Biological Processes	GO:0016032	viral process	-9.31218	-6.45898	46/782	160,665,2040,2060,2958,3105,3178,3249,3669,3838,3921,3965,4361,4774,5698,5699,5702,6146,6154,6155,6165,6167,6193,6194,6201,6206,6208,6232,6234,6418,6732,6772,6885,6890,6921,7037,7298,8106,8764,10498,23063,23521,55746,79139,79682,79902	AP2A1,BNIP3L,STOM,EPS15,GTF2A2,HLA-A,HNRNPA1,HPN,ISG20,KPNA2,RPSA,LGALS9,MRE11,NFIA,PSMB9,PSMB10,PSMC3,RPL22,RPL26,RPL27,RPL35A,RPL37,RPS5,RPS6,RPS7,RPS12,RPS14,RPS27,RPS28,SET,SRPK1,STAT1,MAP3K7,TAP1,ELOC,TFRC,TYMS,PABPN1,TNFRSF14,CARM1,WAPL,RPL13A,NUP133,DERL1,CENPU,NUP85
1_Member	CORUM	CORUM:3055	Nop56p-associated pre-rRNA complex	-9.20418	-6.36622	16/104	3178,4809,6146,6154,6155,6165,6194,6201,6206,6208,6732,9221,10528,23521,26354,51602	HNRNPA1,SNU13,RPL22,RPL26,RPL27,RPL35A,RPS6,RPS7,RPS12,RPS14,SRPK1,NOLC1,NOP56,RPL13A,GNL3,NOP58
1_Member	Reactome Gene Sets	R-HSA-72695	Formation of the ternary complex, and subsequently, the 43S complex	-9.05785	-6.24886	12/53	1965,3921,6193,6194,6201,6206,6208,6232,6234,8663,8667,8668	EIF2S1,RPSA,RPS5,RPS6,RPS7,RPS12,RPS14,RPS27,RPS28,EIF3C,EIF3H,EIF3I
1_Member	GO Biological Processes	GO:0006401	RNA catabolic process	-9.0263	-6.23109	30/383	3183,3669,3921,5698,5699,5702,5706,5711,5715,6146,6154,6155,6165,6167,6193,6194,6201,6206,6208,6232,6234,6418,10535,11340,23521,26135,27258,51154,57819,81892	HNRNPC,ISG20,RPSA,PSMB9,PSMB10,PSMC3,PSMC6,PSMD5,PSMD9,RPL22,RPL26,RPL27,RPL35A,RPL37,RPS5,RPS6,RPS7,RPS12,RPS14,RPS27,RPS28,SET,RNASEH2A,EXOSC8,RPL13A,SERBP1,LSM3,MRTO4,LSM2,SLIRP
1_Member	Reactome Gene Sets	R-HSA-156842	Eukaryotic Translation Elongation	-8.8953	-6.12642	15/94	1936,3921,6146,6154,6155,6165,6167,6193,6194,6201,6206,6208,6232,6234,23521	EEF1D,RPSA,RPL22,RPL26,RPL27,RPL35A,RPL37,RPS5,RPS6,RPS7,RPS12,RPS14,RPS27,RPS28,RPL13A
1_Member	Reactome Gene Sets	R-HSA-72764	Eukaryotic Translation Termination	-8.8953	-6.12642	15/94	327,3921,6146,6154,6155,6165,6167,6193,6194,6201,6206,6208,6232,6234,23521	APEH,RPSA,RPL22,RPL26,RPL27,RPL35A,RPL37,RPS5,RPS6,RPS7,RPS12,RPS14,RPS27,RPS28,RPL13A
1_Member	Reactome Gene Sets	R-HSA-168255	Influenza Life Cycle	-8.76616	-6.01967	18/144	1211,3320,3921,6146,6154,6155,6165,6167,6193,6194,6201,6206,6208,6232,6234,23521,55746,79902	CLTA,HSP90AA1,RPSA,RPL22,RPL26,RPL27,RPL35A,RPL37,RPS5,RPS6,RPS7,RPS12,RPS14,RPS27,RPS28,RPL13A,NUP133,NUP85
1_Member	GO Biological Processes	GO:0006613	cotranslational protein targeting to membrane	-8.76372	-6.01967	15/96	3921,6146,6154,6155,6165,6167,6193,6194,6201,6206,6208,6232,6234,6746,23521	RPSA,RPL22,RPL26,RPL27,RPL35A,RPL37,RPS5,RPS6,RPS7,RPS12,RPS14,RPS27,RPS28,SSR2,RPL13A
1_Member	Reactome Gene Sets	R-HSA-1799339	SRP-dependent cotranslational protein targeting to membrane	-8.65923	-5.92708	16/113	3921,6146,6154,6155,6165,6167,6193,6194,6201,6206,6208,6232,6234,6746,23478,23521	RPSA,RPL22,RPL26,RPL27,RPL35A,RPL37,RPS5,RPS6,RPS7,RPS12,RPS14,RPS27,RPS28,SSR2,SEC11A,RPL13A
1_Member	GO Biological Processes	GO:0045047	protein targeting to ER	-8.51036	-5.81207	15/100	3921,5372,6146,6154,6155,6165,6167,6193,6194,6201,6206,6208,6232,6234,23521	RPSA,PMM1,RPL22,RPL26,RPL27,RPL35A,RPL37,RPS5,RPS6,RPS7,RPS12,RPS14,RPS27,RPS28,RPL13A
1_Member	Reactome Gene Sets	R-HSA-168273	Influenza Viral RNA Transcription and Replication	-8.41287	-5.73315	17/134	3320,3921,6146,6154,6155,6165,6167,6193,6194,6201,6206,6208,6232,6234,23521,55746,79902	HSP90AA1,RPSA,RPL22,RPL26,RPL27,RPL35A,RPL37,RPS5,RPS6,RPS7,RPS12,RPS14,RPS27,RPS28,RPL13A,NUP133,NUP85
1_Member	Reactome Gene Sets	R-HSA-72649	Translation initiation complex formation	-8.39648	-5.72959	12/60	1965,3921,6193,6194,6201,6206,6208,6232,6234,8663,8667,8668	EIF2S1,RPSA,RPS5,RPS6,RPS7,RPS12,RPS14,RPS27,RPS28,EIF3C,EIF3H,EIF3I
1_Member	Reactome Gene Sets	R-HSA-72662	Activation of the mRNA upon binding of the cap-binding complex and eIFs, and subsequent binding to 4	-8.30969	-5.65278	12/61	1965,3921,6193,6194,6201,6206,6208,6232,6234,8663,8667,8668	EIF2S1,RPSA,RPS5,RPS6,RPS7,RPS12,RPS14,RPS27,RPS28,EIF3C,EIF3H,EIF3I
1_Member	GO Biological Processes	GO:0072599	establishment of protein localization to endoplasmic reticulum	-8.26914	-5.62889	15/104	3921,5372,6146,6154,6155,6165,6167,6193,6194,6201,6206,6208,6232,6234,23521	RPSA,PMM1,RPL22,RPL26,RPL27,RPL35A,RPL37,RPS5,RPS6,RPS7,RPS12,RPS14,RPS27,RPS28,RPL13A
1_Member	Reactome Gene Sets	R-HSA-71291	Metabolism of amino acids and derivatives	-8.26243	-5.62889	28/365	440,3921,4946,4953,5698,5699,5702,5706,5711,5715,5827,6146,6154,6155,6165,6167,6193,6194,6201,6206,6208,6232,6234,6723,23521,29968,51540,89874	ASNS,RPSA,OAZ1,ODC1,PSMB9,PSMB10,PSMC3,PSMC6,PSMD5,PSMD9,PXMP2,RPL22,RPL26,RPL27,RPL35A,RPL37,RPS5,RPS6,RPS7,RPS12,RPS14,RPS27,RPS28,SRM,RPL13A,PSAT1,SCLY,SLC25A21
1_Member	GO Biological Processes	GO:0006413	translational initiation	-8.22781	-5.60869	20/193	1965,1982,1983,3921,6146,6154,6155,6165,6167,6193,6194,6201,6206,6208,6232,6234,8663,8667,8668,23521	EIF2S1,EIF4G2,EIF5,RPSA,RPL22,RPL26,RPL27,RPL35A,RPL37,RPS5,RPS6,RPS7,RPS12,RPS14,RPS27,RPS28,EIF3C,EIF3H,EIF3I,RPL13A
1_Member	Reactome Gene Sets	R-HSA-156902	Peptide chain elongation	-8.19423	-5.59284	14/90	3921,6146,6154,6155,6165,6167,6193,6194,6201,6206,6208,6232,6234,23521	RPSA,RPL22,RPL26,RPL27,RPL35A,RPL37,RPS5,RPS6,RPS7,RPS12,RPS14,RPS27,RPS28,RPL13A
1_Member	Reactome Gene Sets	R-HSA-192823	Viral mRNA Translation	-8.19423	-5.59284	14/90	3921,6146,6154,6155,6165,6167,6193,6194,6201,6206,6208,6232,6234,23521	RPSA,RPL22,RPL26,RPL27,RPL35A,RPL37,RPS5,RPS6,RPS7,RPS12,RPS14,RPS27,RPS28,RPL13A
1_Member	GO Biological Processes	GO:0006614	SRP-dependent cotranslational protein targeting to membrane	-8.13007	-5.53728	14/91	3921,6146,6154,6155,6165,6167,6193,6194,6201,6206,6208,6232,6234,23521	RPSA,RPL22,RPL26,RPL27,RPL35A,RPL37,RPS5,RPS6,RPS7,RPS12,RPS14,RPS27,RPS28,RPL13A
1_Member	GO Biological Processes	GO:0006402	mRNA catabolic process	-8.03933	-5.45498	27/350	3183,3921,5698,5699,5702,5706,5711,5715,6146,6154,6155,6165,6167,6193,6194,6201,6206,6208,6232,6234,6418,11340,23521,26135,27258,51154,57819	HNRNPC,RPSA,PSMB9,PSMB10,PSMC3,PSMC6,PSMD5,PSMD9,RPL22,RPL26,RPL27,RPL35A,RPL37,RPS5,RPS6,RPS7,RPS12,RPS14,RPS27,RPS28,SET,EXOSC8,RPL13A,SERBP1,LSM3,MRTO4,LSM2
1_Member	Reactome Gene Sets	R-HSA-376176	Signaling by ROBO receptors	-8.00385	-5.42777	21/219	3921,5698,5699,5702,5706,5711,5715,6146,6154,6155,6165,6167,6193,6194,6201,6206,6208,6232,6234,6921,23521	RPSA,PSMB9,PSMB10,PSMC3,PSMC6,PSMD5,PSMD9,RPL22,RPL26,RPL27,RPL35A,RPL37,RPS5,RPS6,RPS7,RPS12,RPS14,RPS27,RPS28,ELOC,RPL13A
1_Member	Reactome Gene Sets	R-HSA-2408557	Selenocysteine synthesis	-7.94267	-5.37471	14/94	3921,6146,6154,6155,6165,6167,6193,6194,6201,6206,6208,6232,6234,23521	RPSA,RPL22,RPL26,RPL27,RPL35A,RPL37,RPS5,RPS6,RPS7,RPS12,RPS14,RPS27,RPS28,RPL13A
1_Member	Reactome Gene Sets	R-HSA-975956	Nonsense Mediated Decay (NMD) independent of the Exon Junction Complex (EJC)	-7.82176	-5.26177	14/96	3921,6146,6154,6155,6165,6167,6193,6194,6201,6206,6208,6232,6234,23521	RPSA,RPL22,RPL26,RPL27,RPL35A,RPL37,RPS5,RPS6,RPS7,RPS12,RPS14,RPS27,RPS28,RPL13A
1_Member	CORUM	CORUM:305	40S ribosomal subunit, cytoplasmic	-7.70432	-5.1674	9/33	2197,3921,6193,6194,6201,6206,6208,6232,6234	FAU,RPSA,RPS5,RPS6,RPS7,RPS12,RPS14,RPS27,RPS28
1_Member	GO Biological Processes	GO:0006605	protein targeting	-7.52105	-5.00603	28/395	665,2040,3320,3921,5372,6146,6154,6155,6165,6167,6193,6194,6201,6206,6208,6232,6234,6746,7323,9145,10452,23203,23521,26520,27429,51100,84128,401505	BNIP3L,STOM,HSP90AA1,RPSA,PMM1,RPL22,RPL26,RPL27,RPL35A,RPL37,RPS5,RPS6,RPS7,RPS12,RPS14,RPS27,RPS28,SSR2,UBE2D3,SYNGR1,TOMM40,PMPCA,RPL13A,TIMM9,HTRA2,SH3GLB1,WDR75,TOMM5
1_Member	Reactome Gene Sets	R-HSA-2408522	Selenoamino acid metabolism	-7.45704	-4.95603	15/119	3921,6146,6154,6155,6165,6167,6193,6194,6201,6206,6208,6232,6234,23521,51540	RPSA,RPL22,RPL26,RPL27,RPL35A,RPL37,RPS5,RPS6,RPS7,RPS12,RPS14,RPS27,RPS28,RPL13A,SCLY
1_Member	GO Biological Processes	GO:0019083	viral transcription	-7.37754	-4.88819	18/176	3249,3921,5702,6146,6154,6155,6165,6167,6193,6194,6201,6206,6208,6232,6234,23521,55746,79902	HPN,RPSA,PSMC3,RPL22,RPL26,RPL27,RPL35A,RPL37,RPS5,RPS6,RPS7,RPS12,RPS14,RPS27,RPS28,RPL13A,NUP133,NUP85
1_Member	GO Biological Processes	GO:0072594	establishment of protein localization to organelle	-7.29872	-4.82443	37/645	665,3098,3320,3838,3921,3965,4000,5372,6146,6154,6155,6165,6167,6193,6194,6201,6206,6208,6232,6234,6950,7027,7323,8877,10452,10808,23203,23521,23649,26520,27429,51100,55011,55746,79902,84128,401505	BNIP3L,HK1,HSP90AA1,KPNA2,RPSA,LGALS9,LMNA,PMM1,RPL22,RPL26,RPL27,RPL35A,RPL37,RPS5,RPS6,RPS7,RPS12,RPS14,RPS27,RPS28,TCP1,TFDP1,UBE2D3,SPHK1,TOMM40,HSPH1,PMPCA,RPL13A,POLA2,TIMM9,HTRA2,SH3GLB1,PIH1D1,NUP133,NUP85,WDR75,TOMM5
1_Member	GO Biological Processes	GO:0070972	protein localization to endoplasmic reticulum	-7.12042	-4.67132	15/126	3921,5372,6146,6154,6155,6165,6167,6193,6194,6201,6206,6208,6232,6234,23521	RPSA,PMM1,RPL22,RPL26,RPL27,RPL35A,RPL37,RPS5,RPS6,RPS7,RPS12,RPS14,RPS27,RPS28,RPL13A
1_Member	GO Biological Processes	GO:0019080	viral gene expression	-6.86783	-4.4367	18/190	3249,3921,5702,6146,6154,6155,6165,6167,6193,6194,6201,6206,6208,6232,6234,23521,55746,79902	HPN,RPSA,PSMC3,RPL22,RPL26,RPL27,RPL35A,RPL37,RPS5,RPS6,RPS7,RPS12,RPS14,RPS27,RPS28,RPL13A,NUP133,NUP85
1_Member	Reactome Gene Sets	R-HSA-927802	Nonsense-Mediated Decay (NMD)	-6.76118	-4.35146	14/116	3921,6146,6154,6155,6165,6167,6193,6194,6201,6206,6208,6232,6234,23521	RPSA,RPL22,RPL26,RPL27,RPL35A,RPL37,RPS5,RPS6,RPS7,RPS12,RPS14,RPS27,RPS28,RPL13A
1_Member	Reactome Gene Sets	R-HSA-975957	Nonsense Mediated Decay (NMD) enhanced by the Exon Junction Complex (EJC)	-6.76118	-4.35146	14/116	3921,6146,6154,6155,6165,6167,6193,6194,6201,6206,6208,6232,6234,23521	RPSA,RPL22,RPL26,RPL27,RPL35A,RPL37,RPS5,RPS6,RPS7,RPS12,RPS14,RPS27,RPS28,RPL13A
1_Member	CORUM	CORUM:338	40S ribosomal subunit, cytoplasmic	-6.70262	-4.30535	8/31	2197,3921,6193,6194,6201,6206,6208,6234	FAU,RPSA,RPS5,RPS6,RPS7,RPS12,RPS14,RPS28
1_Member	GO Biological Processes	GO:0000184	nuclear-transcribed mRNA catabolic process, nonsense-mediated decay	-6.57627	-4.18973	14/120	3921,6146,6154,6155,6165,6167,6193,6194,6201,6206,6208,6232,6234,23521	RPSA,RPL22,RPL26,RPL27,RPL35A,RPL37,RPS5,RPS6,RPS7,RPS12,RPS14,RPS27,RPS28,RPL13A
1_Member	GO Biological Processes	GO:0006612	protein targeting to membrane	-6.41787	-4.0418	16/162	2040,3921,6146,6154,6155,6165,6167,6193,6194,6201,6206,6208,6232,6234,6746,23521	STOM,RPSA,RPL22,RPL26,RPL27,RPL35A,RPL37,RPS5,RPS6,RPS7,RPS12,RPS14,RPS27,RPS28,SSR2,RPL13A
1_Member	GO Biological Processes	GO:0000956	nuclear-transcribed mRNA catabolic process	-6.18875	-3.83287	18/211	3921,6146,6154,6155,6165,6167,6193,6194,6201,6206,6208,6232,6234,11340,23521,27258,51154,57819	RPSA,RPL22,RPL26,RPL27,RPL35A,RPL37,RPS5,RPS6,RPS7,RPS12,RPS14,RPS27,RPS28,EXOSC8,RPL13A,LSM3,MRTO4,LSM2
1_Member	GO Biological Processes	GO:0090150	establishment of protein localization to membrane	-5.71161	-3.41126	20/275	2040,3320,3921,6146,6154,6155,6165,6167,6193,6194,6201,6206,6208,6232,6234,6746,7027,10133,23521,26520	STOM,HSP90AA1,RPSA,RPL22,RPL26,RPL27,RPL35A,RPL37,RPS5,RPS6,RPS7,RPS12,RPS14,RPS27,RPS28,SSR2,TFDP1,OPTN,RPL13A,TIMM9
1_Member	Reactome Gene Sets	R-HSA-422475	Axon guidance	-5.46485	-3.17309	30/557	60,160,1211,1289,3265,3320,3845,3921,5698,5699,5702,5706,5711,5715,6146,6154,6155,6165,6167,6193,6194,6201,6206,6208,6232,6234,6710,6921,10381,23521	ACTB,AP2A1,CLTA,COL5A1,HRAS,HSP90AA1,KRAS,RPSA,PSMB9,PSMB10,PSMC3,PSMC6,PSMD5,PSMD9,RPL22,RPL26,RPL27,RPL35A,RPL37,RPS5,RPS6,RPS7,RPS12,RPS14,RPS27,RPS28,SPTB,ELOC,TUBB3,RPL13A
1_Member	CORUM	CORUM:308	60S ribosomal subunit, cytoplasmic	-3.34379	-1.49368	6/47	6146,6154,6155,6165,6167,23521	RPL22,RPL26,RPL27,RPL35A,RPL37,RPL13A
1_Member	GO Biological Processes	GO:0072657	protein localization to membrane	-3.01739	-1.24017	23/527	2040,3320,3921,6146,6154,6155,6165,6167,6193,6194,6201,6206,6208,6232,6234,6746,6812,7027,10133,23521,26520,51100,340348	STOM,HSP90AA1,RPSA,RPL22,RPL26,RPL27,RPL35A,RPL37,RPS5,RPS6,RPS7,RPS12,RPS14,RPS27,RPS28,SSR2,STXBP1,TFDP1,OPTN,RPL13A,TIMM9,SH3GLB1,TSPAN33
1_Member	GO Biological Processes	GO:0002181	cytoplasmic translation	-2.77918	-1.06967	7/81	6146,6154,6165,6201,6234,23521,285381	RPL22,RPL26,RPL35A,RPS7,RPS28,RPL13A,DPH3
2_Summary	GO Biological Processes	GO:0006779	porphyrin-containing compound biosynthetic process	-9.1004	-6.27716	9/24	210,1371,2235,3145,4891,7389,10058,51522,54977,645,171425,4522,5471,3178,51593	ALAD,CPOX,FECH,HMBS,SLC11A2,UROD,ABCB6,TMEM14C,SLC25A38,BLVRB,CLYBL,MTHFD1,PPAT,HNRNPA1,SRRT
2_Member	GO Biological Processes	GO:0006779	porphyrin-containing compound biosynthetic process	-9.1004	-6.27716	9/24	210,1371,2235,3145,4891,7389,10058,51522,54977	ALAD,CPOX,FECH,HMBS,SLC11A2,UROD,ABCB6,TMEM14C,SLC25A38
2_Member	GO Biological Processes	GO:0006778	porphyrin-containing compound metabolic process	-8.58515	-5.86458	10/36	210,645,1371,2235,3145,4891,7389,10058,51522,54977	ALAD,BLVRB,CPOX,FECH,HMBS,SLC11A2,UROD,ABCB6,TMEM14C,SLC25A38
2_Member	GO Biological Processes	GO:0033014	tetrapyrrole biosynthetic process	-8.57054	-5.86125	9/27	210,1371,2235,3145,4891,7389,10058,51522,54977	ALAD,CPOX,FECH,HMBS,SLC11A2,UROD,ABCB6,TMEM14C,SLC25A38
2_Member	GO Biological Processes	GO:0006783	heme biosynthetic process	-8.41025	-5.73315	8/20	210,1371,2235,3145,4891,7389,51522,54977	ALAD,CPOX,FECH,HMBS,SLC11A2,UROD,TMEM14C,SLC25A38
2_Member	GO Biological Processes	GO:0042168	heme metabolic process	-8.25715	-5.62889	9/29	210,645,1371,2235,3145,4891,7389,51522,54977	ALAD,BLVRB,CPOX,FECH,HMBS,SLC11A2,UROD,TMEM14C,SLC25A38
2_Member	GO Biological Processes	GO:0033013	tetrapyrrole metabolic process	-7.4912	-4.98323	11/58	210,645,1371,2235,3145,4891,7389,10058,51522,54977,171425	ALAD,BLVRB,CPOX,FECH,HMBS,SLC11A2,UROD,ABCB6,TMEM14C,SLC25A38,CLYBL
2_Member	GO Biological Processes	GO:0046148	pigment biosynthetic process	-6.75972	-4.35146	10/54	210,1371,2235,3145,4522,4891,5471,7389,51522,54977	ALAD,CPOX,FECH,HMBS,MTHFD1,SLC11A2,PPAT,UROD,TMEM14C,SLC25A38
2_Member	GO Biological Processes	GO:0042440	pigment metabolic process	-6.67872	-4.28685	11/69	210,645,1371,2235,3145,4522,4891,5471,7389,51522,54977	ALAD,BLVRB,CPOX,FECH,HMBS,MTHFD1,SLC11A2,PPAT,UROD,TMEM14C,SLC25A38
2_Member	Reactome Gene Sets	R-HSA-189445	Metabolism of porphyrins	-6.04825	-3.69729	6/17	210,645,1371,2235,3145,7389	ALAD,BLVRB,CPOX,FECH,HMBS,UROD
2_Member	GO Biological Processes	GO:0046501	protoporphyrinogen IX metabolic process	-6.01334	-3.66722	5/10	210,1371,2235,3145,7389	ALAD,CPOX,FECH,HMBS,UROD
2_Member	Reactome Gene Sets	R-HSA-189451	Heme biosynthesis	-5.75774	-3.43966	5/11	210,1371,2235,3145,7389	ALAD,CPOX,FECH,HMBS,UROD
2_Member	GO Biological Processes	GO:0006782	protoporphyrinogen IX biosynthetic process	-4.88373	-2.67357	4/8	210,1371,3145,7389	ALAD,CPOX,HMBS,UROD
2_Member	KEGG Pathway	hsa00860	Porphyrin and chlorophyll metabolism	-3.61609	-1.70909	6/42	210,645,1371,2235,3145,7389	ALAD,BLVRB,CPOX,FECH,HMBS,UROD
2_Member	GO Biological Processes	GO:0051597	response to methylmercury	-3.50676	-1.63417	3/7	210,1371,2235	ALAD,CPOX,FECH
2_Member	GO Biological Processes	GO:0046685	response to arsenic-containing substance	-3.4847	-1.61571	5/29	210,1371,2235,3178,51593	ALAD,CPOX,FECH,HNRNPA1,SRRT
2_Member	GO Biological Processes	GO:0017085	response to insecticide	-2.3644	-0.747987	3/16	1371,2235,3178	CPOX,FECH,HNRNPA1
3_Summary	Reactome Gene Sets	R-HSA-69206	G1/S Transition	-7.81138	-5.25921	16/129	898,4172,4609,4999,5426,5519,5698,5699,5702,5706,5711,5715,7027,7298,8318,23649,23063,997,3320,4361,4678,5471,6154,6194,9577,10133,10263,10498,29980,55920,56241,3265,4774,6418,10535,51550	CCNE1,MCM3,MYC,ORC2,POLE,PPP2R1B,PSMB9,PSMB10,PSMC3,PSMC6,PSMD5,PSMD9,TFDP1,TYMS,CDC45,POLA2,WAPL,CDC34,HSP90AA1,MRE11,NASP,PPAT,RPL26,RPS6,BABAM2,OPTN,CDK2AP2,CARM1,DONSON,RCC2,SUSD2,HRAS,NFIA,SET,RNASEH2A,CINP
3_Member	Reactome Gene Sets	R-HSA-69206	G1/S Transition	-7.81138	-5.25921	16/129	898,4172,4609,4999,5426,5519,5698,5699,5702,5706,5711,5715,7027,7298,8318,23649	CCNE1,MCM3,MYC,ORC2,POLE,PPP2R1B,PSMB9,PSMB10,PSMC3,PSMC6,PSMD5,PSMD9,TFDP1,TYMS,CDC45,POLA2
3_Member	Reactome Gene Sets	R-HSA-453279	Mitotic G1-G1/S phases	-7.00192	-4.56489	16/147	898,4172,4609,4999,5426,5519,5698,5699,5702,5706,5711,5715,7027,7298,8318,23649	CCNE1,MCM3,MYC,ORC2,POLE,PPP2R1B,PSMB9,PSMB10,PSMC3,PSMC6,PSMD5,PSMD9,TFDP1,TYMS,CDC45,POLA2
3_Member	Reactome Gene Sets	R-HSA-69242	S Phase	-6.55347	-4.17219	15/139	898,4172,4609,4999,5426,5698,5699,5702,5706,5711,5715,7027,8318,23063,23649	CCNE1,MCM3,MYC,ORC2,POLE,PSMB9,PSMB10,PSMC3,PSMC6,PSMD5,PSMD9,TFDP1,CDC45,WAPL,POLA2
3_Member	GO Biological Processes	GO:0006270	DNA replication initiation	-4.5816	-2.45443	7/42	898,997,4172,4999,5426,8318,23649	CCNE1,CDC34,MCM3,ORC2,POLE,CDC45,POLA2
3_Member	GO Biological Processes	GO:0044770	cell cycle phase transition	-4.41353	-2.32801	29/601	898,997,3320,4172,4361,4609,4678,4999,5426,5471,5698,5699,5702,5706,5711,5715,6154,6194,7027,7298,8318,9577,10133,10263,10498,23649,29980,55920,56241	CCNE1,CDC34,HSP90AA1,MCM3,MRE11,MYC,NASP,ORC2,POLE,PPAT,PSMB9,PSMB10,PSMC3,PSMC6,PSMD5,PSMD9,RPL26,RPS6,TFDP1,TYMS,CDC45,BABAM2,OPTN,CDK2AP2,CARM1,POLA2,DONSON,RCC2,SUSD2
3_Member	GO Biological Processes	GO:0044772	mitotic cell cycle phase transition	-4.14228	-2.12295	27/560	898,997,3320,4172,4361,4609,4678,4999,5426,5471,5698,5699,5702,5706,5711,5715,6154,6194,7027,7298,8318,10133,10263,10498,23649,29980,55920	CCNE1,CDC34,HSP90AA1,MCM3,MRE11,MYC,NASP,ORC2,POLE,PPAT,PSMB9,PSMB10,PSMC3,PSMC6,PSMD5,PSMD9,RPL26,RPS6,TFDP1,TYMS,CDC45,OPTN,CDK2AP2,CARM1,POLA2,DONSON,RCC2
3_Member	GO Biological Processes	GO:0044843	cell cycle G1/S phase transition	-3.7386	-1.79997	17/292	898,997,4172,4609,4678,4999,5426,5471,6154,6194,7027,7298,8318,10263,10498,23649,56241	CCNE1,CDC34,MCM3,MYC,NASP,ORC2,POLE,PPAT,RPL26,RPS6,TFDP1,TYMS,CDC45,CDK2AP2,CARM1,POLA2,SUSD2
3_Member	GO Biological Processes	GO:0000082	G1/S transition of mitotic cell cycle	-3.58487	-1.68935	16/273	898,997,4172,4609,4678,4999,5426,5471,6154,6194,7027,7298,8318,10263,10498,23649	CCNE1,CDC34,MCM3,MYC,NASP,ORC2,POLE,PPAT,RPL26,RPS6,TFDP1,TYMS,CDC45,CDK2AP2,CARM1,POLA2
3_Member	Reactome Gene Sets	R-HSA-68962	Activation of the pre-replicative complex	-3.27805	-1.43558	5/32	4172,4999,5426,8318,23649	MCM3,ORC2,POLE,CDC45,POLA2
3_Member	GO Biological Processes	GO:0006260	DNA replication	-3.2152	-1.38372	16/295	898,997,3265,4172,4361,4678,4774,4999,5426,6418,8318,10535,23063,23649,29980,51550	CCNE1,CDC34,HRAS,MCM3,MRE11,NASP,NFIA,ORC2,POLE,SET,CDC45,RNASEH2A,WAPL,POLA2,DONSON,CINP
3_Member	GO Biological Processes	GO:0006261	DNA-dependent DNA replication	-2.87672	-1.1425	10/149	898,997,4172,4361,4999,5426,8318,10535,23649,29980	CCNE1,CDC34,MCM3,MRE11,ORC2,POLE,CDC45,RNASEH2A,POLA2,DONSON
3_Member	KEGG Pathway	hsa03030	DNA replication	-2.16247	-0.604841	4/36	4172,5426,10535,23649	MCM3,POLE,RNASEH2A,POLA2
3_Member	GO Biological Processes	GO:0044786	cell cycle DNA replication	-2.05485	-0.523875	5/60	4361,5426,8318,23649,29980	MRE11,POLE,CDC45,POLA2,DONSON
4_Summary	GO Biological Processes	GO:0051186	cofactor metabolic process	-7.77134	-5.22685	35/564	210,645,1371,2235,2730,2739,2949,3098,3145,3320,4522,4891,5213,5236,5313,5562,5571,7001,7298,7389,9588,10058,10797,27235,29968,51022,51522,51703,54977,55746,64080,79017,79902,84532,171425,132,498,506,1537,4830,7371,5471,4521,11164,22978,25939,53343,4354,4696,4705,358,4543,10861,25996,5372,29925,216,414328,5519,283871,3419,113675,440,2053,5019,7511,160,2131,5501,8869,9091,10402,388581,9562,5564,88…	ALAD,BLVRB,CPOX,FECH,GCLM,GLO1,GSTM5,HK1,HMBS,HSP90AA1,MTHFD1,SLC11A2,PFKM,PGM1,PKLR,PRKAA1,PRKAG1,PRDX2,TYMS,UROD,PRDX6,ABCB6,MTHFD2,COQ2,PSAT1,GLRX2,TMEM14C,ACSL5,SLC25A38,NUP133,RBKS,GGCT,NUP85,ACSS1,CLYBL,ADK,ATP5F1A,ATP5F1B,CYC1,NME1,UCK2,PPAT,NUDT1,NUDT5,NT5C2,SAMHD1,NUDT9,MPP1,NDUFA3,NDUFA10,AQP1,MTNR1A,SLC26A1,REXO2,PMM1,GMPPB,ALDH1A1,IDNK,PPP2R1B,PGP,IDH3A,SDSL,ASNS,EPHX2,OXCT1,XPNPEP1,A…
4_Member	GO Biological Processes	GO:0051186	cofactor metabolic process	-7.77134	-5.22685	35/564	210,645,1371,2235,2730,2739,2949,3098,3145,3320,4522,4891,5213,5236,5313,5562,5571,7001,7298,7389,9588,10058,10797,27235,29968,51022,51522,51703,54977,55746,64080,79017,79902,84532,171425	ALAD,BLVRB,CPOX,FECH,GCLM,GLO1,GSTM5,HK1,HMBS,HSP90AA1,MTHFD1,SLC11A2,PFKM,PGM1,PKLR,PRKAA1,PRKAG1,PRDX2,TYMS,UROD,PRDX6,ABCB6,MTHFD2,COQ2,PSAT1,GLRX2,TMEM14C,ACSL5,SLC25A38,NUP133,RBKS,GGCT,NUP85,ACSS1,CLYBL
4_Member	GO Biological Processes	GO:0051188	cofactor biosynthetic process	-7.59453	-5.07232	24/297	210,1371,2235,2730,3098,3145,4522,4891,5213,5236,5313,5562,5571,7389,10058,27235,29968,51522,51703,54977,55746,79017,79902,84532	ALAD,CPOX,FECH,GCLM,HK1,HMBS,MTHFD1,SLC11A2,PFKM,PGM1,PKLR,PRKAA1,PRKAG1,UROD,ABCB6,COQ2,PSAT1,TMEM14C,ACSL5,SLC25A38,NUP133,GGCT,NUP85,ACSS1
4_Member	GO Biological Processes	GO:0009142	nucleoside triphosphate biosynthetic process	-5.43824	-3.15073	15/170	132,498,506,1537,3098,4830,5213,5236,5313,5562,5571,7298,7371,55746,79902	ADK,ATP5F1A,ATP5F1B,CYC1,HK1,NME1,PFKM,PGM1,PKLR,PRKAA1,PRKAG1,TYMS,UCK2,NUP133,NUP85
4_Member	GO Biological Processes	GO:0009124	nucleoside monophosphate biosynthetic process	-4.934	-2.70553	15/187	132,498,506,1537,3098,5213,5236,5313,5471,5562,5571,7298,7371,55746,79902	ADK,ATP5F1A,ATP5F1B,CYC1,HK1,PFKM,PGM1,PKLR,PPAT,PRKAA1,PRKAG1,TYMS,UCK2,NUP133,NUP85
4_Member	GO Biological Processes	GO:0034404	nucleobase-containing small molecule biosynthetic process	-4.86311	-2.66262	16/213	132,3098,4521,4830,5213,5236,5313,5562,5571,7371,11164,22978,25939,53343,55746,79902	ADK,HK1,NUDT1,NME1,PFKM,PGM1,PKLR,PRKAA1,PRKAG1,UCK2,NUDT5,NT5C2,SAMHD1,NUDT9,NUP133,NUP85
4_Member	GO Biological Processes	GO:0009123	nucleoside monophosphate metabolic process	-4.67337	-2.5253	21/350	132,498,506,1537,3098,4354,4696,4705,5213,5236,5313,5471,5562,5571,7298,7371,11164,22978,53343,55746,79902	ADK,ATP5F1A,ATP5F1B,CYC1,HK1,MPP1,NDUFA3,NDUFA10,PFKM,PGM1,PKLR,PPAT,PRKAA1,PRKAG1,TYMS,UCK2,NUDT5,NT5C2,NUDT9,NUP133,NUP85
4_Member	GO Biological Processes	GO:0009145	purine nucleoside triphosphate biosynthetic process	-4.58745	-2.45735	13/154	132,498,506,1537,3098,4830,5213,5236,5313,5562,5571,55746,79902	ADK,ATP5F1A,ATP5F1B,CYC1,HK1,NME1,PFKM,PGM1,PKLR,PRKAA1,PRKAG1,NUP133,NUP85
4_Member	GO Biological Processes	GO:0009156	ribonucleoside monophosphate biosynthetic process	-4.57648	-2.45222	14/177	132,498,506,1537,3098,5213,5236,5313,5471,5562,5571,7371,55746,79902	ADK,ATP5F1A,ATP5F1B,CYC1,HK1,PFKM,PGM1,PKLR,PPAT,PRKAA1,PRKAG1,UCK2,NUP133,NUP85
4_Member	GO Biological Processes	GO:0009141	nucleoside triphosphate metabolic process	-4.44835	-2.34939	20/335	132,498,506,1537,3098,4521,4696,4705,4830,5213,5236,5313,5562,5571,7298,7371,11164,25939,55746,79902	ADK,ATP5F1A,ATP5F1B,CYC1,HK1,NUDT1,NDUFA3,NDUFA10,NME1,PFKM,PGM1,PKLR,PRKAA1,PRKAG1,TYMS,UCK2,NUDT5,SAMHD1,NUP133,NUP85
4_Member	GO Biological Processes	GO:0009161	ribonucleoside monophosphate metabolic process	-4.44835	-2.34939	20/335	132,498,506,1537,3098,4354,4696,4705,5213,5236,5313,5471,5562,5571,7371,11164,22978,53343,55746,79902	ADK,ATP5F1A,ATP5F1B,CYC1,HK1,MPP1,NDUFA3,NDUFA10,PFKM,PGM1,PKLR,PPAT,PRKAA1,PRKAG1,UCK2,NUDT5,NT5C2,NUDT9,NUP133,NUP85
4_Member	GO Biological Processes	GO:0009201	ribonucleoside triphosphate biosynthetic process	-4.44129	-2.34744	13/159	498,506,1537,3098,4830,5213,5236,5313,5562,5571,7371,55746,79902	ATP5F1A,ATP5F1B,CYC1,HK1,NME1,PFKM,PGM1,PKLR,PRKAA1,PRKAG1,UCK2,NUP133,NUP85
4_Member	GO Biological Processes	GO:0006164	purine nucleotide biosynthetic process	-4.31745	-2.24755	18/288	132,358,498,506,1537,3098,4522,4543,4830,5213,5236,5313,5471,5562,5571,10861,55746,79902	ADK,AQP1,ATP5F1A,ATP5F1B,CYC1,HK1,MTHFD1,MTNR1A,NME1,PFKM,PGM1,PKLR,PPAT,PRKAA1,PRKAG1,SLC26A1,NUP133,NUP85
4_Member	GO Biological Processes	GO:0009127	purine nucleoside monophosphate biosynthetic process	-4.30116	-2.23633	13/164	132,498,506,1537,3098,5213,5236,5313,5471,5562,5571,55746,79902	ADK,ATP5F1A,ATP5F1B,CYC1,HK1,PFKM,PGM1,PKLR,PPAT,PRKAA1,PRKAG1,NUP133,NUP85
4_Member	GO Biological Processes	GO:0009168	purine ribonucleoside monophosphate biosynthetic process	-4.30116	-2.23633	13/164	132,498,506,1537,3098,5213,5236,5313,5471,5562,5571,55746,79902	ADK,ATP5F1A,ATP5F1B,CYC1,HK1,PFKM,PGM1,PKLR,PPAT,PRKAA1,PRKAG1,NUP133,NUP85
4_Member	GO Biological Processes	GO:0009132	nucleoside diphosphate metabolic process	-4.25408	-2.19676	12/143	3098,4354,4830,5213,5236,5313,5562,5571,11164,53343,55746,79902	HK1,MPP1,NME1,PFKM,PGM1,PKLR,PRKAA1,PRKAG1,NUDT5,NUDT9,NUP133,NUP85
4_Member	GO Biological Processes	GO:0009185	ribonucleoside diphosphate metabolic process	-4.19749	-2.15482	11/123	3098,4354,5213,5236,5313,5562,5571,11164,53343,55746,79902	HK1,MPP1,PFKM,PGM1,PKLR,PRKAA1,PRKAG1,NUDT5,NUDT9,NUP133,NUP85
4_Member	GO Biological Processes	GO:0009167	purine ribonucleoside monophosphate metabolic process	-4.18741	-2.1495	19/322	132,498,506,1537,3098,4354,4696,4705,5213,5236,5313,5471,5562,5571,11164,22978,53343,55746,79902	ADK,ATP5F1A,ATP5F1B,CYC1,HK1,MPP1,NDUFA3,NDUFA10,PFKM,PGM1,PKLR,PPAT,PRKAA1,PRKAG1,NUDT5,NT5C2,NUDT9,NUP133,NUP85
4_Member	GO Biological Processes	GO:0009126	purine nucleoside monophosphate metabolic process	-4.1695	-2.14277	19/323	132,498,506,1537,3098,4354,4696,4705,5213,5236,5313,5471,5562,5571,11164,22978,53343,55746,79902	ADK,ATP5F1A,ATP5F1B,CYC1,HK1,MPP1,NDUFA3,NDUFA10,PFKM,PGM1,PKLR,PPAT,PRKAA1,PRKAG1,NUDT5,NT5C2,NUDT9,NUP133,NUP85
4_Member	GO Biological Processes	GO:0009260	ribonucleotide biosynthetic process	-4.14533	-2.12373	18/297	132,358,498,506,1537,3098,4543,4830,5213,5236,5313,5471,5562,5571,7371,10861,55746,79902	ADK,AQP1,ATP5F1A,ATP5F1B,CYC1,HK1,MTNR1A,NME1,PFKM,PGM1,PKLR,PPAT,PRKAA1,PRKAG1,UCK2,SLC26A1,NUP133,NUP85
4_Member	GO Biological Processes	GO:1901292	nucleoside phosphate catabolic process	-4.08854	-2.08044	13/172	3098,4521,5213,5236,5313,5562,5571,11164,22978,25939,53343,55746,79902	HK1,NUDT1,PFKM,PGM1,PKLR,PRKAA1,PRKAG1,NUDT5,NT5C2,SAMHD1,NUDT9,NUP133,NUP85
4_Member	GO Biological Processes	GO:0046390	ribose phosphate biosynthetic process	-4.07129	-2.0676	18/301	132,358,498,506,1537,3098,4543,4830,5213,5236,5313,5471,5562,5571,7371,10861,55746,79902	ADK,AQP1,ATP5F1A,ATP5F1B,CYC1,HK1,MTNR1A,NME1,PFKM,PGM1,PKLR,PPAT,PRKAA1,PRKAG1,UCK2,SLC26A1,NUP133,NUP85
4_Member	GO Biological Processes	GO:0072522	purine-containing compound biosynthetic process	-4.07129	-2.0676	18/301	132,358,498,506,1537,3098,4522,4543,4830,5213,5236,5313,5471,5562,5571,10861,55746,79902	ADK,AQP1,ATP5F1A,ATP5F1B,CYC1,HK1,MTHFD1,MTNR1A,NME1,PFKM,PGM1,PKLR,PPAT,PRKAA1,PRKAG1,SLC26A1,NUP133,NUP85
4_Member	GO Biological Processes	GO:0009165	nucleotide biosynthetic process	-4.00005	-2.01533	20/361	132,358,498,506,1537,3098,4522,4543,4830,5213,5236,5313,5471,5562,5571,7298,7371,10861,55746,79902	ADK,AQP1,ATP5F1A,ATP5F1B,CYC1,HK1,MTHFD1,MTNR1A,NME1,PFKM,PGM1,PKLR,PPAT,PRKAA1,PRKAG1,TYMS,UCK2,SLC26A1,NUP133,NUP85
4_Member	GO Biological Processes	GO:0009206	purine ribonucleoside triphosphate biosynthetic process	-3.9706	-1.99039	12/153	498,506,1537,3098,4830,5213,5236,5313,5562,5571,55746,79902	ATP5F1A,ATP5F1B,CYC1,HK1,NME1,PFKM,PGM1,PKLR,PRKAA1,PRKAG1,NUP133,NUP85
4_Member	GO Biological Processes	GO:1901293	nucleoside phosphate biosynthetic process	-3.95151	-1.97544	20/364	132,358,498,506,1537,3098,4522,4543,4830,5213,5236,5313,5471,5562,5571,7298,7371,10861,55746,79902	ADK,AQP1,ATP5F1A,ATP5F1B,CYC1,HK1,MTHFD1,MTNR1A,NME1,PFKM,PGM1,PKLR,PPAT,PRKAA1,PRKAG1,TYMS,UCK2,SLC26A1,NUP133,NUP85
4_Member	GO Biological Processes	GO:0006163	purine nucleotide metabolic process	-3.93615	-1.96418	26/545	132,358,498,506,1537,3098,4354,4521,4522,4543,4696,4705,4830,5213,5236,5313,5471,5562,5571,10861,11164,22978,25939,53343,55746,79902	ADK,AQP1,ATP5F1A,ATP5F1B,CYC1,HK1,MPP1,NUDT1,MTHFD1,MTNR1A,NDUFA3,NDUFA10,NME1,PFKM,PGM1,PKLR,PPAT,PRKAA1,PRKAG1,SLC26A1,NUDT5,NT5C2,SAMHD1,NUDT9,NUP133,NUP85
4_Member	GO Biological Processes	GO:0009117	nucleotide metabolic process	-3.90331	-1.93539	30/675	132,358,498,506,1537,3098,4354,4521,4522,4543,4696,4705,4830,5213,5236,5313,5471,5562,5571,7298,7371,10861,11164,22978,25939,25996,53343,55746,64080,79902	ADK,AQP1,ATP5F1A,ATP5F1B,CYC1,HK1,MPP1,NUDT1,MTHFD1,MTNR1A,NDUFA3,NDUFA10,NME1,PFKM,PGM1,PKLR,PPAT,PRKAA1,PRKAG1,TYMS,UCK2,SLC26A1,NUDT5,NT5C2,SAMHD1,REXO2,NUDT9,NUP133,RBKS,NUP85
4_Member	GO Biological Processes	GO:0009152	purine ribonucleotide biosynthetic process	-3.88256	-1.92066	17/284	132,358,498,506,1537,3098,4543,4830,5213,5236,5313,5471,5562,5571,10861,55746,79902	ADK,AQP1,ATP5F1A,ATP5F1B,CYC1,HK1,MTNR1A,NME1,PFKM,PGM1,PKLR,PPAT,PRKAA1,PRKAG1,SLC26A1,NUP133,NUP85
4_Member	GO Biological Processes	GO:0006753	nucleoside phosphate metabolic process	-3.83645	-1.8844	30/681	132,358,498,506,1537,3098,4354,4521,4522,4543,4696,4705,4830,5213,5236,5313,5471,5562,5571,7298,7371,10861,11164,22978,25939,25996,53343,55746,64080,79902	ADK,AQP1,ATP5F1A,ATP5F1B,CYC1,HK1,MPP1,NUDT1,MTHFD1,MTNR1A,NDUFA3,NDUFA10,NME1,PFKM,PGM1,PKLR,PPAT,PRKAA1,PRKAG1,TYMS,UCK2,SLC26A1,NUDT5,NT5C2,SAMHD1,REXO2,NUDT9,NUP133,RBKS,NUP85
4_Member	GO Biological Processes	GO:0009144	purine nucleoside triphosphate metabolic process	-3.82336	-1.87325	18/315	132,498,506,1537,3098,4521,4696,4705,4830,5213,5236,5313,5562,5571,11164,25939,55746,79902	ADK,ATP5F1A,ATP5F1B,CYC1,HK1,NUDT1,NDUFA3,NDUFA10,NME1,PFKM,PGM1,PKLR,PRKAA1,PRKAG1,NUDT5,SAMHD1,NUP133,NUP85
4_Member	GO Biological Processes	GO:0055086	nucleobase-containing small molecule metabolic process	-3.66891	-1.74513	32/763	132,358,498,506,1537,3098,4354,4521,4522,4543,4696,4705,4830,5213,5236,5313,5372,5471,5562,5571,7298,7371,10861,11164,22978,25939,25996,29925,53343,55746,64080,79902	ADK,AQP1,ATP5F1A,ATP5F1B,CYC1,HK1,MPP1,NUDT1,MTHFD1,MTNR1A,NDUFA3,NDUFA10,NME1,PFKM,PGM1,PKLR,PMM1,PPAT,PRKAA1,PRKAG1,TYMS,UCK2,SLC26A1,NUDT5,NT5C2,SAMHD1,REXO2,GMPPB,NUDT9,NUP133,RBKS,NUP85
4_Member	GO Biological Processes	GO:0006754	ATP biosynthetic process	-3.63982	-1.72597	11/142	498,506,1537,3098,5213,5236,5313,5562,5571,55746,79902	ATP5F1A,ATP5F1B,CYC1,HK1,PFKM,PGM1,PKLR,PRKAA1,PRKAG1,NUP133,NUP85
4_Member	GO Biological Processes	GO:0009166	nucleotide catabolic process	-3.63741	-1.72597	12/166	3098,4521,5213,5236,5313,5562,5571,22978,25939,53343,55746,79902	HK1,NUDT1,PFKM,PGM1,PKLR,PRKAA1,PRKAG1,NT5C2,SAMHD1,NUDT9,NUP133,NUP85
4_Member	GO Biological Processes	GO:0009135	purine nucleoside diphosphate metabolic process	-3.58521	-1.68935	10/121	3098,4354,5213,5236,5313,5562,5571,53343,55746,79902	HK1,MPP1,PFKM,PGM1,PKLR,PRKAA1,PRKAG1,NUDT9,NUP133,NUP85
4_Member	GO Biological Processes	GO:0009179	purine ribonucleoside diphosphate metabolic process	-3.58521	-1.68935	10/121	3098,4354,5213,5236,5313,5562,5571,53343,55746,79902	HK1,MPP1,PFKM,PGM1,PKLR,PRKAA1,PRKAG1,NUDT9,NUP133,NUP85
4_Member	GO Biological Processes	GO:0072521	purine-containing compound metabolic process	-3.51393	-1.63417	26/580	132,358,498,506,1537,3098,4354,4521,4522,4543,4696,4705,4830,5213,5236,5313,5471,5562,5571,10861,11164,22978,25939,53343,55746,79902	ADK,AQP1,ATP5F1A,ATP5F1B,CYC1,HK1,MPP1,NUDT1,MTHFD1,MTNR1A,NDUFA3,NDUFA10,NME1,PFKM,PGM1,PKLR,PPAT,PRKAA1,PRKAG1,SLC26A1,NUDT5,NT5C2,SAMHD1,NUDT9,NUP133,NUP85
4_Member	GO Biological Processes	GO:0046434	organophosphate catabolic process	-3.50639	-1.63417	14/223	3098,4521,5213,5236,5313,5562,5571,9588,11164,22978,25939,53343,55746,79902	HK1,NUDT1,PFKM,PGM1,PKLR,PRKAA1,PRKAG1,PRDX6,NUDT5,NT5C2,SAMHD1,NUDT9,NUP133,NUP85
4_Member	GO Biological Processes	GO:0046365	monosaccharide catabolic process	-3.47916	-1.61177	7/62	216,3098,5213,5236,5313,11164,64080	ALDH1A1,HK1,PFKM,PGM1,PKLR,NUDT5,RBKS
4_Member	GO Biological Processes	GO:0046031	ADP metabolic process	-3.39792	-1.54004	9/105	3098,5213,5236,5313,5562,5571,53343,55746,79902	HK1,PFKM,PGM1,PKLR,PRKAA1,PRKAG1,NUDT9,NUP133,NUP85
4_Member	GO Biological Processes	GO:0019693	ribose phosphate metabolic process	-3.38543	-1.53068	25/559	132,358,498,506,1537,3098,4354,4543,4696,4705,4830,5213,5236,5313,5471,5562,5571,7371,10861,11164,22978,53343,55746,64080,79902	ADK,AQP1,ATP5F1A,ATP5F1B,CYC1,HK1,MPP1,MTNR1A,NDUFA3,NDUFA10,NME1,PFKM,PGM1,PKLR,PPAT,PRKAA1,PRKAG1,UCK2,SLC26A1,NUDT5,NT5C2,NUDT9,NUP133,RBKS,NUP85
4_Member	GO Biological Processes	GO:0016052	carbohydrate catabolic process	-3.36029	-1.50864	12/178	216,3098,5213,5236,5313,5562,5571,11164,55746,64080,79902,414328	ALDH1A1,HK1,PFKM,PGM1,PKLR,PRKAA1,PRKAG1,NUDT5,NUP133,RBKS,NUP85,IDNK
4_Member	GO Biological Processes	GO:0009259	ribonucleotide metabolic process	-3.2007	-1.3731	24/543	132,358,498,506,1537,3098,4354,4543,4696,4705,4830,5213,5236,5313,5471,5562,5571,7371,10861,11164,22978,53343,55746,79902	ADK,AQP1,ATP5F1A,ATP5F1B,CYC1,HK1,MPP1,MTNR1A,NDUFA3,NDUFA10,NME1,PFKM,PGM1,PKLR,PPAT,PRKAA1,PRKAG1,UCK2,SLC26A1,NUDT5,NT5C2,NUDT9,NUP133,NUP85
4_Member	Reactome Gene Sets	R-HSA-70171	Glycolysis	-3.15526	-1.33491	7/70	3098,5213,5313,5519,55746,79902,283871	HK1,PFKM,PKLR,PPP2R1B,NUP133,NUP85,PGP
4_Member	KEGG Pathway	hsa01200	Carbon metabolism	-3.13662	-1.32762	9/114	3098,3419,5213,5313,29968,84532,113675,283871,414328	HK1,IDH3A,PFKM,PKLR,PSAT1,ACSS1,SDSL,PGP,IDNK
4_Member	GO Biological Processes	GO:0006165	nucleoside diphosphate phosphorylation	-3.05553	-1.26706	9/117	3098,4830,5213,5236,5313,5562,5571,55746,79902	HK1,NME1,PFKM,PGM1,PKLR,PRKAA1,PRKAG1,NUP133,NUP85
4_Member	GO Biological Processes	GO:0009150	purine ribonucleotide metabolic process	-3.00649	-1.23117	23/528	132,358,498,506,1537,3098,4354,4543,4696,4705,4830,5213,5236,5313,5471,5562,5571,10861,11164,22978,53343,55746,79902	ADK,AQP1,ATP5F1A,ATP5F1B,CYC1,HK1,MPP1,MTNR1A,NDUFA3,NDUFA10,NME1,PFKM,PGM1,PKLR,PPAT,PRKAA1,PRKAG1,SLC26A1,NUDT5,NT5C2,NUDT9,NUP133,NUP85
4_Member	GO Biological Processes	GO:0017144	drug metabolic process	-2.99412	-1.22139	30/766	132,216,440,498,506,1537,2053,3098,3320,4522,4696,4705,5019,5213,5236,5313,5562,5571,7001,7298,7511,9588,10797,11164,22978,29968,55746,79902,84532,171425	ADK,ALDH1A1,ASNS,ATP5F1A,ATP5F1B,CYC1,EPHX2,HK1,HSP90AA1,MTHFD1,NDUFA3,NDUFA10,OXCT1,PFKM,PGM1,PKLR,PRKAA1,PRKAG1,PRDX2,TYMS,XPNPEP1,PRDX6,MTHFD2,NUDT5,NT5C2,PSAT1,NUP133,NUP85,ACSS1,CLYBL
4_Member	GO Biological Processes	GO:0005975	carbohydrate metabolic process	-2.96744	-1.20875	25/598	132,160,216,2131,2739,3098,3419,5213,5236,5313,5372,5501,5562,5571,8869,9091,10402,11164,27235,55746,64080,79902,283871,388581,414328	ADK,AP2A1,ALDH1A1,EXT1,GLO1,HK1,IDH3A,PFKM,PGM1,PKLR,PMM1,PPP1CC,PRKAA1,PRKAG1,ST3GAL5,PIGQ,ST3GAL6,NUDT5,COQ2,NUP133,RBKS,NUP85,PGP,C1QTNF12,IDNK
4_Member	GO Biological Processes	GO:0009199	ribonucleoside triphosphate metabolic process	-2.92873	-1.17982	16/314	498,506,1537,3098,4696,4705,4830,5213,5236,5313,5562,5571,7371,11164,55746,79902	ATP5F1A,ATP5F1B,CYC1,HK1,NDUFA3,NDUFA10,NME1,PFKM,PGM1,PKLR,PRKAA1,PRKAG1,UCK2,NUDT5,NUP133,NUP85
4_Member	GO Biological Processes	GO:0006096	glycolytic process	-2.91186	-1.16539	8/99	3098,5213,5236,5313,5562,5571,55746,79902	HK1,PFKM,PGM1,PKLR,PRKAA1,PRKAG1,NUP133,NUP85
4_Member	GO Biological Processes	GO:0046939	nucleotide phosphorylation	-2.90146	-1.15861	9/123	3098,4830,5213,5236,5313,5562,5571,55746,79902	HK1,NME1,PFKM,PGM1,PKLR,PRKAA1,PRKAG1,NUP133,NUP85
4_Member	GO Biological Processes	GO:0006757	ATP generation from ADP	-2.8836	-1.14435	8/100	3098,5213,5236,5313,5562,5571,55746,79902	HK1,PFKM,PGM1,PKLR,PRKAA1,PRKAG1,NUP133,NUP85
4_Member	GO Biological Processes	GO:0042866	pyruvate biosynthetic process	-2.80102	-1.08726	8/103	3098,5213,5236,5313,5562,5571,55746,79902	HK1,PFKM,PGM1,PKLR,PRKAA1,PRKAG1,NUP133,NUP85
4_Member	GO Biological Processes	GO:0072525	pyridine-containing compound biosynthetic process	-2.66619	-0.978618	9/133	3098,5213,5236,5313,5562,5571,29968,55746,79902	HK1,PFKM,PGM1,PKLR,PRKAA1,PRKAG1,PSAT1,NUP133,NUP85
4_Member	GO Biological Processes	GO:0006090	pyruvate metabolic process	-2.62206	-0.948043	9/135	2739,3098,5213,5236,5313,5562,5571,55746,79902	GLO1,HK1,PFKM,PGM1,PKLR,PRKAA1,PRKAG1,NUP133,NUP85
4_Member	GO Biological Processes	GO:0009205	purine ribonucleoside triphosphate metabolic process	-2.59128	-0.923381	15/308	498,506,1537,3098,4696,4705,4830,5213,5236,5313,5562,5571,11164,55746,79902	ATP5F1A,ATP5F1B,CYC1,HK1,NDUFA3,NDUFA10,NME1,PFKM,PGM1,PKLR,PRKAA1,PRKAG1,NUDT5,NUP133,NUP85
4_Member	GO Biological Processes	GO:0046034	ATP metabolic process	-2.58485	-0.917961	14/278	498,506,1537,3098,4696,4705,5213,5236,5313,5562,5571,11164,55746,79902	ATP5F1A,ATP5F1B,CYC1,HK1,NDUFA3,NDUFA10,PFKM,PGM1,PKLR,PRKAA1,PRKAG1,NUDT5,NUP133,NUP85
4_Member	KEGG Pathway	hsa00010	Glycolysis / Gluconeogenesis	-2.52992	-0.883736	6/67	3098,5213,5236,5313,9562,84532	HK1,PFKM,PGM1,PKLR,MINPP1,ACSS1
4_Member	Reactome Gene Sets	R-HSA-70326	Glucose metabolism	-2.51747	-0.875123	7/90	3098,5213,5313,5519,55746,79902,283871	HK1,PFKM,PKLR,PPP2R1B,NUP133,NUP85,PGP
4_Member	GO Biological Processes	GO:0072524	pyridine-containing compound metabolic process	-2.35054	-0.739561	10/176	3098,5213,5236,5313,5562,5571,29968,55746,64080,79902	HK1,PFKM,PGM1,PKLR,PRKAA1,PRKAG1,PSAT1,NUP133,RBKS,NUP85
4_Member	GO Biological Processes	GO:0019320	hexose catabolic process	-2.31768	-0.717901	5/52	216,3098,5213,5236,5313	ALDH1A1,HK1,PFKM,PGM1,PKLR
4_Member	GO Biological Processes	GO:0044283	small molecule biosynthetic process	-2.31518	-0.717901	27/742	132,160,440,3098,4521,4522,4830,5213,5236,5313,5562,5564,5571,7371,8877,11164,22978,25939,27235,29968,51102,53343,55746,79902,84532,283871,388581	ADK,AP2A1,ASNS,HK1,NUDT1,MTHFD1,NME1,PFKM,PGM1,PKLR,PRKAA1,PRKAB1,PRKAG1,UCK2,SPHK1,NUDT5,NT5C2,SAMHD1,COQ2,PSAT1,MECR,NUDT9,NUP133,NUP85,ACSS1,PGP,C1QTNF12
4_Member	GO Biological Processes	GO:0006091	generation of precursor metabolites and energy	-2.30082	-0.707123	19/463	506,1537,2235,3098,3419,4609,4696,4705,5213,5236,5313,5501,5562,5571,10587,51022,51218,55746,79902	ATP5F1B,CYC1,FECH,HK1,IDH3A,MYC,NDUFA3,NDUFA10,PFKM,PGM1,PKLR,PPP1CC,PRKAA1,PRKAG1,TXNRD2,GLRX2,GLRX5,NUP133,NUP85
4_Member	GO Biological Processes	GO:0009108	coenzyme biosynthetic process	-2.25319	-0.668398	12/241	3098,4522,5213,5236,5313,5562,5571,27235,51703,55746,79902,84532	HK1,MTHFD1,PFKM,PGM1,PKLR,PRKAA1,PRKAG1,COQ2,ACSL5,NUP133,NUP85,ACSS1
4_Member	Reactome Gene Sets	R-HSA-71387	Metabolism of carbohydrates	-2.22401	-0.644641	13/274	216,2131,3098,5213,5236,5313,5519,10402,10861,55746,64080,79902,283871	ALDH1A1,EXT1,HK1,PFKM,PGM1,PKLR,PPP2R1B,ST3GAL6,SLC26A1,NUP133,RBKS,NUP85,PGP
4_Member	GO Biological Processes	GO:0019359	nicotinamide nucleotide biosynthetic process	-2.1802	-0.613844	8/130	3098,5213,5236,5313,5562,5571,55746,79902	HK1,PFKM,PGM1,PKLR,PRKAA1,PRKAG1,NUP133,NUP85
4_Member	GO Biological Processes	GO:0019363	pyridine nucleotide biosynthetic process	-2.1802	-0.613844	8/130	3098,5213,5236,5313,5562,5571,55746,79902	HK1,PFKM,PGM1,PKLR,PRKAA1,PRKAG1,NUP133,NUP85
4_Member	GO Biological Processes	GO:0090407	organophosphate biosynthetic process	-2.17525	-0.611292	25/688	132,358,498,506,1537,3098,4522,4543,4830,5213,5236,5313,5471,5562,5571,5867,7298,7371,9091,10554,10861,55746,79902,81490,81579	ADK,AQP1,ATP5F1A,ATP5F1B,CYC1,HK1,MTHFD1,MTNR1A,NME1,PFKM,PGM1,PKLR,PPAT,PRKAA1,PRKAG1,RAB4A,TYMS,UCK2,PIGQ,AGPAT1,SLC26A1,NUP133,NUP85,PTDSS2,PLA2G12A
4_Member	GO Biological Processes	GO:0006733	oxidoreduction coenzyme metabolic process	-2.16893	-0.608146	10/187	3098,5213,5236,5313,5562,5571,27235,55746,64080,79902	HK1,PFKM,PGM1,PKLR,PRKAA1,PRKAG1,COQ2,NUP133,RBKS,NUP85
5_Summary	GO Biological Processes	GO:0042274	ribosomal small subunit biogenesis	-7.59888	-5.07232	12/70	705,3921,4809,6193,6194,6201,6208,6232,6234,10436,55813,64963,3320,6732,9129,10907,23521,27258,51154,51187,55011,55692,84154	BYSL,RPSA,SNU13,RPS5,RPS6,RPS7,RPS14,RPS27,RPS28,EMG1,UTP6,MRPS11,HSP90AA1,SRPK1,PRPF3,TXNL4A,RPL13A,LSM3,MRTO4,RSL24D1,PIH1D1,LUC7L,RPF2
5_Member	GO Biological Processes	GO:0042274	ribosomal small subunit biogenesis	-7.59888	-5.07232	12/70	705,3921,4809,6193,6194,6201,6208,6232,6234,10436,55813,64963	BYSL,RPSA,SNU13,RPS5,RPS6,RPS7,RPS14,RPS27,RPS28,EMG1,UTP6,MRPS11
5_Member	GO Biological Processes	GO:0022618	ribonucleoprotein complex assembly	-6.28017	-3.90923	18/208	3320,3921,4809,6193,6208,6232,6234,6732,9129,10907,23521,27258,51154,51187,55011,55692,64963,84154	HSP90AA1,RPSA,SNU13,RPS5,RPS14,RPS27,RPS28,SRPK1,PRPF3,TXNL4A,RPL13A,LSM3,MRTO4,RSL24D1,PIH1D1,LUC7L,MRPS11,RPF2
5_Member	GO Biological Processes	GO:0071826	ribonucleoprotein complex subunit organization	-5.92459	-3.5853	18/220	3320,3921,4809,6193,6208,6232,6234,6732,9129,10907,23521,27258,51154,51187,55011,55692,64963,84154	HSP90AA1,RPSA,SNU13,RPS5,RPS14,RPS27,RPS28,SRPK1,PRPF3,TXNL4A,RPL13A,LSM3,MRTO4,RSL24D1,PIH1D1,LUC7L,MRPS11,RPF2
5_Member	GO Biological Processes	GO:0000028	ribosomal small subunit assembly	-5.72303	-3.4183	6/19	3921,6193,6208,6232,6234,64963	RPSA,RPS5,RPS14,RPS27,RPS28,MRPS11
5_Member	GO Biological Processes	GO:0042255	ribosome assembly	-5.34118	-3.06613	9/60	3921,6193,6208,6232,6234,51154,51187,64963,84154	RPSA,RPS5,RPS14,RPS27,RPS28,MRTO4,RSL24D1,MRPS11,RPF2
5_Member	GO Biological Processes	GO:0030490	maturation of SSU-rRNA	-4.8926	-2.67861	8/52	705,3921,4809,6208,6234,10436,55813,64963	BYSL,RPSA,SNU13,RPS14,RPS28,EMG1,UTP6,MRPS11
5_Member	GO Biological Processes	GO:0000462	maturation of SSU-rRNA from tricistronic rRNA transcript (SSU-rRNA, 5.8S rRNA, LSU-rRNA)	-3.99972	-2.01533	6/36	705,3921,6208,10436,55813,64963	BYSL,RPSA,RPS14,EMG1,UTP6,MRPS11
6_Summary	Reactome Gene Sets	R-HSA-913531	Interferon Signaling	-7.37563	-4.88819	19/196	1982,2634,2635,3105,3117,3119,3127,3669,3838,6772,9246,10437,11274,25939,55746,79902,115361,163351,388646,1613,3965,6812,9111,23521,345611,997,1936,1965,5501,6732,6885,6890,8764,112950,3320,160,1211,1510,10112,10381,60	EIF4G2,GBP2,GBP3,HLA-A,HLA-DQA1,HLA-DQB1,HLA-DRB5,ISG20,KPNA2,STAT1,UBE2L6,IFI30,USP18,SAMHD1,NUP133,NUP85,GBP4,GBP6,GBP7,DAPK3,LGALS9,STXBP1,NMI,RPL13A,IRGM,CDC34,EEF1D,EIF2S1,PPP1CC,SRPK1,MAP3K7,TAP1,TNFRSF14,MED8,HSP90AA1,AP2A1,CLTA,CTSE,KIF20A,TUBB3,ACTB
6_Member	Reactome Gene Sets	R-HSA-913531	Interferon Signaling	-7.37563	-4.88819	19/196	1982,2634,2635,3105,3117,3119,3127,3669,3838,6772,9246,10437,11274,25939,55746,79902,115361,163351,388646	EIF4G2,GBP2,GBP3,HLA-A,HLA-DQA1,HLA-DQB1,HLA-DRB5,ISG20,KPNA2,STAT1,UBE2L6,IFI30,USP18,SAMHD1,NUP133,NUP85,GBP4,GBP6,GBP7
6_Member	Reactome Gene Sets	R-HSA-877300	Interferon gamma signaling	-5.39949	-3.12033	11/92	2634,2635,3105,3117,3119,3127,6772,10437,115361,163351,388646	GBP2,GBP3,HLA-A,HLA-DQA1,HLA-DQB1,HLA-DRB5,STAT1,IFI30,GBP4,GBP6,GBP7
6_Member	GO Biological Processes	GO:0071346	cellular response to interferon-gamma	-4.74437	-2.57755	14/171	1613,2634,3105,3117,3119,3127,3965,6772,6812,9111,10437,23521,163351,345611	DAPK3,GBP2,HLA-A,HLA-DQA1,HLA-DQB1,HLA-DRB5,LGALS9,STAT1,STXBP1,NMI,IFI30,RPL13A,GBP6,IRGM
6_Member	KEGG Pathway	hsa05168	Herpes simplex infection	-4.36424	-2.2866	14/185	997,1936,1965,3105,3117,3119,3127,5501,6732,6772,6885,6890,8764,112950	CDC34,EEF1D,EIF2S1,HLA-A,HLA-DQA1,HLA-DQB1,HLA-DRB5,PPP1CC,SRPK1,STAT1,MAP3K7,TAP1,TNFRSF14,MED8
6_Member	GO Biological Processes	GO:0034341	response to interferon-gamma	-4.21312	-2.16318	14/191	1613,2634,3105,3117,3119,3127,3965,6772,6812,9111,10437,23521,163351,345611	DAPK3,GBP2,HLA-A,HLA-DQA1,HLA-DQB1,HLA-DRB5,LGALS9,STAT1,STXBP1,NMI,IFI30,RPL13A,GBP6,IRGM
6_Member	GO Biological Processes	GO:0060333	interferon-gamma-mediated signaling pathway	-3.94324	-1.96922	9/89	2634,3105,3117,3119,3127,6772,9111,10437,345611	GBP2,HLA-A,HLA-DQA1,HLA-DQB1,HLA-DRB5,STAT1,NMI,IFI30,IRGM
6_Member	KEGG Pathway	hsa04612	Antigen processing and presentation	-2.90794	-1.16268	7/77	3105,3117,3119,3127,3320,6890,10437	HLA-A,HLA-DQA1,HLA-DQB1,HLA-DRB5,HSP90AA1,TAP1,IFI30
6_Member	Reactome Gene Sets	R-HSA-2132295	MHC class II antigen presentation	-2.87677	-1.1425	9/124	160,1211,1510,3117,3119,3127,10112,10381,10437	AP2A1,CLTA,CTSE,HLA-DQA1,HLA-DQB1,HLA-DRB5,KIF20A,TUBB3,IFI30
6_Member	KEGG Pathway	hsa05416	Viral myocarditis	-2.81369	-1.09311	6/59	60,1982,3105,3117,3119,3127	ACTB,EIF4G2,HLA-A,HLA-DQA1,HLA-DQB1,HLA-DRB5
6_Member	GO Biological Processes	GO:0019886	antigen processing and presentation of exogenous peptide antigen via MHC class II	-2.31234	-0.716138	7/98	160,1211,1510,3117,3119,3127,10437	AP2A1,CLTA,CTSE,HLA-DQA1,HLA-DQB1,HLA-DRB5,IFI30
6_Member	GO Biological Processes	GO:0002495	antigen processing and presentation of peptide antigen via MHC class II	-2.24115	-0.658466	7/101	160,1211,1510,3117,3119,3127,10437	AP2A1,CLTA,CTSE,HLA-DQA1,HLA-DQB1,HLA-DRB5,IFI30
6_Member	GO Biological Processes	GO:0002504	antigen processing and presentation of peptide or polysaccharide antigen via MHC class II	-2.21806	-0.642796	7/102	160,1211,1510,3117,3119,3127,10437	AP2A1,CLTA,CTSE,HLA-DQA1,HLA-DQB1,HLA-DRB5,IFI30
6_Member	Reactome Gene Sets	R-HSA-202430	Translocation of ZAP-70 to Immunological synapse	-2.14671	-0.594542	3/19	3117,3119,3127	HLA-DQA1,HLA-DQB1,HLA-DRB5
6_Member	KEGG Pathway	hsa05330	Allograft rejection	-2.07887	-0.544185	4/38	3105,3117,3119,3127	HLA-A,HLA-DQA1,HLA-DQB1,HLA-DRB5
7_Summary	Reactome Gene Sets	R-HSA-1640170	Cell Cycle	-7.35034	-4.86952	37/642	898,3320,4000,4172,4361,4609,4999,5426,5501,5519,5698,5699,5702,5706,5711,5715,6232,6418,7027,7298,8318,8362,8368,9577,10112,10133,10381,23063,23649,26003,55651,55746,55920,64326,64682,79682,79902,6421,60	CCNE1,HSP90AA1,LMNA,MCM3,MRE11,MYC,ORC2,POLE,PPP1CC,PPP2R1B,PSMB9,PSMB10,PSMC3,PSMC6,PSMD5,PSMD9,RPS27,SET,TFDP1,TYMS,CDC45,HIST1H4K,HIST1H4L,BABAM2,KIF20A,OPTN,TUBB3,WAPL,POLA2,GORASP2,NHP2,NUP133,RCC2,COP1,ANAPC1,CENPU,NUP85,SFPQ,ACTB
7_Member	Reactome Gene Sets	R-HSA-1640170	Cell Cycle	-7.35034	-4.86952	37/642	898,3320,4000,4172,4361,4609,4999,5426,5501,5519,5698,5699,5702,5706,5711,5715,6232,6418,7027,7298,8318,8362,8368,9577,10112,10133,10381,23063,23649,26003,55651,55746,55920,64326,64682,79682,79902	CCNE1,HSP90AA1,LMNA,MCM3,MRE11,MYC,ORC2,POLE,PPP1CC,PPP2R1B,PSMB9,PSMB10,PSMC3,PSMC6,PSMD5,PSMD9,RPS27,SET,TFDP1,TYMS,CDC45,HIST1H4K,HIST1H4L,BABAM2,KIF20A,OPTN,TUBB3,WAPL,POLA2,GORASP2,NHP2,NUP133,RCC2,COP1,ANAPC1,CENPU,NUP85
7_Member	Reactome Gene Sets	R-HSA-69278	Cell Cycle, Mitotic	-7.27631	-4.80846	33/536	898,3320,4000,4172,4609,4999,5426,5501,5519,5698,5699,5702,5706,5711,5715,6232,6418,7027,7298,8318,8362,8368,10112,10133,10381,23063,23649,26003,55746,55920,64682,79682,79902	CCNE1,HSP90AA1,LMNA,MCM3,MYC,ORC2,POLE,PPP1CC,PPP2R1B,PSMB9,PSMB10,PSMC3,PSMC6,PSMD5,PSMD9,RPS27,SET,TFDP1,TYMS,CDC45,HIST1H4K,HIST1H4L,KIF20A,OPTN,TUBB3,WAPL,POLA2,GORASP2,NUP133,RCC2,ANAPC1,CENPU,NUP85
7_Member	Reactome Gene Sets	R-HSA-69620	Cell Cycle Checkpoints	-7.07276	-4.62973	23/293	898,4172,4361,4999,5501,5519,5698,5699,5702,5706,5711,5715,6232,8318,8362,8368,9577,55746,55920,64326,64682,79682,79902	CCNE1,MCM3,MRE11,ORC2,PPP1CC,PPP2R1B,PSMB9,PSMB10,PSMC3,PSMC6,PSMD5,PSMD9,RPS27,CDC45,HIST1H4K,HIST1H4L,BABAM2,NUP133,RCC2,COP1,ANAPC1,CENPU,NUP85
7_Member	Reactome Gene Sets	R-HSA-68882	Mitotic Anaphase	-5.79718	-3.46531	17/202	4000,5501,5519,5698,5699,5702,5706,5711,5715,6232,10381,23063,55746,55920,64682,79682,79902	LMNA,PPP1CC,PPP2R1B,PSMB9,PSMB10,PSMC3,PSMC6,PSMD5,PSMD9,RPS27,TUBB3,WAPL,NUP133,RCC2,ANAPC1,CENPU,NUP85
7_Member	Reactome Gene Sets	R-HSA-2555396	Mitotic Metaphase and Anaphase	-5.76762	-3.44039	17/203	4000,5501,5519,5698,5699,5702,5706,5711,5715,6232,10381,23063,55746,55920,64682,79682,79902	LMNA,PPP1CC,PPP2R1B,PSMB9,PSMB10,PSMC3,PSMC6,PSMD5,PSMD9,RPS27,TUBB3,WAPL,NUP133,RCC2,ANAPC1,CENPU,NUP85
7_Member	Reactome Gene Sets	R-HSA-2467813	Separation of Sister Chromatids	-5.46559	-3.17309	16/191	5501,5519,5698,5699,5702,5706,5711,5715,6232,10381,23063,55746,55920,64682,79682,79902	PPP1CC,PPP2R1B,PSMB9,PSMB10,PSMC3,PSMC6,PSMD5,PSMD9,RPS27,TUBB3,WAPL,NUP133,RCC2,ANAPC1,CENPU,NUP85
7_Member	Reactome Gene Sets	R-HSA-68886	M Phase	-4.85295	-2.66262	23/395	3320,4000,5501,5519,5698,5699,5702,5706,5711,5715,6232,6418,8362,8368,10112,10381,23063,26003,55746,55920,64682,79682,79902	HSP90AA1,LMNA,PPP1CC,PPP2R1B,PSMB9,PSMB10,PSMC3,PSMC6,PSMD5,PSMD9,RPS27,SET,HIST1H4K,HIST1H4L,KIF20A,TUBB3,WAPL,GORASP2,NUP133,RCC2,ANAPC1,CENPU,NUP85
7_Member	Reactome Gene Sets	R-HSA-2500257	Resolution of Sister Chromatid Cohesion	-2.8043	-1.08941	9/127	5501,5519,6232,10381,23063,55746,55920,79682,79902	PPP1CC,PPP2R1B,RPS27,TUBB3,WAPL,NUP133,RCC2,CENPU,NUP85
7_Member	GO Biological Processes	GO:0007062	sister chromatid cohesion	-2.64401	-0.960654	9/134	4361,5501,6232,6421,23063,55746,55920,79682,79902	MRE11,PPP1CC,RPS27,SFPQ,WAPL,NUP133,RCC2,CENPU,NUP85
7_Member	Reactome Gene Sets	R-HSA-69618	Mitotic Spindle Checkpoint	-2.57144	-0.908871	8/112	5501,5519,6232,55746,55920,64682,79682,79902	PPP1CC,PPP2R1B,RPS27,NUP133,RCC2,ANAPC1,CENPU,NUP85
7_Member	Reactome Gene Sets	R-HSA-5663220	RHO GTPases Activate Formins	-2.49498	-0.858326	9/141	60,5501,5519,6232,10381,55746,55920,79682,79902	ACTB,PPP1CC,PPP2R1B,RPS27,TUBB3,NUP133,RCC2,CENPU,NUP85
7_Member	Reactome Gene Sets	R-HSA-141424	Amplification of signal from the kinetochores	-2.36147	-0.746852	7/96	5501,5519,6232,55746,55920,79682,79902	PPP1CC,PPP2R1B,RPS27,NUP133,RCC2,CENPU,NUP85
7_Member	Reactome Gene Sets	R-HSA-141444	Amplification of signal from unattached kinetochores via a MAD2 inhibitory signal	-2.36147	-0.746852	7/96	5501,5519,6232,55746,55920,79682,79902	PPP1CC,PPP2R1B,RPS27,NUP133,RCC2,CENPU,NUP85
8_Summary	GO Biological Processes	GO:0032543	mitochondrial translation	-7.21417	-4.75266	15/124	3035,7818,23395,28973,28977,29088,51023,51263,51318,57038,63899,64963,115416,122704,219927,327,1984,1936,285381,119,665,3249,4000,4323,4609,6418,6710,10133,26100,27429,55746,79902,84128,345611	HARS,DAP3,LARS2,MRPS18B,MRPL42,MRPL15,MRPS18C,MRPL30,MRPL35,RARS2,NSUN3,MRPS11,MALSU1,MRPL52,MRPL21,APEH,EIF5A,EEF1D,DPH3,ADD2,BNIP3L,HPN,LMNA,MMP14,MYC,SET,SPTB,OPTN,WIPI2,HTRA2,NUP133,NUP85,WDR75,IRGM
8_Member	GO Biological Processes	GO:0032543	mitochondrial translation	-7.21417	-4.75266	15/124	3035,7818,23395,28973,28977,29088,51023,51263,51318,57038,63899,64963,115416,122704,219927	HARS,DAP3,LARS2,MRPS18B,MRPL42,MRPL15,MRPS18C,MRPL30,MRPL35,RARS2,NSUN3,MRPS11,MALSU1,MRPL52,MRPL21
8_Member	GO Biological Processes	GO:0140053	mitochondrial gene expression	-6.19895	-3.83812	15/148	3035,7818,23395,28973,28977,29088,51023,51263,51318,57038,63899,64963,115416,122704,219927	HARS,DAP3,LARS2,MRPS18B,MRPL42,MRPL15,MRPS18C,MRPL30,MRPL35,RARS2,NSUN3,MRPS11,MALSU1,MRPL52,MRPL21
8_Member	GO Biological Processes	GO:0006415	translational termination	-5.76134	-3.43966	12/102	327,1984,7818,28973,28977,29088,51023,51263,51318,64963,122704,219927	APEH,EIF5A,DAP3,MRPS18B,MRPL42,MRPL15,MRPS18C,MRPL30,MRPL35,MRPS11,MRPL52,MRPL21
8_Member	GO Biological Processes	GO:0006414	translational elongation	-5.42484	-3.14151	13/129	1936,1984,7818,28973,28977,29088,51023,51263,51318,64963,122704,219927,285381	EEF1D,EIF5A,DAP3,MRPS18B,MRPL42,MRPL15,MRPS18C,MRPL30,MRPL35,MRPS11,MRPL52,MRPL21,DPH3
8_Member	CORUM	CORUM:320	55S ribosome, mitochondrial	-5.28751	-3.02646	10/77	7818,28973,28977,29088,51023,51263,51318,64963,122704,219927	DAP3,MRPS18B,MRPL42,MRPL15,MRPS18C,MRPL30,MRPL35,MRPS11,MRPL52,MRPL21
8_Member	Reactome Gene Sets	R-HSA-5368286	Mitochondrial translation initiation	-4.85238	-2.66262	10/86	7818,28973,28977,29088,51023,51263,51318,64963,122704,219927	DAP3,MRPS18B,MRPL42,MRPL15,MRPS18C,MRPL30,MRPL35,MRPS11,MRPL52,MRPL21
8_Member	Reactome Gene Sets	R-HSA-5389840	Mitochondrial translation elongation	-4.85238	-2.66262	10/86	7818,28973,28977,29088,51023,51263,51318,64963,122704,219927	DAP3,MRPS18B,MRPL42,MRPL15,MRPS18C,MRPL30,MRPL35,MRPS11,MRPL52,MRPL21
8_Member	Reactome Gene Sets	R-HSA-5419276	Mitochondrial translation termination	-4.85238	-2.66262	10/86	7818,28973,28977,29088,51023,51263,51318,64963,122704,219927	DAP3,MRPS18B,MRPL42,MRPL15,MRPS18C,MRPL30,MRPL35,MRPS11,MRPL52,MRPL21
8_Member	GO Biological Processes	GO:0070125	mitochondrial translational elongation	-4.80755	-2.62484	10/87	7818,28973,28977,29088,51023,51263,51318,64963,122704,219927	DAP3,MRPS18B,MRPL42,MRPL15,MRPS18C,MRPL30,MRPL35,MRPS11,MRPL52,MRPL21
8_Member	GO Biological Processes	GO:0070126	mitochondrial translational termination	-4.76335	-2.59333	10/88	7818,28973,28977,29088,51023,51263,51318,64963,122704,219927	DAP3,MRPS18B,MRPL42,MRPL15,MRPS18C,MRPL30,MRPL35,MRPS11,MRPL52,MRPL21
8_Member	Reactome Gene Sets	R-HSA-5368287	Mitochondrial translation	-4.59265	-2.45961	10/92	7818,28973,28977,29088,51023,51263,51318,64963,122704,219927	DAP3,MRPS18B,MRPL42,MRPL15,MRPS18C,MRPL30,MRPL35,MRPS11,MRPL52,MRPL21
8_Member	GO Biological Processes	GO:0022411	cellular component disassembly	-4.01468	-2.02608	27/570	119,327,665,1984,3249,4000,4323,4609,6418,6710,7818,10133,26100,27429,28973,28977,29088,51023,51263,51318,55746,64963,79902,84128,122704,219927,345611	ADD2,APEH,BNIP3L,EIF5A,HPN,LMNA,MMP14,MYC,SET,SPTB,DAP3,OPTN,WIPI2,HTRA2,MRPS18B,MRPL42,MRPL15,MRPS18C,MRPL30,MRPL35,NUP133,MRPS11,NUP85,WDR75,MRPL52,MRPL21,IRGM
8_Member	GO Biological Processes	GO:0043624	cellular protein complex disassembly	-3.92972	-1.95978	14/203	119,327,1984,6710,7818,28973,28977,29088,51023,51263,51318,64963,122704,219927	ADD2,APEH,EIF5A,SPTB,DAP3,MRPS18B,MRPL42,MRPL15,MRPS18C,MRPL30,MRPL35,MRPS11,MRPL52,MRPL21
8_Member	GO Biological Processes	GO:0032984	protein-containing complex disassembly	-3.87507	-1.91713	18/312	119,327,1984,4609,6418,6710,7818,26100,28973,28977,29088,51023,51263,51318,64963,122704,219927,345611	ADD2,APEH,EIF5A,MYC,SET,SPTB,DAP3,WIPI2,MRPS18B,MRPL42,MRPL15,MRPS18C,MRPL30,MRPL35,MRPS11,MRPL52,MRPL21,IRGM
8_Member	CORUM	CORUM:324	39S ribosomal subunit, mitochondrial	-3.29354	-1.44497	6/48	28977,29088,51263,51318,122704,219927	MRPL42,MRPL15,MRPL30,MRPL35,MRPL52,MRPL21
8_Member	CORUM	CORUM:315	28S ribosomal subunit, mitochondrial	-2.50639	-0.867848	4/29	7818,28973,51023,64963	DAP3,MRPS18B,MRPS18C,MRPS11
9_Summary	Reactome Gene Sets	R-HSA-6790901	rRNA modification in the nucleus and cytosol	-7.17561	-4.72035	11/62	4809,6194,6201,6208,10436,10528,51602,54555,55651,55813,84128,25996,26354,51068,51367,10785,23070,23587,63899,64118,64172,91801	SNU13,RPS6,RPS7,RPS14,EMG1,NOP56,NOP58,DDX49,NHP2,UTP6,WDR75,REXO2,GNL3,NMD3,POP5,WDR4,CMTR1,ELP5,NSUN3,DUS1L,OSGEPL1,ALKBH8
9_Member	Reactome Gene Sets	R-HSA-6790901	rRNA modification in the nucleus and cytosol	-7.17561	-4.72035	11/62	4809,6194,6201,6208,10436,10528,51602,54555,55651,55813,84128	SNU13,RPS6,RPS7,RPS14,EMG1,NOP56,NOP58,DDX49,NHP2,UTP6,WDR75
9_Member	KEGG Pathway	hsa03008	Ribosome biogenesis in eukaryotes	-4.80135	-2.62484	11/106	4809,10436,10528,25996,26354,51068,51367,51602,55651,55813,84128	SNU13,EMG1,NOP56,REXO2,GNL3,NMD3,POP5,NOP58,NHP2,UTP6,WDR75
9_Member	GO Biological Processes	GO:0009451	RNA modification	-3.74865	-1.80623	11/138	10436,10528,10785,23070,23587,51602,55651,63899,64118,64172,91801	EMG1,NOP56,WDR4,CMTR1,ELP5,NOP58,NHP2,NSUN3,DUS1L,OSGEPL1,ALKBH8
9_Member	GO Biological Processes	GO:0000154	rRNA modification	-2.87466	-1.1425	5/39	10436,10528,51602,55651,63899	EMG1,NOP56,NOP58,NHP2,NSUN3
10_Summary	Reactome Gene Sets	R-HSA-8953897	Cellular responses to external stimuli	-6.82122	-4.39592	31/506	573,898,2288,3320,4361,5562,5564,5571,5698,5699,5702,5706,5711,5715,6921,7001,7027,7323,8362,8368,9532,9588,10381,10587,10808,25828,25994,26100,55746,64682,79902,1965,27429,5313,7351,51022,3998,6746,79139	BAG1,CCNE1,FKBP4,HSP90AA1,MRE11,PRKAA1,PRKAB1,PRKAG1,PSMB9,PSMB10,PSMC3,PSMC6,PSMD5,PSMD9,ELOC,PRDX2,TFDP1,UBE2D3,HIST1H4K,HIST1H4L,BAG2,PRDX6,TUBB3,TXNRD2,HSPH1,TXN2,HIGD1A,WIPI2,NUP133,ANAPC1,NUP85,EIF2S1,HTRA2,PKLR,UCP2,GLRX2,LMAN1,SSR2,DERL1
10_Member	Reactome Gene Sets	R-HSA-8953897	Cellular responses to external stimuli	-6.82122	-4.39592	31/506	573,898,2288,3320,4361,5562,5564,5571,5698,5699,5702,5706,5711,5715,6921,7001,7027,7323,8362,8368,9532,9588,10381,10587,10808,25828,25994,26100,55746,64682,79902	BAG1,CCNE1,FKBP4,HSP90AA1,MRE11,PRKAA1,PRKAB1,PRKAG1,PSMB9,PSMB10,PSMC3,PSMC6,PSMD5,PSMD9,ELOC,PRDX2,TFDP1,UBE2D3,HIST1H4K,HIST1H4L,BAG2,PRDX6,TUBB3,TXNRD2,HSPH1,TXN2,HIGD1A,WIPI2,NUP133,ANAPC1,NUP85
10_Member	Reactome Gene Sets	R-HSA-2262752	Cellular responses to stress	-6.24034	-3.87448	27/429	573,898,2288,3320,4361,5698,5699,5702,5706,5711,5715,6921,7001,7027,7323,8362,8368,9532,9588,10381,10587,10808,25828,25994,55746,64682,79902	BAG1,CCNE1,FKBP4,HSP90AA1,MRE11,PSMB9,PSMB10,PSMC3,PSMC6,PSMD5,PSMD9,ELOC,PRDX2,TFDP1,UBE2D3,HIST1H4K,HIST1H4L,BAG2,PRDX6,TUBB3,TXNRD2,HSPH1,TXN2,HIGD1A,NUP133,ANAPC1,NUP85
10_Member	GO Biological Processes	GO:0034605	cellular response to heat	-3.13662	-1.32762	9/114	573,1965,2288,3320,9532,10808,27429,55746,79902	BAG1,EIF2S1,FKBP4,HSP90AA1,BAG2,HSPH1,HTRA2,NUP133,NUP85
10_Member	GO Biological Processes	GO:0009266	response to temperature stimulus	-3.05106	-1.26392	13/220	573,1965,2288,3320,5313,5562,7351,9532,10808,27429,51022,55746,79902	BAG1,EIF2S1,FKBP4,HSP90AA1,PKLR,PRKAA1,UCP2,BAG2,HSPH1,HTRA2,GLRX2,NUP133,NUP85
10_Member	GO Biological Processes	GO:1900034	regulation of cellular response to heat	-2.87496	-1.1425	7/78	573,2288,3320,9532,10808,55746,79902	BAG1,FKBP4,HSP90AA1,BAG2,HSPH1,NUP133,NUP85
10_Member	GO Biological Processes	GO:0009408	response to heat	-2.70735	-1.01552	10/157	573,1965,2288,3320,5313,9532,10808,27429,55746,79902	BAG1,EIF2S1,FKBP4,HSP90AA1,PKLR,BAG2,HSPH1,HTRA2,NUP133,NUP85
10_Member	Reactome Gene Sets	R-HSA-3371556	Cellular response to heat stress	-2.57257	-0.908871	7/88	573,2288,3320,9532,10808,55746,79902	BAG1,FKBP4,HSP90AA1,BAG2,HSPH1,NUP133,NUP85
10_Member	KEGG Pathway	hsa04141	Protein processing in endoplasmic reticulum	-2.03894	-0.512374	9/166	573,1965,3320,3998,6746,7323,9532,10808,79139	BAG1,EIF2S1,HSP90AA1,LMAN1,SSR2,UBE2D3,BAG2,HSPH1,DERL1
11_Summary	GO Biological Processes	GO:0042273	ribosomal large subunit biogenesis	-6.74586	-4.34313	11/68	4809,6154,6165,51154,51187,54663,54853,55651,55759,84154,115416	SNU13,RPL26,RPL35A,MRTO4,RSL24D1,WDR74,WDR55,NHP2,WDR12,RPF2,MALSU1
11_Member	GO Biological Processes	GO:0042273	ribosomal large subunit biogenesis	-6.74586	-4.34313	11/68	4809,6154,6165,51154,51187,54663,54853,55651,55759,84154,115416	SNU13,RPL26,RPL35A,MRTO4,RSL24D1,WDR74,WDR55,NHP2,WDR12,RPF2,MALSU1
11_Member	GO Biological Processes	GO:0000470	maturation of LSU-rRNA	-2.81943	-1.09542	4/24	4809,55651,55759,84154	SNU13,NHP2,WDR12,RPF2
12_Summary	Reactome Gene Sets	R-HSA-72203	Processing of Capped Intron-Containing Pre-mRNA	-5.92187	-3.5853	19/243	3178,3183,4809,6627,8106,8896,9129,9879,10212,10907,27258,51593,55746,57819,79228,79902,81608,84844,199746,6421,6732,9584,9588,55692,80746,92906,2965,23070	HNRNPA1,HNRNPC,SNU13,SNRPA1,PABPN1,BUD31,PRPF3,DDX46,DDX39A,TXNL4A,LSM3,SRRT,NUP133,LSM2,THOC6,NUP85,FIP1L1,PHF5A,U2AF1L4,SFPQ,SRPK1,RBM39,PRDX6,LUC7L,TSEN2,HNRNPLL,GTF2H1,CMTR1
12_Member	Reactome Gene Sets	R-HSA-72203	Processing of Capped Intron-Containing Pre-mRNA	-5.92187	-3.5853	19/243	3178,3183,4809,6627,8106,8896,9129,9879,10212,10907,27258,51593,55746,57819,79228,79902,81608,84844,199746	HNRNPA1,HNRNPC,SNU13,SNRPA1,PABPN1,BUD31,PRPF3,DDX46,DDX39A,TXNL4A,LSM3,SRRT,NUP133,LSM2,THOC6,NUP85,FIP1L1,PHF5A,U2AF1L4
12_Member	Reactome Gene Sets	R-HSA-72163	mRNA Splicing - Major Pathway	-5.04699	-2.8051	15/183	3178,3183,4809,6627,8106,8896,9129,9879,10907,27258,51593,57819,81608,84844,199746	HNRNPA1,HNRNPC,SNU13,SNRPA1,PABPN1,BUD31,PRPF3,DDX46,TXNL4A,LSM3,SRRT,LSM2,FIP1L1,PHF5A,U2AF1L4
12_Member	Reactome Gene Sets	R-HSA-72172	mRNA Splicing	-4.82423	-2.63782	15/191	3178,3183,4809,6627,8106,8896,9129,9879,10907,27258,51593,57819,81608,84844,199746	HNRNPA1,HNRNPC,SNU13,SNRPA1,PABPN1,BUD31,PRPF3,DDX46,TXNL4A,LSM3,SRRT,LSM2,FIP1L1,PHF5A,U2AF1L4
12_Member	GO Biological Processes	GO:0008380	RNA splicing	-4.80205	-2.62484	24/426	3178,3183,4809,6421,6627,6732,8106,8896,9129,9584,9588,9879,10212,10907,27258,51593,55692,57819,79228,80746,81608,84844,92906,199746	HNRNPA1,HNRNPC,SNU13,SFPQ,SNRPA1,SRPK1,PABPN1,BUD31,PRPF3,RBM39,PRDX6,DDX46,DDX39A,TXNL4A,LSM3,SRRT,LUC7L,LSM2,THOC6,TSEN2,FIP1L1,PHF5A,HNRNPLL,U2AF1L4
12_Member	GO Biological Processes	GO:0000377	RNA splicing, via transesterification reactions with bulged adenosine as nucleophile	-4.7121	-2.55787	20/321	3178,3183,4809,6421,6627,6732,8106,8896,9129,9588,9879,10212,10907,27258,51593,55692,57819,81608,84844,199746	HNRNPA1,HNRNPC,SNU13,SFPQ,SNRPA1,SRPK1,PABPN1,BUD31,PRPF3,PRDX6,DDX46,DDX39A,TXNL4A,LSM3,SRRT,LUC7L,LSM2,FIP1L1,PHF5A,U2AF1L4
12_Member	GO Biological Processes	GO:0000398	mRNA splicing, via spliceosome	-4.7121	-2.55787	20/321	3178,3183,4809,6421,6627,6732,8106,8896,9129,9588,9879,10212,10907,27258,51593,55692,57819,81608,84844,199746	HNRNPA1,HNRNPC,SNU13,SFPQ,SNRPA1,SRPK1,PABPN1,BUD31,PRPF3,PRDX6,DDX46,DDX39A,TXNL4A,LSM3,SRRT,LUC7L,LSM2,FIP1L1,PHF5A,U2AF1L4
12_Member	GO Biological Processes	GO:0006397	mRNA processing	-4.68557	-2.53444	26/491	2965,3178,3183,4809,6421,6627,6732,8106,8896,9129,9584,9588,9879,10212,10907,23070,27258,51593,55692,57819,79228,80746,81608,84844,92906,199746	GTF2H1,HNRNPA1,HNRNPC,SNU13,SFPQ,SNRPA1,SRPK1,PABPN1,BUD31,PRPF3,RBM39,PRDX6,DDX46,DDX39A,TXNL4A,CMTR1,LSM3,SRRT,LUC7L,LSM2,THOC6,TSEN2,FIP1L1,PHF5A,HNRNPLL,U2AF1L4
12_Member	GO Biological Processes	GO:0000375	RNA splicing, via transesterification reactions	-4.65416	-2.50914	20/324	3178,3183,4809,6421,6627,6732,8106,8896,9129,9588,9879,10212,10907,27258,51593,55692,57819,81608,84844,199746	HNRNPA1,HNRNPC,SNU13,SFPQ,SNRPA1,SRPK1,PABPN1,BUD31,PRPF3,PRDX6,DDX46,DDX39A,TXNL4A,LSM3,SRRT,LUC7L,LSM2,FIP1L1,PHF5A,U2AF1L4
12_Member	KEGG Pathway	hsa03040	Spliceosome	-4.53267	-2.42265	12/134	3178,3183,4809,6627,8896,9129,9879,10907,27258,57819,84844,199746	HNRNPA1,HNRNPC,SNU13,SNRPA1,BUD31,PRPF3,DDX46,TXNL4A,LSM3,LSM2,PHF5A,U2AF1L4
12_Member	CORUM	CORUM:351	Spliceosome	-3.66663	-1.74468	11/141	4809,6627,8896,9129,9584,9879,10907,27258,51593,57819,79228	SNU13,SNRPA1,BUD31,PRPF3,RBM39,DDX46,TXNL4A,LSM3,SRRT,LSM2,THOC6
13_Summary	Reactome Gene Sets	R-HSA-68874	M/G1 Transition	-5.74297	-3.43384	11/85	4172,4999,5426,5698,5699,5702,5706,5711,5715,8318,23649,2623,4005,5134,6929,8362,8368,160,1211,1510,3105,3117,3119,3127,6890,10437,997,6885,4946,4953,1965,5244,10058,23456,79139,210,358,665,2030,4000,4323,4609,5313,5562,6921,7323,7351,25828,25994,3098,4891,6005,30061,5867,440,2730,3035,4522,5471,6897,7453,23395,29968,51540,57038,89874,113675,898,7027,4361,9577,3265,3845,695,64326,6723,5519,7064,7…	MCM3,ORC2,POLE,PSMB9,PSMB10,PSMC3,PSMC6,PSMD5,PSMD9,CDC45,POLA2,GATA1,LMO2,PDCD2,TCF3,HIST1H4K,HIST1H4L,AP2A1,CLTA,CTSE,HLA-A,HLA-DQA1,HLA-DQB1,HLA-DRB5,TAP1,IFI30,CDC34,MAP3K7,OAZ1,ODC1,EIF2S1,ABCB4,ABCB6,ABCB10,DERL1,ALAD,AQP1,BNIP3L,SLC29A1,LMNA,MMP14,MYC,PKLR,PRKAA1,ELOC,UBE2D3,UCP2,TXN2,HIGD1A,HK1,SLC11A2,RHAG,SLC40A1,RAB4A,ASNS,GCLM,HARS,MTHFD1,PPAT,TARS,WARS,LARS2,PSAT1,SCLY,RARS2,SLC25A21…
13_Member	Reactome Gene Sets	R-HSA-68874	M/G1 Transition	-5.74297	-3.43384	11/85	4172,4999,5426,5698,5699,5702,5706,5711,5715,8318,23649	MCM3,ORC2,POLE,PSMB9,PSMB10,PSMC3,PSMC6,PSMD5,PSMD9,CDC45,POLA2
13_Member	Reactome Gene Sets	R-HSA-69002	DNA Replication Pre-Initiation	-5.74297	-3.43384	11/85	4172,4999,5426,5698,5699,5702,5706,5711,5715,8318,23649	MCM3,ORC2,POLE,PSMB9,PSMB10,PSMC3,PSMC6,PSMD5,PSMD9,CDC45,POLA2
13_Member	GO Biological Processes	GO:1901532	regulation of hematopoietic progenitor cell differentiation	-5.32988	-3.05891	12/112	2623,4005,5134,5698,5699,5702,5706,5711,5715,6929,8362,8368	GATA1,LMO2,PDCD2,PSMB9,PSMB10,PSMC3,PSMC6,PSMD5,PSMD9,TCF3,HIST1H4K,HIST1H4L
13_Member	GO Biological Processes	GO:0002478	antigen processing and presentation of exogenous peptide antigen	-5.31374	-3.0468	15/174	160,1211,1510,3105,3117,3119,3127,5698,5699,5702,5706,5711,5715,6890,10437	AP2A1,CLTA,CTSE,HLA-A,HLA-DQA1,HLA-DQB1,HLA-DRB5,PSMB9,PSMB10,PSMC3,PSMC6,PSMD5,PSMD9,TAP1,IFI30
13_Member	Reactome Gene Sets	R-HSA-202424	Downstream TCR signaling	-5.13002	-2.87888	11/98	997,3117,3119,3127,5698,5699,5702,5706,5711,5715,6885	CDC34,HLA-DQA1,HLA-DQB1,HLA-DRB5,PSMB9,PSMB10,PSMC3,PSMC6,PSMD5,PSMD9,MAP3K7
13_Member	GO Biological Processes	GO:0019884	antigen processing and presentation of exogenous antigen	-5.10473	-2.85745	15/181	160,1211,1510,3105,3117,3119,3127,5698,5699,5702,5706,5711,5715,6890,10437	AP2A1,CLTA,CTSE,HLA-A,HLA-DQA1,HLA-DQB1,HLA-DRB5,PSMB9,PSMB10,PSMC3,PSMC6,PSMD5,PSMD9,TAP1,IFI30
13_Member	Reactome Gene Sets	R-HSA-69239	Synthesis of DNA	-5.04476	-2.8051	11/100	4172,4999,5426,5698,5699,5702,5706,5711,5715,8318,23649	MCM3,ORC2,POLE,PSMB9,PSMB10,PSMC3,PSMC6,PSMD5,PSMD9,CDC45,POLA2
13_Member	Reactome Gene Sets	R-HSA-350562	Regulation of ornithine decarboxylase (ODC)	-4.9571	-2.72493	8/51	4946,4953,5698,5699,5702,5706,5711,5715	OAZ1,ODC1,PSMB9,PSMB10,PSMC3,PSMC6,PSMD5,PSMD9
13_Member	GO Biological Processes	GO:1902036	regulation of hematopoietic stem cell differentiation	-4.92081	-2.696	11/103	2623,4005,5698,5699,5702,5706,5711,5715,6929,8362,8368	GATA1,LMO2,PSMB9,PSMB10,PSMC3,PSMC6,PSMD5,PSMD9,TCF3,HIST1H4K,HIST1H4L
13_Member	GO Biological Processes	GO:0048002	antigen processing and presentation of peptide antigen	-4.90627	-2.68509	15/188	160,1211,1510,3105,3117,3119,3127,5698,5699,5702,5706,5711,5715,6890,10437	AP2A1,CLTA,CTSE,HLA-A,HLA-DQA1,HLA-DQB1,HLA-DRB5,PSMB9,PSMB10,PSMC3,PSMC6,PSMD5,PSMD9,TAP1,IFI30
13_Member	Reactome Gene Sets	R-HSA-382556	ABC-family proteins mediated transport	-4.8805	-2.67357	11/104	1965,5244,5698,5699,5702,5706,5711,5715,10058,23456,79139	EIF2S1,ABCB4,PSMB9,PSMB10,PSMC3,PSMC6,PSMD5,PSMD9,ABCB6,ABCB10,DERL1
13_Member	GO Biological Processes	GO:0001666	response to hypoxia	-4.76624	-2.59333	21/345	210,358,665,2030,4000,4323,4609,5244,5313,5562,5698,5699,5702,5706,5711,5715,6921,7323,7351,25828,25994	ALAD,AQP1,BNIP3L,SLC29A1,LMNA,MMP14,MYC,ABCB4,PKLR,PRKAA1,PSMB9,PSMB10,PSMC3,PSMC6,PSMD5,PSMD9,ELOC,UBE2D3,UCP2,TXN2,HIGD1A
13_Member	Reactome Gene Sets	R-HSA-5619115	Disorders of transmembrane transporters	-4.74004	-2.5764	13/149	3098,4891,5244,5698,5699,5702,5706,5711,5715,6005,10058,30061,79139	HK1,SLC11A2,ABCB4,PSMB9,PSMB10,PSMC3,PSMC6,PSMD5,PSMD9,RHAG,ABCB6,SLC40A1,DERL1
13_Member	Reactome Gene Sets	R-HSA-69306	DNA Replication	-4.72406	-2.56359	11/108	4172,4999,5426,5698,5699,5702,5706,5711,5715,8318,23649	MCM3,ORC2,POLE,PSMB9,PSMB10,PSMC3,PSMC6,PSMD5,PSMD9,CDC45,POLA2
13_Member	GO Biological Processes	GO:0019882	antigen processing and presentation	-4.64063	-2.50047	16/222	160,1211,1510,3105,3117,3119,3127,5698,5699,5702,5706,5711,5715,5867,6890,10437	AP2A1,CLTA,CTSE,HLA-A,HLA-DQA1,HLA-DQB1,HLA-DRB5,PSMB9,PSMB10,PSMC3,PSMC6,PSMD5,PSMD9,RAB4A,TAP1,IFI30
13_Member	GO Biological Processes	GO:0071456	cellular response to hypoxia	-4.63946	-2.50047	15/198	358,665,2030,4000,4609,5562,5698,5699,5702,5706,5711,5715,6921,7323,25994	AQP1,BNIP3L,SLC29A1,LMNA,MYC,PRKAA1,PSMB9,PSMB10,PSMC3,PSMC6,PSMD5,PSMD9,ELOC,UBE2D3,HIGD1A
13_Member	GO Biological Processes	GO:0036293	response to decreased oxygen levels	-4.61859	-2.48259	21/353	210,358,665,2030,4000,4323,4609,5244,5313,5562,5698,5699,5702,5706,5711,5715,6921,7323,7351,25828,25994	ALAD,AQP1,BNIP3L,SLC29A1,LMNA,MMP14,MYC,ABCB4,PKLR,PRKAA1,PSMB9,PSMB10,PSMC3,PSMC6,PSMD5,PSMD9,ELOC,UBE2D3,UCP2,TXN2,HIGD1A
13_Member	GO Biological Processes	GO:0060218	hematopoietic stem cell differentiation	-4.53859	-2.42265	11/113	2623,4005,5698,5699,5702,5706,5711,5715,6929,8362,8368	GATA1,LMO2,PSMB9,PSMB10,PSMC3,PSMC6,PSMD5,PSMD9,TCF3,HIST1H4K,HIST1H4L
13_Member	Reactome Gene Sets	R-HSA-1234174	Regulation of Hypoxia-inducible Factor (HIF) by oxygen	-4.53395	-2.42265	9/75	5698,5699,5702,5706,5711,5715,6921,7323,25994	PSMB9,PSMB10,PSMC3,PSMC6,PSMD5,PSMD9,ELOC,UBE2D3,HIGD1A
13_Member	Reactome Gene Sets	R-HSA-2262749	Cellular response to hypoxia	-4.53395	-2.42265	9/75	5698,5699,5702,5706,5711,5715,6921,7323,25994	PSMB9,PSMB10,PSMC3,PSMC6,PSMD5,PSMD9,ELOC,UBE2D3,HIGD1A
13_Member	GO Biological Processes	GO:0036294	cellular response to decreased oxygen levels	-4.46342	-2.35896	15/205	358,665,2030,4000,4609,5562,5698,5699,5702,5706,5711,5715,6921,7323,25994	AQP1,BNIP3L,SLC29A1,LMNA,MYC,PRKAA1,PSMB9,PSMB10,PSMC3,PSMC6,PSMD5,PSMD9,ELOC,UBE2D3,HIGD1A
13_Member	GO Biological Processes	GO:0006520	cellular amino acid metabolic process	-4.44097	-2.34744	21/363	440,2730,3035,4522,4946,4953,5471,5698,5699,5702,5706,5711,5715,6897,7453,23395,29968,51540,57038,89874,113675	ASNS,GCLM,HARS,MTHFD1,OAZ1,ODC1,PPAT,PSMB9,PSMB10,PSMC3,PSMC6,PSMD5,PSMD9,TARS,WARS,LARS2,PSAT1,SCLY,RARS2,SLC25A21,SDSL
13_Member	GO Biological Processes	GO:0042590	antigen processing and presentation of exogenous peptide antigen via MHC class I	-4.39634	-2.31347	9/78	3105,5698,5699,5702,5706,5711,5715,6890,10437	HLA-A,PSMB9,PSMB10,PSMC3,PSMC6,PSMD5,PSMD9,TAP1,IFI30
13_Member	GO Biological Processes	GO:0006521	regulation of cellular amino acid metabolic process	-4.37246	-2.29222	8/61	4946,4953,5698,5699,5702,5706,5711,5715	OAZ1,ODC1,PSMB9,PSMB10,PSMC3,PSMC6,PSMD5,PSMD9
13_Member	GO Biological Processes	GO:0061418	regulation of transcription from RNA polymerase II promoter in response to hypoxia	-4.35192	-2.27688	9/79	5698,5699,5702,5706,5711,5715,6921,7323,25994	PSMB9,PSMB10,PSMC3,PSMC6,PSMD5,PSMD9,ELOC,UBE2D3,HIGD1A
13_Member	Reactome Gene Sets	R-HSA-202403	TCR signaling	-4.32947	-2.257	11/119	997,3117,3119,3127,5698,5699,5702,5706,5711,5715,6885	CDC34,HLA-DQA1,HLA-DQB1,HLA-DRB5,PSMB9,PSMB10,PSMC3,PSMC6,PSMD5,PSMD9,MAP3K7
13_Member	Reactome Gene Sets	R-HSA-5619084	ABC transporter disorders	-4.26516	-2.20536	9/81	5244,5698,5699,5702,5706,5711,5715,10058,79139	ABCB4,PSMB9,PSMB10,PSMC3,PSMC6,PSMD5,PSMD9,ABCB6,DERL1
13_Member	Reactome Gene Sets	R-HSA-69656	Cyclin A:Cdk2-associated events at S phase entry	-4.26516	-2.20536	9/81	898,4609,5698,5699,5702,5706,5711,5715,7027	CCNE1,MYC,PSMB9,PSMB10,PSMC3,PSMC6,PSMD5,PSMD9,TFDP1
13_Member	Reactome Gene Sets	R-HSA-69202	Cyclin E associated events during G1/S transition	-4.22278	-2.1704	9/82	898,4609,5698,5699,5702,5706,5711,5715,7027	CCNE1,MYC,PSMB9,PSMB10,PSMC3,PSMC6,PSMD5,PSMD9,TFDP1
13_Member	GO Biological Processes	GO:0070482	response to oxygen levels	-4.20446	-2.15892	21/377	210,358,665,2030,4000,4323,4609,5244,5313,5562,5698,5699,5702,5706,5711,5715,6921,7323,7351,25828,25994	ALAD,AQP1,BNIP3L,SLC29A1,LMNA,MMP14,MYC,ABCB4,PKLR,PRKAA1,PSMB9,PSMB10,PSMC3,PSMC6,PSMD5,PSMD9,ELOC,UBE2D3,UCP2,TXN2,HIGD1A
13_Member	Reactome Gene Sets	R-HSA-69481	G2/M Checkpoints	-4.19313	-2.15285	13/168	4172,4361,4999,5698,5699,5702,5706,5711,5715,8318,8362,8368,9577	MCM3,MRE11,ORC2,PSMB9,PSMB10,PSMC3,PSMC6,PSMD5,PSMD9,CDC45,HIST1H4K,HIST1H4L,BABAM2
13_Member	Reactome Gene Sets	R-HSA-1168372	Downstream signaling events of B Cell Receptor (BCR)	-4.18104	-2.14786	9/83	3265,3845,5698,5699,5702,5706,5711,5715,6885	HRAS,KRAS,PSMB9,PSMB10,PSMC3,PSMC6,PSMD5,PSMD9,MAP3K7
13_Member	Reactome Gene Sets	R-HSA-1236974	ER-Phagosome pathway	-4.18104	-2.14786	9/83	695,3105,5698,5699,5702,5706,5711,5715,6890	BTK,HLA-A,PSMB9,PSMB10,PSMC3,PSMC6,PSMD5,PSMD9,TAP1
13_Member	Reactome Gene Sets	R-HSA-1234176	Oxygen-dependent proline hydroxylation of Hypoxia-inducible Factor Alpha	-4.12249	-2.10994	8/66	5698,5699,5702,5706,5711,5715,6921,7323	PSMB9,PSMB10,PSMC3,PSMC6,PSMD5,PSMD9,ELOC,UBE2D3
13_Member	Reactome Gene Sets	R-HSA-69563	p53-Dependent G1 DNA Damage Response	-4.12249	-2.10994	8/66	898,5698,5699,5702,5706,5711,5715,64326	CCNE1,PSMB9,PSMB10,PSMC3,PSMC6,PSMD5,PSMD9,COP1
13_Member	Reactome Gene Sets	R-HSA-69580	p53-Dependent G1/S DNA damage checkpoint	-4.12249	-2.10994	8/66	898,5698,5699,5702,5706,5711,5715,64326	CCNE1,PSMB9,PSMB10,PSMC3,PSMC6,PSMD5,PSMD9,COP1
13_Member	GO Biological Processes	GO:0071453	cellular response to oxygen levels	-4.09067	-2.08044	15/221	358,665,2030,4000,4609,5562,5698,5699,5702,5706,5711,5715,6921,7323,25994	AQP1,BNIP3L,SLC29A1,LMNA,MYC,PRKAA1,PSMB9,PSMB10,PSMC3,PSMC6,PSMD5,PSMD9,ELOC,UBE2D3,HIGD1A
13_Member	Reactome Gene Sets	R-HSA-351202	Metabolism of polyamines	-4.05952	-2.05802	9/86	4946,4953,5698,5699,5702,5706,5711,5715,6723	OAZ1,ODC1,PSMB9,PSMB10,PSMC3,PSMC6,PSMD5,PSMD9,SRM
13_Member	Reactome Gene Sets	R-HSA-5658442	Regulation of RAS by GAPs	-4.02896	-2.03675	8/68	3265,3845,5698,5699,5702,5706,5711,5715	HRAS,KRAS,PSMB9,PSMB10,PSMC3,PSMC6,PSMD5,PSMD9
13_Member	Reactome Gene Sets	R-HSA-68867	Assembly of the pre-replicative complex	-4.02896	-2.03675	8/68	4172,4999,5698,5699,5702,5706,5711,5715	MCM3,ORC2,PSMB9,PSMB10,PSMC3,PSMC6,PSMD5,PSMD9
13_Member	Reactome Gene Sets	R-HSA-69615	G1/S DNA Damage Checkpoints	-4.02896	-2.03675	8/68	898,5698,5699,5702,5706,5711,5715,64326	CCNE1,PSMB9,PSMB10,PSMC3,PSMC6,PSMD5,PSMD9,COP1
13_Member	Reactome Gene Sets	R-HSA-8939236	RUNX1 regulates transcription of genes involved in differentiation of HSCs	-3.97952	-1.99723	11/130	2623,4005,5698,5699,5702,5706,5711,5715,6929,8362,8368	GATA1,LMO2,PSMB9,PSMB10,PSMC3,PSMC6,PSMD5,PSMD9,TCF3,HIST1H4K,HIST1H4L
13_Member	Reactome Gene Sets	R-HSA-349425	Autodegradation of the E3 ubiquitin ligase COP1	-3.9655	-1.98736	7/52	5698,5699,5702,5706,5711,5715,64326	PSMB9,PSMB10,PSMC3,PSMC6,PSMD5,PSMD9,COP1
13_Member	Reactome Gene Sets	R-HSA-68949	Orc1 removal from chromatin	-3.89487	-1.93097	8/71	4172,4999,5698,5699,5702,5706,5711,5715	MCM3,ORC2,PSMB9,PSMB10,PSMC3,PSMC6,PSMD5,PSMD9
13_Member	Reactome Gene Sets	R-HSA-69052	Switching of origins to a post-replicative state	-3.89487	-1.93097	8/71	4172,4999,5698,5699,5702,5706,5711,5715	MCM3,ORC2,PSMB9,PSMB10,PSMC3,PSMC6,PSMD5,PSMD9
13_Member	Reactome Gene Sets	R-HSA-2454202	Fc epsilon receptor (FCERI) signaling	-3.86179	-1.90583	11/134	695,997,3265,3845,5698,5699,5702,5706,5711,5715,6885	BTK,CDC34,HRAS,KRAS,PSMB9,PSMB10,PSMC3,PSMC6,PSMD5,PSMD9,MAP3K7
13_Member	Reactome Gene Sets	R-HSA-180585	Vif-mediated degradation of APOBEC3G	-3.85951	-1.90551	7/54	5698,5699,5702,5706,5711,5715,6921	PSMB9,PSMB10,PSMC3,PSMC6,PSMD5,PSMD9,ELOC
13_Member	Reactome Gene Sets	R-HSA-69300	Removal of licensing factors from origins	-3.80933	-1.86116	8/73	4172,4999,5698,5699,5702,5706,5711,5715	MCM3,ORC2,PSMB9,PSMB10,PSMC3,PSMC6,PSMD5,PSMD9
13_Member	GO Biological Processes	GO:0002479	antigen processing and presentation of exogenous peptide antigen via MHC class I, TAP-dependent	-3.72668	-1.79196	8/75	3105,5698,5699,5702,5706,5711,5715,6890	HLA-A,PSMB9,PSMB10,PSMC3,PSMC6,PSMD5,PSMD9,TAP1
13_Member	GO Biological Processes	GO:0002474	antigen processing and presentation of peptide antigen via MHC class I	-3.72496	-1.79196	9/95	3105,5698,5699,5702,5706,5711,5715,6890,10437	HLA-A,PSMB9,PSMB10,PSMC3,PSMC6,PSMD5,PSMD9,TAP1,IFI30
13_Member	Reactome Gene Sets	R-HSA-69541	Stabilization of p53	-3.70922	-1.77993	7/57	5698,5699,5702,5706,5711,5715,64326	PSMB9,PSMB10,PSMC3,PSMC6,PSMD5,PSMD9,COP1
13_Member	Reactome Gene Sets	R-HSA-69304	Regulation of DNA replication	-3.68638	-1.76077	8/76	4172,4999,5698,5699,5702,5706,5711,5715	MCM3,ORC2,PSMB9,PSMB10,PSMC3,PSMC6,PSMD5,PSMD9
13_Member	Reactome Gene Sets	R-HSA-1280218	Adaptive Immune System	-3.64877	-1.72862	32/765	160,695,997,1211,1510,3105,3117,3119,3127,3265,3845,5519,5698,5699,5702,5706,5711,5715,6885,6890,6921,7064,7319,7323,8764,9246,10112,10381,10422,10437,64682,122769	AP2A1,BTK,CDC34,CLTA,CTSE,HLA-A,HLA-DQA1,HLA-DQB1,HLA-DRB5,HRAS,KRAS,PPP2R1B,PSMB9,PSMB10,PSMC3,PSMC6,PSMD5,PSMD9,MAP3K7,TAP1,ELOC,THOP1,UBE2A,UBE2D3,TNFRSF14,UBE2L6,KIF20A,TUBB3,UBAC1,IFI30,ANAPC1,LRR1
13_Member	Reactome Gene Sets	R-HSA-983705	Signaling by the B Cell Receptor (BCR)	-3.64417	-1.72597	10/119	695,3265,3845,5698,5699,5702,5706,5711,5715,6885	BTK,HRAS,KRAS,PSMB9,PSMB10,PSMC3,PSMC6,PSMD5,PSMD9,MAP3K7
13_Member	Reactome Gene Sets	R-HSA-68827	CDT1 association with the CDC6:ORC:origin complex	-3.61431	-1.70909	7/59	4999,5698,5699,5702,5706,5711,5715	ORC2,PSMB9,PSMB10,PSMC3,PSMC6,PSMD5,PSMD9
13_Member	GO Biological Processes	GO:2000736	regulation of stem cell differentiation	-3.61325	-1.70909	11/143	2623,4005,5698,5699,5702,5706,5711,5715,6929,8362,8368	GATA1,LMO2,PSMB9,PSMB10,PSMC3,PSMC6,PSMD5,PSMD9,TCF3,HIST1H4K,HIST1H4L
13_Member	Reactome Gene Sets	R-HSA-8852276	The role of GTSE1 in G2/M progression after G2 checkpoint	-3.60774	-1.70533	8/78	3320,5698,5699,5702,5706,5711,5715,10381	HSP90AA1,PSMB9,PSMB10,PSMC3,PSMC6,PSMD5,PSMD9,TUBB3
13_Member	Reactome Gene Sets	R-HSA-1236975	Antigen processing-Cross presentation	-3.58902	-1.68935	9/99	695,3105,5698,5699,5702,5706,5711,5715,6890	BTK,HLA-A,PSMB9,PSMB10,PSMC3,PSMC6,PSMD5,PSMD9,TAP1
13_Member	GO Biological Processes	GO:0033238	regulation of cellular amine metabolic process	-3.56937	-1.67911	8/79	4946,4953,5698,5699,5702,5706,5711,5715	OAZ1,ODC1,PSMB9,PSMB10,PSMC3,PSMC6,PSMD5,PSMD9
13_Member	Reactome Gene Sets	R-HSA-187577	SCF(Skp2)-mediated degradation of p27/p21	-3.56834	-1.67911	7/60	898,5698,5699,5702,5706,5711,5715	CCNE1,PSMB9,PSMB10,PSMC3,PSMC6,PSMD5,PSMD9
13_Member	Reactome Gene Sets	R-HSA-5678895	Defective CFTR causes cystic fibrosis	-3.5233	-1.63958	7/61	5698,5699,5702,5706,5711,5715,79139	PSMB9,PSMB10,PSMC3,PSMC6,PSMD5,PSMD9,DERL1
13_Member	Reactome Gene Sets	R-HSA-2871837	FCERI mediated NF-kB activation	-3.45786	-1.59207	8/82	997,5698,5699,5702,5706,5711,5715,6885	CDC34,PSMB9,PSMB10,PSMC3,PSMC6,PSMD5,PSMD9,MAP3K7
13_Member	Reactome Gene Sets	R-HSA-174084	Autodegradation of Cdh1 by Cdh1:APC/C	-3.4359	-1.57329	7/63	5698,5699,5702,5706,5711,5715,64682	PSMB9,PSMB10,PSMC3,PSMC6,PSMD5,PSMD9,ANAPC1
13_Member	Reactome Gene Sets	R-HSA-162909	Host Interactions of HIV factors	-3.38862	-1.53231	10/128	160,5698,5699,5702,5706,5711,5715,6921,55746,79902	AP2A1,PSMB9,PSMB10,PSMC3,PSMC6,PSMD5,PSMD9,ELOC,NUP133,NUP85
13_Member	GO Biological Processes	GO:1902750	negative regulation of cell cycle G2/M phase transition	-3.27827	-1.43558	9/109	4361,5698,5699,5702,5706,5711,5715,9577,29980	MRE11,PSMB9,PSMB10,PSMC3,PSMC6,PSMD5,PSMD9,BABAM2,DONSON
13_Member	Reactome Gene Sets	R-HSA-8878159	Transcriptional regulation by RUNX3	-3.27827	-1.43558	9/109	3845,4609,5698,5699,5702,5706,5711,5715,10498	KRAS,MYC,PSMB9,PSMB10,PSMC3,PSMC6,PSMD5,PSMD9,CARM1
13_Member	Reactome Gene Sets	R-HSA-1169091	Activation of NF-kappaB in B cells	-3.27103	-1.43157	7/67	5698,5699,5702,5706,5711,5715,6885	PSMB9,PSMB10,PSMC3,PSMC6,PSMD5,PSMD9,MAP3K7
13_Member	Reactome Gene Sets	R-HSA-174154	APC/C:Cdc20 mediated degradation of Securin	-3.27103	-1.43157	7/67	5698,5699,5702,5706,5711,5715,64682	PSMB9,PSMB10,PSMC3,PSMC6,PSMD5,PSMD9,ANAPC1
13_Member	Reactome Gene Sets	R-HSA-450531	Regulation of mRNA stability by proteins that bind AU-rich elements	-3.24967	-1.41171	8/88	5698,5699,5702,5706,5711,5715,6418,11340	PSMB9,PSMB10,PSMC3,PSMC6,PSMD5,PSMD9,SET,EXOSC8
13_Member	GO Biological Processes	GO:0002244	hematopoietic progenitor cell differentiation	-3.21047	-1.3814	12/185	2623,4005,5134,5698,5699,5702,5706,5711,5715,6929,8362,8368	GATA1,LMO2,PDCD2,PSMB9,PSMB10,PSMC3,PSMC6,PSMD5,PSMD9,TCF3,HIST1H4K,HIST1H4L
13_Member	Reactome Gene Sets	R-HSA-1236978	Cross-presentation of soluble exogenous antigens (endosomes)	-3.19678	-1.3721	6/50	5698,5699,5702,5706,5711,5715	PSMB9,PSMB10,PSMC3,PSMC6,PSMD5,PSMD9
13_Member	Reactome Gene Sets	R-HSA-211733	Regulation of activated PAK-2p34 by proteasome mediated degradation	-3.19678	-1.3721	6/50	5698,5699,5702,5706,5711,5715	PSMB9,PSMB10,PSMC3,PSMC6,PSMD5,PSMD9
13_Member	GO Biological Processes	GO:0043618	regulation of transcription from RNA polymerase II promoter in response to stress	-3.19227	-1.36903	9/112	5698,5699,5702,5706,5711,5715,6921,7323,25994	PSMB9,PSMB10,PSMC3,PSMC6,PSMD5,PSMD9,ELOC,UBE2D3,HIGD1A
13_Member	Reactome Gene Sets	R-HSA-69017	CDK-mediated phosphorylation and removal of Cdc6	-3.15016	-1.33411	6/51	5698,5699,5702,5706,5711,5715	PSMB9,PSMB10,PSMC3,PSMC6,PSMD5,PSMD9
13_Member	Reactome Gene Sets	R-HSA-69229	Ubiquitin-dependent degradation of Cyclin D1	-3.15016	-1.33411	6/51	5698,5699,5702,5706,5711,5715	PSMB9,PSMB10,PSMC3,PSMC6,PSMD5,PSMD9
13_Member	Reactome Gene Sets	R-HSA-75815	Ubiquitin-dependent degradation of Cyclin D	-3.15016	-1.33411	6/51	5698,5699,5702,5706,5711,5715	PSMB9,PSMB10,PSMC3,PSMC6,PSMD5,PSMD9
13_Member	CORUM	CORUM:32	PA700 complex	-3.13139	-1.32379	4/20	5702,5706,5711,5715	PSMC3,PSMC6,PSMD5,PSMD9
13_Member	Reactome Gene Sets	R-HSA-4086400	PCP/CE pathway	-3.12077	-1.31738	8/92	160,1211,5698,5699,5702,5706,5711,5715	AP2A1,CLTA,PSMB9,PSMB10,PSMC3,PSMC6,PSMD5,PSMD9
13_Member	Reactome Gene Sets	R-HSA-180534	Vpu mediated degradation of CD4	-3.10465	-1.30536	6/52	5698,5699,5702,5706,5711,5715	PSMB9,PSMB10,PSMC3,PSMC6,PSMD5,PSMD9
13_Member	Reactome Gene Sets	R-HSA-174178	APC/C:Cdh1 mediated degradation of Cdc20 and other APC/C:Cdh1 targeted proteins in late mitosis/earl	-3.0815	-1.28493	7/72	5698,5699,5702,5706,5711,5715,64682	PSMB9,PSMB10,PSMC3,PSMC6,PSMD5,PSMD9,ANAPC1
13_Member	Reactome Gene Sets	R-HSA-174184	Cdc20:Phospho-APC/C mediated degradation of Cyclin A	-3.0815	-1.28493	7/72	5698,5699,5702,5706,5711,5715,64682	PSMB9,PSMB10,PSMC3,PSMC6,PSMD5,PSMD9,ANAPC1
13_Member	Reactome Gene Sets	R-HSA-169911	Regulation of Apoptosis	-3.06021	-1.2704	6/53	5698,5699,5702,5706,5711,5715	PSMB9,PSMB10,PSMC3,PSMC6,PSMD5,PSMD9
13_Member	Reactome Gene Sets	R-HSA-69601	Ubiquitin Mediated Degradation of Phosphorylated Cdc25A	-3.06021	-1.2704	6/53	5698,5699,5702,5706,5711,5715	PSMB9,PSMB10,PSMC3,PSMC6,PSMD5,PSMD9
13_Member	Reactome Gene Sets	R-HSA-69610	p53-Independent DNA Damage Response	-3.06021	-1.2704	6/53	5698,5699,5702,5706,5711,5715	PSMB9,PSMB10,PSMC3,PSMC6,PSMD5,PSMD9
13_Member	Reactome Gene Sets	R-HSA-69613	p53-Independent G1/S DNA damage checkpoint	-3.06021	-1.2704	6/53	5698,5699,5702,5706,5711,5715	PSMB9,PSMB10,PSMC3,PSMC6,PSMD5,PSMD9
13_Member	Reactome Gene Sets	R-HSA-179419	APC:Cdc20 mediated degradation of cell cycle proteins prior to satisfation of the cell cycle checkpo	-3.04558	-1.26242	7/73	5698,5699,5702,5706,5711,5715,64682	PSMB9,PSMB10,PSMC3,PSMC6,PSMD5,PSMD9,ANAPC1
13_Member	Reactome Gene Sets	R-HSA-8939902	Regulation of RUNX2 expression and activity	-3.04558	-1.26242	7/73	5698,5699,5702,5706,5711,5715,6772	PSMB9,PSMB10,PSMC3,PSMC6,PSMD5,PSMD9,STAT1
13_Member	Reactome Gene Sets	R-HSA-5621481	C-type lectin receptors (CLRs)	-3.03573	-1.25389	10/142	997,3265,3845,5698,5699,5702,5706,5711,5715,6885	CDC34,HRAS,KRAS,PSMB9,PSMB10,PSMC3,PSMC6,PSMD5,PSMD9,MAP3K7
13_Member	GO Biological Processes	GO:0043620	regulation of DNA-templated transcription in response to stress	-3.02912	-1.2486	9/118	5698,5699,5702,5706,5711,5715,6921,7323,25994	PSMB9,PSMB10,PSMC3,PSMC6,PSMD5,PSMD9,ELOC,UBE2D3,HIGD1A
13_Member	Reactome Gene Sets	R-HSA-8854050	FBXL7 down-regulates AURKA during mitotic entry and in early mitosis	-3.01678	-1.24017	6/54	5698,5699,5702,5706,5711,5715	PSMB9,PSMB10,PSMC3,PSMC6,PSMD5,PSMD9
13_Member	Reactome Gene Sets	R-HSA-176409	APC/C:Cdc20 mediated degradation of mitotic proteins	-2.97559	-1.20928	7/75	5698,5699,5702,5706,5711,5715,64682	PSMB9,PSMB10,PSMC3,PSMC6,PSMD5,PSMD9,ANAPC1
13_Member	Reactome Gene Sets	R-HSA-174113	SCF-beta-TrCP mediated degradation of Emi1	-2.97434	-1.20928	6/55	5698,5699,5702,5706,5711,5715	PSMB9,PSMB10,PSMC3,PSMC6,PSMD5,PSMD9
13_Member	Reactome Gene Sets	R-HSA-4641257	Degradation of AXIN	-2.97434	-1.20928	6/55	5698,5699,5702,5706,5711,5715	PSMB9,PSMB10,PSMC3,PSMC6,PSMD5,PSMD9
13_Member	Reactome Gene Sets	R-HSA-8941858	Regulation of RUNX3 expression and activity	-2.97434	-1.20928	6/55	5698,5699,5702,5706,5711,5715	PSMB9,PSMB10,PSMC3,PSMC6,PSMD5,PSMD9
13_Member	GO Biological Processes	GO:0010972	negative regulation of G2/M transition of mitotic cell cycle	-2.96952	-1.20875	8/97	4361,5698,5699,5702,5706,5711,5715,29980	MRE11,PSMB9,PSMB10,PSMC3,PSMC6,PSMD5,PSMD9,DONSON
13_Member	Reactome Gene Sets	R-HSA-983169	Class I MHC mediated antigen processing & presentation	-2.96764	-1.20875	18/372	695,997,3105,5698,5699,5702,5706,5711,5715,6890,6921,7064,7319,7323,9246,10422,64682,122769	BTK,CDC34,HLA-A,PSMB9,PSMB10,PSMC3,PSMC6,PSMD5,PSMD9,TAP1,ELOC,THOP1,UBE2A,UBE2D3,UBE2L6,UBAC1,ANAPC1,LRR1
13_Member	Reactome Gene Sets	R-HSA-3858494	Beta-catenin independent WNT signaling	-2.96628	-1.20875	10/145	160,1211,2783,5698,5699,5702,5706,5711,5715,6885	AP2A1,CLTA,GNB2,PSMB9,PSMB10,PSMC3,PSMC6,PSMD5,PSMD9,MAP3K7
13_Member	Reactome Gene Sets	R-HSA-176814	Activation of APC/C and APC/C:Cdc20 mediated degradation of mitotic proteins	-2.94148	-1.18643	7/76	5698,5699,5702,5706,5711,5715,64682	PSMB9,PSMB10,PSMC3,PSMC6,PSMD5,PSMD9,ANAPC1
13_Member	GO Biological Processes	GO:0050852	T cell receptor signaling pathway	-2.93878	-1.18497	11/172	3117,3119,3127,3265,5698,5699,5702,5706,5711,5715,6885	HLA-DQA1,HLA-DQB1,HLA-DRB5,HRAS,PSMB9,PSMB10,PSMC3,PSMC6,PSMD5,PSMD9,MAP3K7
13_Member	GO Biological Processes	GO:1901988	negative regulation of cell cycle phase transition	-2.93319	-1.18272	14/255	4361,5698,5699,5702,5706,5711,5715,6154,7027,9577,10263,10498,29980,56241	MRE11,PSMB9,PSMB10,PSMC3,PSMC6,PSMD5,PSMD9,RPL26,TFDP1,BABAM2,CDK2AP2,CARM1,DONSON,SUSD2
13_Member	Reactome Gene Sets	R-HSA-450408	AUF1 (hnRNP D0) binds and destabilizes mRNA	-2.93284	-1.18272	6/56	5698,5699,5702,5706,5711,5715	PSMB9,PSMB10,PSMC3,PSMC6,PSMD5,PSMD9
13_Member	Reactome Gene Sets	R-HSA-5362768	Hh mutants that don't undergo autocatalytic processing are degraded by ERAD	-2.93284	-1.18272	6/56	5698,5699,5702,5706,5711,5715	PSMB9,PSMB10,PSMC3,PSMC6,PSMD5,PSMD9
13_Member	GO Biological Processes	GO:0002223	stimulatory C-type lectin receptor signaling pathway	-2.90146	-1.15861	9/123	3265,3845,5698,5699,5702,5706,5711,5715,6885	HRAS,KRAS,PSMB9,PSMB10,PSMC3,PSMC6,PSMD5,PSMD9,MAP3K7
13_Member	Reactome Gene Sets	R-HSA-4641258	Degradation of DVL	-2.89226	-1.15061	6/57	5698,5699,5702,5706,5711,5715	PSMB9,PSMB10,PSMC3,PSMC6,PSMD5,PSMD9
13_Member	Reactome Gene Sets	R-HSA-5607764	CLEC7A (Dectin-1) signaling	-2.85571	-1.12707	8/101	997,5698,5699,5702,5706,5711,5715,6885	CDC34,PSMB9,PSMB10,PSMC3,PSMC6,PSMD5,PSMD9,MAP3K7
13_Member	GO Biological Processes	GO:0044106	cellular amine metabolic process	-2.85235	-1.12487	9/125	4946,4953,5698,5699,5702,5706,5711,5715,6723	OAZ1,ODC1,PSMB9,PSMB10,PSMC3,PSMC6,PSMD5,PSMD9,SRM
13_Member	GO Biological Processes	GO:0002220	innate immune response activating cell surface receptor signaling pathway	-2.8282	-1.10303	9/126	3265,3845,5698,5699,5702,5706,5711,5715,6885	HRAS,KRAS,PSMB9,PSMB10,PSMC3,PSMC6,PSMD5,PSMD9,MAP3K7
13_Member	Reactome Gene Sets	R-HSA-5387390	Hh mutants abrogate ligand secretion	-2.81369	-1.09311	6/59	5698,5699,5702,5706,5711,5715	PSMB9,PSMB10,PSMC3,PSMC6,PSMD5,PSMD9
13_Member	Reactome Gene Sets	R-HSA-5676590	NIK-->noncanonical NF-kB signaling	-2.81369	-1.09311	6/59	5698,5699,5702,5706,5711,5715	PSMB9,PSMB10,PSMC3,PSMC6,PSMD5,PSMD9
13_Member	GO Biological Processes	GO:0031145	anaphase-promoting complex-dependent catabolic process	-2.81059	-1.09251	7/80	5698,5699,5702,5706,5711,5715,64682	PSMB9,PSMB10,PSMC3,PSMC6,PSMD5,PSMD9,ANAPC1
13_Member	Reactome Gene Sets	R-HSA-176408	Regulation of APC/C activators between G1/S and early anaphase	-2.81059	-1.09251	7/80	5698,5699,5702,5706,5711,5715,64682	PSMB9,PSMB10,PSMC3,PSMC6,PSMD5,PSMD9,ANAPC1
13_Member	Reactome Gene Sets	R-HSA-162906	HIV Infection	-2.80853	-1.09251	13/234	160,2958,2965,5698,5699,5702,5706,5711,5715,6883,6921,55746,79902	AP2A1,GTF2A2,GTF2H1,PSMB9,PSMB10,PSMC3,PSMC6,PSMD5,PSMD9,TAF12,ELOC,NUP133,NUP85
13_Member	GO Biological Processes	GO:1903706	regulation of hemopoiesis	-2.79934	-1.08669	20/449	695,760,1209,2623,3965,4005,4323,4609,4830,5134,5698,5699,5702,5706,5711,5715,6772,6929,8362,8368	BTK,CA2,CLPTM1,GATA1,LGALS9,LMO2,MMP14,MYC,NME1,PDCD2,PSMB9,PSMB10,PSMC3,PSMC6,PSMD5,PSMD9,STAT1,TCF3,HIST1H4K,HIST1H4L
13_Member	Reactome Gene Sets	R-HSA-5607761	Dectin-1 mediated noncanonical NF-kB signaling	-2.77564	-1.06967	6/60	5698,5699,5702,5706,5711,5715	PSMB9,PSMB10,PSMC3,PSMC6,PSMD5,PSMD9
13_Member	Reactome Gene Sets	R-HSA-5610780	Degradation of GLI1 by the proteasome	-2.77564	-1.06967	6/60	5698,5699,5702,5706,5711,5715	PSMB9,PSMB10,PSMC3,PSMC6,PSMD5,PSMD9
13_Member	Reactome Gene Sets	R-HSA-5610783	Degradation of GLI2 by the proteasome	-2.77564	-1.06967	6/60	5698,5699,5702,5706,5711,5715	PSMB9,PSMB10,PSMC3,PSMC6,PSMD5,PSMD9
13_Member	Reactome Gene Sets	R-HSA-5610785	GLI3 is processed to GLI3R by the proteasome	-2.77564	-1.06967	6/60	5698,5699,5702,5706,5711,5715	PSMB9,PSMB10,PSMC3,PSMC6,PSMD5,PSMD9
13_Member	Reactome Gene Sets	R-HSA-195253	Degradation of beta-catenin by the destruction complex	-2.74827	-1.04726	7/82	5519,5698,5699,5702,5706,5711,5715	PPP2R1B,PSMB9,PSMB10,PSMC3,PSMC6,PSMD5,PSMD9
13_Member	GO Biological Processes	GO:0043488	regulation of mRNA stability	-2.70735	-1.01552	10/157	3183,5698,5699,5702,5706,5711,5715,6418,11340,26135	HNRNPC,PSMB9,PSMB10,PSMC3,PSMC6,PSMD5,PSMD9,SET,EXOSC8,SERBP1
13_Member	GO Biological Processes	GO:0045786	negative regulation of cell cycle	-2.66954	-0.980906	25/629	1982,3265,4361,4609,5562,5564,5571,5698,5699,5702,5706,5711,5715,6154,6194,7027,8318,9577,10263,10498,23063,23378,27429,29980,56241	EIF4G2,HRAS,MRE11,MYC,PRKAA1,PRKAB1,PRKAG1,PSMB9,PSMB10,PSMC3,PSMC6,PSMD5,PSMD9,RPL26,RPS6,TFDP1,CDC45,BABAM2,CDK2AP2,CARM1,WAPL,RRP8,HTRA2,DONSON,SUSD2
13_Member	GO Biological Processes	GO:0009308	amine metabolic process	-2.64401	-0.960654	9/134	4946,4953,5698,5699,5702,5706,5711,5715,6723	OAZ1,ODC1,PSMB9,PSMB10,PSMC3,PSMC6,PSMD5,PSMD9,SRM
13_Member	Reactome Gene Sets	R-HSA-4608870	Asymmetric localization of PCP proteins	-2.63105	-0.954305	6/64	5698,5699,5702,5706,5711,5715	PSMB9,PSMB10,PSMC3,PSMC6,PSMD5,PSMD9
13_Member	Reactome Gene Sets	R-HSA-174143	APC/C-mediated degradation of cell cycle proteins	-2.62935	-0.954305	7/86	5698,5699,5702,5706,5711,5715,64682	PSMB9,PSMB10,PSMC3,PSMC6,PSMD5,PSMD9,ANAPC1
13_Member	Reactome Gene Sets	R-HSA-453276	Regulation of mitotic cell cycle	-2.62935	-0.954305	7/86	5698,5699,5702,5706,5711,5715,64682	PSMB9,PSMB10,PSMC3,PSMC6,PSMD5,PSMD9,ANAPC1
13_Member	Reactome Gene Sets	R-HSA-5358346	Hedgehog ligand biogenesis	-2.59668	-0.927287	6/65	5698,5699,5702,5706,5711,5715	PSMB9,PSMB10,PSMC3,PSMC6,PSMD5,PSMD9
13_Member	GO Biological Processes	GO:0090175	regulation of establishment of planar polarity	-2.57144	-0.908871	8/112	160,5698,5699,5702,5706,5711,5715,89958	AP2A1,PSMB9,PSMB10,PSMC3,PSMC6,PSMD5,PSMD9,SAPCD2
13_Member	GO Biological Processes	GO:1903311	regulation of mRNA metabolic process	-2.57074	-0.908871	14/279	3178,3183,5698,5699,5702,5706,5711,5715,6418,6732,8106,9588,11340,26135	HNRNPA1,HNRNPC,PSMB9,PSMB10,PSMC3,PSMC6,PSMD5,PSMD9,SET,SRPK1,PABPN1,PRDX6,EXOSC8,SERBP1
13_Member	Reactome Gene Sets	R-HSA-983168	Antigen processing: Ubiquitination & Proteasome degradation	-2.56468	-0.906703	15/310	997,5698,5699,5702,5706,5711,5715,6921,7064,7319,7323,9246,10422,64682,122769	CDC34,PSMB9,PSMB10,PSMC3,PSMC6,PSMD5,PSMD9,ELOC,THOP1,UBE2A,UBE2D3,UBE2L6,UBAC1,ANAPC1,LRR1
13_Member	GO Biological Processes	GO:0043487	regulation of RNA stability	-2.54985	-0.896872	10/165	3183,5698,5699,5702,5706,5711,5715,6418,11340,26135	HNRNPC,PSMB9,PSMB10,PSMC3,PSMC6,PSMD5,PSMD9,SET,EXOSC8,SERBP1
13_Member	Reactome Gene Sets	R-HSA-5610787	Hedgehog 'off' state	-2.54748	-0.89548	8/113	5698,5699,5702,5706,5711,5715,9742,10381	PSMB9,PSMB10,PSMC3,PSMC6,PSMD5,PSMD9,IFT140,TUBB3
13_Member	Reactome Gene Sets	R-HSA-5687128	MAPK6/MAPK4 signaling	-2.54482	-0.893794	7/89	4609,5698,5699,5702,5706,5711,5715	MYC,PSMB9,PSMB10,PSMC3,PSMC6,PSMD5,PSMD9
13_Member	Reactome Gene Sets	R-HSA-8948751	Regulation of PTEN stability and activity	-2.46565	-0.83461	6/69	5698,5699,5702,5706,5711,5715	PSMB9,PSMB10,PSMC3,PSMC6,PSMD5,PSMD9
13_Member	GO Biological Processes	GO:0031146	SCF-dependent proteasomal ubiquitin-dependent protein catabolic process	-2.37361	-0.755401	6/72	5698,5699,5702,5706,5711,5715	PSMB9,PSMB10,PSMC3,PSMC6,PSMD5,PSMD9
13_Member	GO Biological Processes	GO:0045088	regulation of innate immune response	-2.34597	-0.738461	18/425	695,3265,3845,3965,5698,5699,5702,5706,5711,5715,6421,6772,6885,7323,9111,11274,25939,345611	BTK,HRAS,KRAS,LGALS9,PSMB9,PSMB10,PSMC3,PSMC6,PSMD5,PSMD9,SFPQ,STAT1,MAP3K7,UBE2D3,NMI,USP18,SAMHD1,IRGM
13_Member	GO Biological Processes	GO:0001736	establishment of planar polarity	-2.34413	-0.738383	8/122	160,5698,5699,5702,5706,5711,5715,89958	AP2A1,PSMB9,PSMB10,PSMC3,PSMC6,PSMD5,PSMD9,SAPCD2
13_Member	GO Biological Processes	GO:0007164	establishment of tissue polarity	-2.34413	-0.738383	8/122	160,5698,5699,5702,5706,5711,5715,89958	AP2A1,PSMB9,PSMB10,PSMC3,PSMC6,PSMD5,PSMD9,SAPCD2
13_Member	GO Biological Processes	GO:1901991	negative regulation of mitotic cell cycle phase transition	-2.33882	-0.733948	12/235	4361,5698,5699,5702,5706,5711,5715,6154,7027,10263,10498,29980	MRE11,PSMB9,PSMB10,PSMC3,PSMC6,PSMD5,PSMD9,RPL26,TFDP1,CDK2AP2,CARM1,DONSON
13_Member	GO Biological Processes	GO:0061013	regulation of mRNA catabolic process	-2.31627	-0.717901	10/178	3183,5698,5699,5702,5706,5711,5715,6418,11340,26135	HNRNPC,PSMB9,PSMB10,PSMC3,PSMC6,PSMD5,PSMD9,SET,EXOSC8,SERBP1
13_Member	GO Biological Processes	GO:0038095	Fc-epsilon receptor signaling pathway	-2.29935	-0.707123	10/179	695,3265,3845,5698,5699,5702,5706,5711,5715,6885	BTK,HRAS,KRAS,PSMB9,PSMB10,PSMC3,PSMC6,PSMD5,PSMD9,MAP3K7
13_Member	GO Biological Processes	GO:0070498	interleukin-1-mediated signaling pathway	-2.28829	-0.698705	7/99	5698,5699,5702,5706,5711,5715,6885	PSMB9,PSMB10,PSMC3,PSMC6,PSMD5,PSMD9,MAP3K7
13_Member	GO Biological Processes	GO:0002218	activation of innate immune response	-2.25504	-0.669011	14/303	695,3265,3845,3965,5698,5699,5702,5706,5711,5715,6421,6885,7323,345611	BTK,HRAS,KRAS,LGALS9,PSMB9,PSMB10,PSMC3,PSMC6,PSMD5,PSMD9,SFPQ,MAP3K7,UBE2D3,IRGM
13_Member	Reactome Gene Sets	R-HSA-5673001	RAF/MAP kinase cascade	-2.22539	-0.645192	12/243	60,3265,3845,5245,5519,5698,5699,5702,5706,5711,5715,6710	ACTB,HRAS,KRAS,PHB,PPP2R1B,PSMB9,PSMB10,PSMC3,PSMC6,PSMD5,PSMD9,SPTB
13_Member	GO Biological Processes	GO:0070646	protein modification by small protein removal	-2.21847	-0.642796	14/306	60,1861,4609,5698,5699,5702,5706,5711,5715,6885,9100,9577,11274,51138	ACTB,TOR1A,MYC,PSMB9,PSMB10,PSMC3,PSMC6,PSMD5,PSMD9,MAP3K7,USP10,BABAM2,USP18,COPS4
13_Member	Reactome Gene Sets	R-HSA-5668541	TNFR2 non-canonical NF-kB pathway	-2.21806	-0.642796	7/102	5698,5699,5702,5706,5711,5715,8764	PSMB9,PSMB10,PSMC3,PSMC6,PSMD5,PSMD9,TNFRSF14
13_Member	Reactome Gene Sets	R-HSA-5689603	UCH proteinases	-2.21806	-0.642796	7/102	60,5698,5699,5702,5706,5711,5715	ACTB,PSMB9,PSMB10,PSMC3,PSMC6,PSMD5,PSMD9
13_Member	GO Biological Processes	GO:1902749	regulation of cell cycle G2/M phase transition	-2.19328	-0.622897	11/215	3320,4361,5698,5699,5702,5706,5711,5715,9577,29980,55920	HSP90AA1,MRE11,PSMB9,PSMB10,PSMC3,PSMC6,PSMD5,PSMD9,BABAM2,DONSON,RCC2
13_Member	GO Biological Processes	GO:0038093	Fc receptor signaling pathway	-2.18438	-0.614801	12/246	60,695,3265,3320,3845,5698,5699,5702,5706,5711,5715,6885	ACTB,BTK,HRAS,HSP90AA1,KRAS,PSMB9,PSMB10,PSMC3,PSMC6,PSMD5,PSMD9,MAP3K7
13_Member	Reactome Gene Sets	R-HSA-9020702	Interleukin-1 signaling	-2.17279	-0.610418	7/104	5698,5699,5702,5706,5711,5715,6885	PSMB9,PSMB10,PSMC3,PSMC6,PSMD5,PSMD9,MAP3K7
13_Member	CORUM	CORUM:193	PA700-20S-PA28 complex	-2.16247	-0.604841	4/36	5702,5706,5711,5715	PSMC3,PSMC6,PSMD5,PSMD9
13_Member	Reactome Gene Sets	R-HSA-5684996	MAPK1/MAPK3 signaling	-2.14416	-0.592765	12/249	60,3265,3845,5245,5519,5698,5699,5702,5706,5711,5715,6710	ACTB,HRAS,KRAS,PHB,PPP2R1B,PSMB9,PSMB10,PSMC3,PSMC6,PSMD5,PSMD9,SPTB
13_Member	GO Biological Processes	GO:0070555	response to interleukin-1	-2.13764	-0.58702	10/189	3965,5698,5699,5702,5706,5711,5715,6885,9100,91807	LGALS9,PSMB9,PSMB10,PSMC3,PSMC6,PSMD5,PSMD9,MAP3K7,USP10,MYLK3
13_Member	GO Biological Processes	GO:2000027	regulation of organ morphogenesis	-2.13093	-0.581079	12/250	160,3249,4609,5698,5699,5702,5706,5711,5715,6772,10498,89958	AP2A1,HPN,MYC,PSMB9,PSMB10,PSMC3,PSMC6,PSMD5,PSMD9,STAT1,CARM1,SAPCD2
13_Member	GO Biological Processes	GO:0010948	negative regulation of cell cycle process	-2.10863	-0.563389	15/348	4361,5698,5699,5702,5706,5711,5715,6154,7027,9577,10263,10498,23063,29980,56241	MRE11,PSMB9,PSMB10,PSMC3,PSMC6,PSMD5,PSMD9,RPL26,TFDP1,BABAM2,CDK2AP2,CARM1,WAPL,DONSON,SUSD2
13_Member	GO Biological Processes	GO:0045930	negative regulation of mitotic cell cycle	-2.10085	-0.557889	14/316	3265,4361,5698,5699,5702,5706,5711,5715,6154,6194,7027,10263,10498,29980	HRAS,MRE11,PSMB9,PSMB10,PSMC3,PSMC6,PSMD5,PSMD9,RPL26,RPS6,TFDP1,CDK2AP2,CARM1,DONSON
13_Member	GO Biological Processes	GO:0002758	innate immune response-activating signal transduction	-2.08679	-0.54675	13/285	695,3265,3845,3965,5698,5699,5702,5706,5711,5715,6885,7323,345611	BTK,HRAS,KRAS,LGALS9,PSMB9,PSMB10,PSMC3,PSMC6,PSMD5,PSMD9,MAP3K7,UBE2D3,IRGM
13_Member	GO Biological Processes	GO:0050851	antigen receptor-mediated signaling pathway	-2.06604	-0.533583	12/255	695,3117,3119,3127,3265,5698,5699,5702,5706,5711,5715,6885	BTK,HLA-DQA1,HLA-DQB1,HLA-DRB5,HRAS,PSMB9,PSMB10,PSMC3,PSMC6,PSMD5,PSMD9,MAP3K7
13_Member	Reactome Gene Sets	R-HSA-5683057	MAPK family signaling cascades	-2.05089	-0.520646	13/288	60,3265,3845,4609,5245,5519,5698,5699,5702,5706,5711,5715,6710	ACTB,HRAS,KRAS,MYC,PHB,PPP2R1B,PSMB9,PSMB10,PSMC3,PSMC6,PSMD5,PSMD9,SPTB
13_Member	GO Biological Processes	GO:0060071	Wnt signaling pathway, planar cell polarity pathway	-2.04388	-0.515113	7/110	160,5698,5699,5702,5706,5711,5715	AP2A1,PSMB9,PSMB10,PSMC3,PSMC6,PSMD5,PSMD9
13_Member	Reactome Gene Sets	R-HSA-69275	G2/M Transition	-2.03202	-0.506177	10/196	3320,5519,5698,5699,5702,5706,5711,5715,10133,10381	HSP90AA1,PPP2R1B,PSMB9,PSMB10,PSMC3,PSMC6,PSMD5,PSMD9,OPTN,TUBB3
13_Member	Reactome Gene Sets	R-HSA-5632684	Hedgehog 'on' state	-2.02593	-0.501352	6/85	5698,5699,5702,5706,5711,5715	PSMB9,PSMB10,PSMC3,PSMC6,PSMD5,PSMD9
13_Member	GO Biological Processes	GO:0010564	regulation of cell cycle process	-2.02573	-0.501352	26/745	1613,3320,4361,5698,5699,5702,5706,5711,5715,6154,6421,7027,8318,9577,10112,10263,10498,23063,23378,25886,29899,29980,51100,55920,56241,201161	DAPK3,HSP90AA1,MRE11,PSMB9,PSMB10,PSMC3,PSMC6,PSMD5,PSMD9,RPL26,SFPQ,TFDP1,CDC45,BABAM2,KIF20A,CDK2AP2,CARM1,WAPL,RRP8,POC1A,GPSM2,DONSON,SH3GLB1,RCC2,SUSD2,CENPV
13_Member	GO Biological Processes	GO:0071347	cellular response to interleukin-1	-2.02283	-0.500572	9/167	5698,5699,5702,5706,5711,5715,6885,9100,91807	PSMB9,PSMB10,PSMC3,PSMC6,PSMD5,PSMD9,MAP3K7,USP10,MYLK3
13_Member	GO Biological Processes	GO:0010389	regulation of G2/M transition of mitotic cell cycle	-2.0174	-0.495922	10/197	3320,4361,5698,5699,5702,5706,5711,5715,29980,55920	HSP90AA1,MRE11,PSMB9,PSMB10,PSMC3,PSMC6,PSMD5,PSMD9,DONSON,RCC2
13_Member	GO Biological Processes	GO:0048863	stem cell differentiation	-2.01562	-0.494857	12/259	2623,4005,5698,5699,5702,5706,5711,5715,6929,8362,8368,9221	GATA1,LMO2,PSMB9,PSMB10,PSMC3,PSMC6,PSMD5,PSMD9,TCF3,HIST1H4K,HIST1H4L,NOLC1
13_Member	GO Biological Processes	GO:0001738	morphogenesis of a polarized epithelium	-2.01216	-0.492119	8/139	160,5698,5699,5702,5706,5711,5715,89958	AP2A1,PSMB9,PSMB10,PSMC3,PSMC6,PSMD5,PSMD9,SAPCD2
13_Member	Reactome Gene Sets	R-HSA-109581	Apoptosis	-2.00686	-0.487539	9/168	1613,4000,5698,5699,5702,5706,5711,5715,7027	DAPK3,LMNA,PSMB9,PSMB10,PSMC3,PSMC6,PSMD5,PSMD9,TFDP1
13_Member	Reactome Gene Sets	R-HSA-453274	Mitotic G2-G2/M phases	-2.00291	-0.484305	10/198	3320,5519,5698,5699,5702,5706,5711,5715,10133,10381	HSP90AA1,PPP2R1B,PSMB9,PSMB10,PSMC3,PSMC6,PSMD5,PSMD9,OPTN,TUBB3
14_Summary	Reactome Gene Sets	R-HSA-1280215	Cytokine Signaling in Immune system	-5.28543	-3.02646	34/689	1982,2634,2635,3105,3117,3119,3127,3320,3669,3838,3965,4609,5519,5698,5699,5702,5706,5711,5715,6627,6772,6885,6950,8764,9246,10068,10437,11274,25939,55746,79902,115361,163351,388646,2057,3845,8877,9111,10554,345611	EIF4G2,GBP2,GBP3,HLA-A,HLA-DQA1,HLA-DQB1,HLA-DRB5,HSP90AA1,ISG20,KPNA2,LGALS9,MYC,PPP2R1B,PSMB9,PSMB10,PSMC3,PSMC6,PSMD5,PSMD9,SNRPA1,STAT1,MAP3K7,TCP1,TNFRSF14,UBE2L6,IL18BP,IFI30,USP18,SAMHD1,NUP133,NUP85,GBP4,GBP6,GBP7,EPOR,KRAS,SPHK1,NMI,AGPAT1,IRGM
14_Member	Reactome Gene Sets	R-HSA-1280215	Cytokine Signaling in Immune system	-5.28543	-3.02646	34/689	1982,2634,2635,3105,3117,3119,3127,3320,3669,3838,3965,4609,5519,5698,5699,5702,5706,5711,5715,6627,6772,6885,6950,8764,9246,10068,10437,11274,25939,55746,79902,115361,163351,388646	EIF4G2,GBP2,GBP3,HLA-A,HLA-DQA1,HLA-DQB1,HLA-DRB5,HSP90AA1,ISG20,KPNA2,LGALS9,MYC,PPP2R1B,PSMB9,PSMB10,PSMC3,PSMC6,PSMD5,PSMD9,SNRPA1,STAT1,MAP3K7,TCP1,TNFRSF14,UBE2L6,IL18BP,IFI30,USP18,SAMHD1,NUP133,NUP85,GBP4,GBP6,GBP7
14_Member	GO Biological Processes	GO:0019221	cytokine-mediated signaling pathway	-2.47794	-0.843162	29/793	2057,2634,3105,3117,3119,3127,3320,3669,3845,4609,5698,5699,5702,5706,5711,5715,6627,6772,6885,6950,8764,8877,9111,10068,10437,10554,11274,25939,345611	EPOR,GBP2,HLA-A,HLA-DQA1,HLA-DQB1,HLA-DRB5,HSP90AA1,ISG20,KRAS,MYC,PSMB9,PSMB10,PSMC3,PSMC6,PSMD5,PSMD9,SNRPA1,STAT1,MAP3K7,TCP1,TNFRSF14,SPHK1,NMI,IL18BP,IFI30,AGPAT1,USP18,SAMHD1,IRGM
14_Member	Reactome Gene Sets	R-HSA-909733	Interferon alpha/beta signaling	-2.46565	-0.83461	6/69	2634,3105,3669,6772,11274,25939	GBP2,HLA-A,ISG20,STAT1,USP18,SAMHD1
15_Summary	Reactome Gene Sets	R-HSA-382551	Transport of small molecules	-5.23021	-2.97518	35/724	119,160,358,482,760,1211,1965,2030,2040,2783,4891,5244,5245,5698,5699,5702,5706,5711,5715,6005,6563,7036,7037,8501,10058,10396,10861,23203,23456,30061,55240,79139,84230,92745,123606	ADD2,AP2A1,AQP1,ATP1B2,CA2,CLTA,EIF2S1,SLC29A1,STOM,GNB2,SLC11A2,ABCB4,PHB,PSMB9,PSMB10,PSMC3,PSMC6,PSMD5,PSMD9,RHAG,SLC14A1,TFR2,TFRC,SLC43A1,ABCB6,ATP8A1,SLC26A1,PMPCA,ABCB10,SLC40A1,STEAP3,DERL1,LRRC8C,SLC38A5,NIPA1
15_Member	Reactome Gene Sets	R-HSA-382551	Transport of small molecules	-5.23021	-2.97518	35/724	119,160,358,482,760,1211,1965,2030,2040,2783,4891,5244,5245,5698,5699,5702,5706,5711,5715,6005,6563,7036,7037,8501,10058,10396,10861,23203,23456,30061,55240,79139,84230,92745,123606	ADD2,AP2A1,AQP1,ATP1B2,CA2,CLTA,EIF2S1,SLC29A1,STOM,GNB2,SLC11A2,ABCB4,PHB,PSMB9,PSMB10,PSMC3,PSMC6,PSMD5,PSMD9,RHAG,SLC14A1,TFR2,TFRC,SLC43A1,ABCB6,ATP8A1,SLC26A1,PMPCA,ABCB10,SLC40A1,STEAP3,DERL1,LRRC8C,SLC38A5,NIPA1
16_Summary	GO Biological Processes	GO:0006399	tRNA metabolic process	-4.99009	-2.75419	15/185	3035,6897,7453,10785,11340,23395,23587,51367,57038,63899,64118,64172,79897,80746,91801	HARS,TARS,WARS,WDR4,EXOSC8,LARS2,ELP5,POP5,RARS2,NSUN3,DUS1L,OSGEPL1,RPP21,TSEN2,ALKBH8
16_Member	GO Biological Processes	GO:0006399	tRNA metabolic process	-4.99009	-2.75419	15/185	3035,6897,7453,10785,11340,23395,23587,51367,57038,63899,64118,64172,79897,80746,91801	HARS,TARS,WARS,WDR4,EXOSC8,LARS2,ELP5,POP5,RARS2,NSUN3,DUS1L,OSGEPL1,RPP21,TSEN2,ALKBH8
16_Member	GO Biological Processes	GO:0008033	tRNA processing	-2.92643	-1.17874	9/122	10785,23587,51367,63899,64118,64172,79897,80746,91801	WDR4,ELP5,POP5,NSUN3,DUS1L,OSGEPL1,RPP21,TSEN2,ALKBH8
16_Member	GO Biological Processes	GO:0006400	tRNA modification	-2.31497	-0.717901	6/74	10785,23587,63899,64118,64172,91801	WDR4,ELP5,NSUN3,DUS1L,OSGEPL1,ALKBH8
16_Member	GO Biological Processes	GO:0002097	tRNA wobble base modification	-2.2869	-0.698705	3/17	23587,63899,91801	ELP5,NSUN3,ALKBH8
17_Summary	GO Biological Processes	GO:0090501	RNA phosphodiester bond hydrolysis	-4.89953	-2.68196	13/144	3669,3921,10535,11340,25939,25996,51110,51367,51728,55651,79897,80746,81608,2965,4361,5426,200558	ISG20,RPSA,RNASEH2A,EXOSC8,SAMHD1,REXO2,LACTB2,POP5,POLR3K,NHP2,RPP21,TSEN2,FIP1L1,GTF2H1,MRE11,POLE,APLF
17_Member	GO Biological Processes	GO:0090501	RNA phosphodiester bond hydrolysis	-4.89953	-2.68196	13/144	3669,3921,10535,11340,25939,25996,51110,51367,51728,55651,79897,80746,81608	ISG20,RPSA,RNASEH2A,EXOSC8,SAMHD1,REXO2,LACTB2,POP5,POLR3K,NHP2,RPP21,TSEN2,FIP1L1
17_Member	GO Biological Processes	GO:0090305	nucleic acid phosphodiester bond hydrolysis	-3.70354	-1.77609	17/294	2965,3669,3921,4361,5426,10535,11340,25939,25996,51110,51367,51728,55651,79897,80746,81608,200558	GTF2H1,ISG20,RPSA,MRE11,POLE,RNASEH2A,EXOSC8,SAMHD1,REXO2,LACTB2,POP5,POLR3K,NHP2,RPP21,TSEN2,FIP1L1,APLF
17_Member	GO Biological Processes	GO:0090502	RNA phosphodiester bond hydrolysis, endonucleolytic	-2.37361	-0.755401	6/72	3921,10535,51110,51367,79897,80746	RPSA,RNASEH2A,LACTB2,POP5,RPP21,TSEN2
18_Summary	GO Biological Processes	GO:0006839	mitochondrial transport	-4.54063	-2.42265	20/330	498,506,665,1537,3320,5250,7027,7323,7351,10452,23203,23456,26520,27429,51100,54977,84128,89874,92014,401505,3098,10808,2730,4000,4696,4705,5245,10133,10989,26100,51537,79017,81892	ATP5F1A,ATP5F1B,BNIP3L,CYC1,HSP90AA1,SLC25A3,TFDP1,UBE2D3,UCP2,TOMM40,PMPCA,ABCB10,TIMM9,HTRA2,SH3GLB1,SLC25A38,WDR75,SLC25A21,SLC25A51,TOMM5,HK1,HSPH1,GCLM,LMNA,NDUFA3,NDUFA10,PHB,OPTN,IMMT,WIPI2,MTFP1,GGCT,SLIRP
18_Member	GO Biological Processes	GO:0006839	mitochondrial transport	-4.54063	-2.42265	20/330	498,506,665,1537,3320,5250,7027,7323,7351,10452,23203,23456,26520,27429,51100,54977,84128,89874,92014,401505	ATP5F1A,ATP5F1B,BNIP3L,CYC1,HSP90AA1,SLC25A3,TFDP1,UBE2D3,UCP2,TOMM40,PMPCA,ABCB10,TIMM9,HTRA2,SH3GLB1,SLC25A38,WDR75,SLC25A21,SLC25A51,TOMM5
18_Member	GO Biological Processes	GO:0072655	establishment of protein localization to mitochondrion	-3.56785	-1.67911	13/194	665,3098,3320,7027,7323,10452,10808,23203,26520,27429,51100,84128,401505	BNIP3L,HK1,HSP90AA1,TFDP1,UBE2D3,TOMM40,HSPH1,PMPCA,TIMM9,HTRA2,SH3GLB1,WDR75,TOMM5
18_Member	GO Biological Processes	GO:0070585	protein localization to mitochondrion	-3.50325	-1.63265	13/197	665,3098,3320,7027,7323,10452,10808,23203,26520,27429,51100,84128,401505	BNIP3L,HK1,HSP90AA1,TFDP1,UBE2D3,TOMM40,HSPH1,PMPCA,TIMM9,HTRA2,SH3GLB1,WDR75,TOMM5
18_Member	GO Biological Processes	GO:0007005	mitochondrion organization	-2.84144	-1.11512	24/577	498,506,665,2730,3320,4000,4696,4705,5245,7027,7323,10133,10452,10989,23203,26100,26520,27429,51100,51537,79017,81892,84128,401505	ATP5F1A,ATP5F1B,BNIP3L,GCLM,HSP90AA1,LMNA,NDUFA3,NDUFA10,PHB,TFDP1,UBE2D3,OPTN,TOMM40,IMMT,PMPCA,WIPI2,TIMM9,HTRA2,SH3GLB1,MTFP1,GGCT,SLIRP,WDR75,TOMM5
18_Member	GO Biological Processes	GO:0006626	protein targeting to mitochondrion	-2.74853	-1.04726	10/155	665,3320,7323,10452,23203,26520,27429,51100,84128,401505	BNIP3L,HSP90AA1,UBE2D3,TOMM40,PMPCA,TIMM9,HTRA2,SH3GLB1,WDR75,TOMM5
19_Summary	GO Biological Processes	GO:0000723	telomere maintenance	-4.52824	-2.421	13/156	898,3178,3183,3320,4361,4609,5426,6950,8362,8368,23649,26354,55651,60,760,1200,2623,3845,5213,7037,5245,7298,9100,9246,3965,5019,5733,6772,55011,388581	CCNE1,HNRNPA1,HNRNPC,HSP90AA1,MRE11,MYC,POLE,TCP1,HIST1H4K,HIST1H4L,POLA2,GNL3,NHP2,ACTB,CA2,TPP1,GATA1,KRAS,PFKM,TFRC,PHB,TYMS,USP10,UBE2L6,LGALS9,OXCT1,PTGER3,STAT1,PIH1D1,C1QTNF12
19_Member	GO Biological Processes	GO:0000723	telomere maintenance	-4.52824	-2.421	13/156	898,3178,3183,3320,4361,4609,5426,6950,8362,8368,23649,26354,55651	CCNE1,HNRNPA1,HNRNPC,HSP90AA1,MRE11,MYC,POLE,TCP1,HIST1H4K,HIST1H4L,POLA2,GNL3,NHP2
19_Member	GO Biological Processes	GO:0032200	telomere organization	-4.16667	-2.14277	13/169	898,3178,3183,3320,4361,4609,5426,6950,8362,8368,23649,26354,55651	CCNE1,HNRNPA1,HNRNPC,HSP90AA1,MRE11,MYC,POLE,TCP1,HIST1H4K,HIST1H4L,POLA2,GNL3,NHP2
19_Member	GO Biological Processes	GO:0060249	anatomical structure homeostasis	-3.62849	-1.71907	20/385	60,760,898,1200,2623,3178,3183,3320,3845,4361,4609,5213,5426,6950,7037,8362,8368,23649,26354,55651	ACTB,CA2,CCNE1,TPP1,GATA1,HNRNPA1,HNRNPC,HSP90AA1,KRAS,MRE11,MYC,PFKM,POLE,TCP1,TFRC,HIST1H4K,HIST1H4L,POLA2,GNL3,NHP2
19_Member	GO Biological Processes	GO:0071897	DNA biosynthetic process	-3.18112	-1.35933	13/213	3178,3183,3320,4361,4609,5245,5426,6950,7298,9100,9246,23649,55651	HNRNPA1,HNRNPC,HSP90AA1,MRE11,MYC,PHB,POLE,TCP1,TYMS,USP10,UBE2L6,POLA2,NHP2
19_Member	GO Biological Processes	GO:0032846	positive regulation of homeostatic process	-2.87555	-1.1425	13/230	760,2623,3178,3965,4361,5019,5733,6772,6950,7037,26354,55011,388581	CA2,GATA1,HNRNPA1,LGALS9,MRE11,OXCT1,PTGER3,STAT1,TCP1,TFRC,GNL3,PIH1D1,C1QTNF12
19_Member	GO Biological Processes	GO:0007004	telomere maintenance via telomerase	-2.49748	-0.859882	6/68	3178,3183,3320,4361,6950,55651	HNRNPA1,HNRNPC,HSP90AA1,MRE11,TCP1,NHP2
19_Member	GO Biological Processes	GO:0006278	RNA-dependent DNA biosynthetic process	-2.28641	-0.698705	6/75	3178,3183,3320,4361,6950,55651	HNRNPA1,HNRNPC,HSP90AA1,MRE11,TCP1,NHP2
19_Member	GO Biological Processes	GO:0032204	regulation of telomere maintenance	-2.20365	-0.63246	6/78	3178,3183,4361,4609,6950,26354	HNRNPA1,HNRNPC,MRE11,MYC,TCP1,GNL3
19_Member	GO Biological Processes	GO:0010833	telomere maintenance via telomere lengthening	-2.17699	-0.612233	6/79	3178,3183,3320,4361,6950,55651	HNRNPA1,HNRNPC,HSP90AA1,MRE11,TCP1,NHP2
20_Summary	GO Biological Processes	GO:0015670	carbon dioxide transport	-4.42805	-2.33721	3/4	358,760,6005,6563,4609,6007	AQP1,CA2,RHAG,SLC14A1,MYC,RHD
20_Member	GO Biological Processes	GO:0015670	carbon dioxide transport	-4.42805	-2.33721	3/4	358,760,6005	AQP1,CA2,RHAG
20_Member	GO Biological Processes	GO:0019755	one-carbon compound transport	-4.23235	-2.1775	4/11	358,760,6005,6563	AQP1,CA2,RHAG,SLC14A1
20_Member	GO Biological Processes	GO:0015669	gas transport	-3.22101	-1.38752	4/19	358,760,4609,6005	AQP1,CA2,MYC,RHAG
20_Member	Reactome Gene Sets	R-HSA-1247673	Erythrocytes take up oxygen and release carbon dioxide	-3.14033	-1.32852	3/9	358,760,6005	AQP1,CA2,RHAG
20_Member	Reactome Gene Sets	R-HSA-1237044	Erythrocytes take up carbon dioxide and release oxygen	-2.6357	-0.957558	3/13	358,760,6005	AQP1,CA2,RHAG
20_Member	Reactome Gene Sets	R-HSA-1480926	O2/CO2 exchange in erythrocytes	-2.6357	-0.957558	3/13	358,760,6005	AQP1,CA2,RHAG
20_Member	GO Biological Processes	GO:0072488	ammonium transmembrane transport	-2.44774	-0.824992	3/15	358,6005,6007	AQP1,RHAG,RHD
