# Supplementary material for: Regnase-1-mediated post-transcriptional regulation is essential for hematopoietic stem and progenitor cell homeostasis
Source: Nat Commun. 2019 Mar 6;10:1072. doi: 10.1038/s41467-019-09028-w (PMC6403248; doi:10.1038/s41467-019-09028-w)
Supplement: Supplementary file 7 — Supplementary Data 3 [file 41467_2019_9028_MOESM7_ESM.xlsx]

## Sheet: 20180705_RNAseq_salmon-0.9.1_ex
Kidoya H et al. Supplementary Data 3
RNA-seq data in Figure 5f
symbol	target_id	KO-1	KO-2	KO-3	KO-4	KO-5	Control-1	Control-2	Control-3	Control-4	Control-5	log2Ratio	q-value	KO_UP	KO_DOWN
Xkr4	ENSMUST00000159265.1|ENSMUSG00000051951.5|OTTMUSG00000026353.2|OTTMUST00000086624.1|AC157543.1-002|Xkr4|2989|processed_transcript|	0	0	0	0	0.0180102	0	0	0.0118048	0.0107455	0	-0.000907996	0.944841	FALSE	FALSE
Xkr4	ENSMUST00000070533.4|ENSMUSG00000051951.5|OTTMUSG00000026353.2|OTTMUST00000065166.1|AC157543.1-001|Xkr4|3634|protein_coding|	0	0	0	0.00790591	0	0	0	0	0	0	0.00158118	0.995601	FALSE	FALSE
RP23-115I1.3	ENSMUST00000195166.1|ENSMUSG00000103161.1|OTTMUSG00000049927.1|OTTMUST00000127098.1|RP23-115I1.3-001|RP23-115I1.3|3012|TEC|	0.0368128	0	0.251168	0.161	0.0443591	0	0.0599519	0.173834	0.270455	0.155669	-0.0333139	0.0234837	FALSE	FALSE
RP23-122M2.3	ENSMUST00000192692.1|ENSMUSG00000102331.1|OTTMUSG00000049924.1|OTTMUST00000127092.1|RP23-122M2.3-001|RP23-122M2.3|3259|sense_intronic|	0	0	0	0.00888698	0	0	0	0.0152021	0.0291574	0.0108471	-0.00926393	0.814213	FALSE	FALSE
RP23-333I7.1	ENSMUST00000194643.1|ENSMUSG00000102343.1|OTTMUSG00000049934.1|OTTMUST00000127107.1|RP23-333I7.1-002|RP23-333I7.1|657|lincRNA|	0	0	0	0	0	0	0	0	0.0666761	0	-0.0133352	0.788201	FALSE	FALSE
RP23-333I7.1	ENSMUST00000192427.1|ENSMUSG00000102343.1|OTTMUSG00000049934.1|OTTMUST00000127108.1|RP23-333I7.1-001|RP23-333I7.1|899|lincRNA|	1.08501	0.614861	0.475849	0.0407031	0.511097	0.928382	0.874405	0.56704	0.326461	0.456296	-0.0850128	0.000788145	FALSE	FALSE
RP23-177A20.1	ENSMUST00000195384.1|ENSMUSG00000102948.1|OTTMUSG00000049933.1|OTTMUST00000127106.1|RP23-177A20.1-001|RP23-177A20.1|1867|processed_pseudogene|	0	0	0	0	0	0	0	0	0	0.0595353	-0.0119071	0.819025	FALSE	FALSE
RP23-391E12.2	ENSMUST00000194382.1|ENSMUSG00000104123.1|OTTMUSG00000049991.1|OTTMUST00000127207.1|RP23-391E12.2-001|RP23-391E12.2|1484|TEC|	0	0	0.0390261	0	0	0	0	0.0260592	0	0	0.00259337	0.874176	FALSE	FALSE
Sox17	ENSMUST00000027035.9|ENSMUSG00000025902.13|OTTMUSG00000050014.7|OTTMUST00000127245.2|RP23-285G23.1-001|Sox17|3127|protein_coding|	0	0	0	0	0	0	0	0	0.103802	0	-0.0207605	0.651767	FALSE	FALSE
Sox17	ENSMUST00000195555.1|ENSMUSG00000025902.13|OTTMUSG00000050014.7|OTTMUST00000127249.1|RP23-285G23.1-005|Sox17|1977|protein_coding|	0	0	0	0.0307273	0	0	0.553683	0.0186726	0	0	-0.108326	0.365973	FALSE	FALSE
Sox17	ENSMUST00000192650.5|ENSMUSG00000025902.13|OTTMUSG00000050014.7|OTTMUST00000127247.2|RP23-285G23.1-004|Sox17|3242|protein_coding|	0	0	0	0	0	0	0	0	0.0306765	0	-0.0061353	0.939505	FALSE	FALSE
Sox17	ENSMUST00000116652.7|ENSMUSG00000025902.13|OTTMUSG00000050014.7|OTTMUST00000127246.1|RP23-285G23.1-002|Sox17|1512|protein_coding|	0	0	0	0	0	0	0	0	0.0601097	0	-0.0120219	0.816518	FALSE	FALSE
Sox17	ENSMUST00000191939.1|ENSMUSG00000025902.13|OTTMUSG00000050014.7|OTTMUST00000127266.2|RP23-285G23.1-006|Sox17|840|protein_coding|	0	0	0	0	0	0.317211	1.06274	0	0.131578	0	-0.302306	0.139166	FALSE	FALSE
RP23-285G23.3	ENSMUST00000195361.1|ENSMUSG00000102269.1|OTTMUSG00000050025.1|OTTMUST00000127274.1|RP23-285G23.3-001|RP23-285G23.3|2991|processed_pseudogene|	0	0	0	0	0.0093185	0	0	0	0.0110018	0	-0.000336654	0.985595	FALSE	FALSE
RP23-37D15.1	ENSMUST00000195771.1|ENSMUSG00000104328.1|OTTMUSG00000050028.1|OTTMUST00000127280.1|RP23-37D15.1-001|RP23-37D15.1|2773|lincRNA|	0.0401616	0	0.047597	0	0	0	0	0.0128104	0	0	0.0149897	0.643097	FALSE	FALSE
RP23-34E15.1	ENSMUST00000182774.1|ENSMUSG00000098104.1|OTTMUSG00000043092.1|OTTMUST00000113080.1|RP23-34E15.1-001|RP23-34E15.1|1470|processed_pseudogene|	0	0	0.0607973	0	0.0415065	0	0.129193	0.0271356	0.0729784	0.132128	-0.0518263	0.0539981	FALSE	FALSE
RP23-34E15.2	ENSMUST00000193443.1|ENSMUSG00000102175.1|OTTMUSG00000050009.1|OTTMUST00000127231.1|RP23-34E15.2-001|RP23-34E15.2|1206|processed_pseudogene|	0	0	0	0	0	0	0	0	0	0.13236	-0.0264719	0.579235	FALSE	FALSE
RP23-34E15.3	ENSMUST00000195671.1|ENSMUSG00000103265.1|OTTMUSG00000050030.1|OTTMUST00000127282.1|RP23-34E15.3-001|RP23-34E15.3|631|processed_pseudogene|	0	0	0	0	0.23904	0	0	0	0.146976	0.0833441	0.00174401	0.328128	FALSE	FALSE
RP23-34E15.4	ENSMUST00000193658.1|ENSMUSG00000103922.1|OTTMUSG00000050042.1|OTTMUST00000127307.1|RP23-34E15.4-001|RP23-34E15.4|1069|processed_pseudogene|	0	0	0.0897246	0.35517	0.0475984	0	0	0.727995	0.153209	0.225153	-0.122773	0.1153	FALSE	FALSE
Mrpl15	ENSMUST00000130201.7|ENSMUSG00000033845.13|OTTMUSG00000029329.3|OTTMUST00000072660.1|AC117576.1-002|Mrpl15|1894|protein_coding|	4.24001	4.32041	2.25135	2.58704	2.09803	4.82284	3.83708	2.38489	2.0494	1.78827	0.122872	6.70145e-05	FALSE	FALSE
Mrpl15	ENSMUST00000156816.6|ENSMUSG00000033845.13|OTTMUSG00000029329.3|OTTMUST00000072659.1|AC117576.1-001|Mrpl15|4203|protein_coding|	2.00035	1.98956	0.792125	1.03283	1.19211	0.989546	1.98904	0.839815	0.591052	0.388218	0.44186	0.000354681	FALSE	FALSE
Mrpl15	ENSMUST00000045689.13|ENSMUSG00000033845.13|OTTMUSG00000029329.3|OTTMUST00000072661.1|AC117576.1-003|Mrpl15|497|nonsense_mediated_decay|	5.26322	5.21788	6.56582	6.4176	6.47016	2.15509	4.60441	5.66964	5.60342	5.81592	1.21724	5.59227e-07	TRUE	FALSE
Mrpl15	ENSMUST00000115538.4|ENSMUSG00000033845.13|OTTMUSG00000029329.3|OTTMUST00000072664.1|AC117576.1-006|Mrpl15|910|processed_transcript|	6.90905	6.63216	6.11138	6.0938	6.22909	6.47453	5.77459	5.36615	5.25731	5.43746	0.733086	3.6064e-11	FALSE	FALSE
Mrpl15	ENSMUST00000192286.1|ENSMUSG00000033845.13|OTTMUSG00000029329.3|OTTMUST00000127355.1|AC117576.1-007|Mrpl15|4600|retained_intron|	0.19228	0.127052	0.46535	0.707258	0.564984	0.162836	0	0.616041	0.621145	0.492858	0.0328086	0.00316263	FALSE	FALSE
Mrpl15	ENSMUST00000146665.2|ENSMUSG00000033845.13|OTTMUSG00000029329.3|OTTMUST00000072662.2|AC117576.1-004|Mrpl15|1569|protein_coding|	3.62719	3.59206	3.51261	3.21152	3.68338	2.27588	2.75122	2.83313	2.90928	3.19357	0.732738	1.69279e-10	FALSE	FALSE
Mrpl15	ENSMUST00000132625.1|ENSMUSG00000033845.13|OTTMUSG00000029329.3|OTTMUST00000072663.1|AC117576.1-005|Mrpl15|654|retained_intron|	0.432746	0	0	0	0	0	0	0	0	0	0.0865491	0.402741	FALSE	FALSE
RP23-34E15.5	ENSMUST00000195445.1|ENSMUSG00000102275.1|OTTMUSG00000050076.1|OTTMUST00000127357.1|RP23-34E15.5-001|RP23-34E15.5|1150|TEC|	1.36988	1.70171	0.501892	0.464517	0.619313	3.68361	4.48553	0.788435	0.503635	0.803424	-1.12147	0.0141314	FALSE	FALSE
Lypla1	ENSMUST00000134384.7|ENSMUSG00000025903.14|OTTMUSG00000021562.4|OTTMUST00000051163.2|AC102311.1-002|Lypla1|1136|nonsense_mediated_decay|	0	0.363743	0.191979	0.0501004	0.105764	0	0	0.268948	0.495076	0.316432	-0.0737739	0.0314644	FALSE	FALSE
Lypla1	ENSMUST00000027036.10|ENSMUSG00000025903.14|OTTMUSG00000021562.4|OTTMUST00000051162.1|AC102311.1-001|Lypla1|2507|protein_coding|	4.01357	3.88512	4.20799	5.05035	4.54898	4.2717	4.20372	4.96175	5.29546	4.7942	-0.364166	8.57711e-10	FALSE	FALSE
Lypla1	ENSMUST00000150971.7|ENSMUSG00000025903.14|OTTMUSG00000021562.4|OTTMUST00000051164.3|AC102311.1-003|Lypla1|877|protein_coding|	4.93023	4.83682	0.455067	0.0862294	0	4.5747	4.93347	0	0	0.193774	0.121281	0.0854969	FALSE	FALSE
Lypla1	ENSMUST00000119612.8|ENSMUSG00000025903.14|OTTMUSG00000021562.4|OTTMUST00000051170.2|AC102311.1-009|Lypla1|529|protein_coding|	0	0	4.9374	5.89053	4.75342	0	2.30623	5.52344	5.84475	5.4098	-0.700575	0.00771318	FALSE	FALSE
Lypla1	ENSMUST00000137887.7|ENSMUSG00000025903.14|OTTMUSG00000021562.4|OTTMUST00000051168.2|AC102311.1-007|Lypla1|444|protein_coding|	0.879813	0.000219273	2.72764	0.914084	3.15949	0	2.74833	3.86211	1.72339	0.992207	-0.328958	0.0111395	FALSE	FALSE
Lypla1	ENSMUST00000115529.7|ENSMUSG00000025903.14|OTTMUSG00000021562.4|OTTMUST00000051169.1|AC102311.1-008|Lypla1|930|protein_coding|	3.4657	2.83861	4.23764	3.84334	4.16087	2.16739	3.86668	4.15073	5.1498	4.40758	-0.239204	8.09507e-07	FALSE	FALSE
Lypla1	ENSMUST00000131119.1|ENSMUSG00000025903.14|OTTMUSG00000021562.4|OTTMUST00000051167.3|AC102311.1-006|Lypla1|660|protein_coding|	0	0	0	0	0	1.57937	0	0	0	0	-0.315875	0.378601	FALSE	FALSE
Lypla1	ENSMUST00000141278.1|ENSMUSG00000025903.14|OTTMUSG00000021562.4|OTTMUST00000051165.1|AC102311.1-004|Lypla1|4456|retained_intron|	0.0977901	0.125753	0.568034	0.499009	0.528862	0.400116	0.297666	0.86059	1.12601	0.456018	-0.26419	0.00118711	FALSE	FALSE
RP24-426M1.3	ENSMUST00000155020.1|ENSMUSG00000104217.1|OTTMUSG00000050100.1|OTTMUST00000127419.1|RP24-426M1.3-001|RP24-426M1.3|825|nonsense_mediated_decay|	0	0.807474	2.81872	0.514055	0.400377	0	0	2.63285	0.969915	2.67167	-0.346761	0.0485747	FALSE	FALSE
Tcea1	ENSMUST00000081551.13|ENSMUSG00000033813.15|OTTMUSG00000042348.1|OTTMUST00000111602.1|RP24-426M1.1-001|Tcea1|2547|protein_coding|	6.67241	6.56717	5.48691	5.62494	5.66664	6.63068	6.5896	5.35955	5.52734	5.47651	0.0868776	7.20693e-10	FALSE	FALSE
Tcea1	ENSMUST00000165720.2|ENSMUSG00000033813.15|OTTMUSG00000042348.1|OTTMUST00000111603.1|RP24-426M1.1-002|Tcea1|2854|protein_coding|	0.145932	0.142685	1.2614	1.3692	0.922369	0	0	1.56368	1.85764	1.46562	-0.209069	0.0140692	FALSE	FALSE
RP24-426M1.2	ENSMUST00000078030.4|ENSMUSG00000062588.4|OTTMUSG00000050078.1|OTTMUST00000127359.1|RP24-426M1.2-001|RP24-426M1.2|603|processed_pseudogene|	0	0	0.164501	0.16678	0.795995	0	0	0	0	0.206071	0.184241	0.148369	FALSE	FALSE
Rgs20	ENSMUST00000002533.14|ENSMUSG00000002459.17|OTTMUSG00000029338.4|OTTMUST00000072687.1|AC102311.2-002|Rgs20|1778|protein_coding|	0	0	0.0577885	0	0	0	0	0.0700238	0.0800491	0.0539621	-0.0292493	0.209073	FALSE	FALSE
Rgs20	ENSMUST00000156289.1|ENSMUSG00000002459.17|OTTMUSG00000029338.4|OTTMUST00000072707.1|AC102311.2-006|Rgs20|1531|retained_intron|	0.519697	1.01161	0	0	0	3.31636	1.60577	0.0251124	0	0	-0.683187	0.141407	FALSE	FALSE
RP24-141F9.1	ENSMUST00000168963.1|ENSMUSG00000091305.1|OTTMUSG00000035898.1|OTTMUST00000092054.1|RP24-141F9.1-001|RP24-141F9.1|272|processed_pseudogene|	0	0	0.6262	0	0	0	0	0	0	0	0.12524	0.389314	FALSE	FALSE
AC102242.1	ENSMUST00000144339.1|ENSMUSG00000085623.1|OTTMUSG00000029344.1|OTTMUST00000072703.1|AC102242.1-001|AC102242.1|3725|antisense|	0	0	0.00757443	0.0498217	0.0152378	0	0	0.0199296	0.00935864	0.141604	-0.0196517	0.39042	FALSE	FALSE
Atp6v1h	ENSMUST00000192847.5|ENSMUSG00000033793.12|OTTMUSG00000050145.9|OTTMUST00000127492.1|RP23-383F8.1-003|Atp6v1h|1662|protein_coding|	0	0	0.189201	2.23465	1.91088	0	0	0.0202938	0.750661	1.42548	0.427658	0.0933167	FALSE	FALSE
Atp6v1h	ENSMUST00000044369.12|ENSMUSG00000033793.12|OTTMUSG00000050145.9|OTTMUST00000127490.4|RP23-383F8.1-001|Atp6v1h|2049|protein_coding|	5.13368	5.17697	3.86018	3.84267	3.87541	5.4205	5.28817	4.10104	4.01411	4.02681	-0.192346	3.68419e-08	FALSE	FALSE
Atp6v1h	ENSMUST00000194676.5|ENSMUSG00000033793.12|OTTMUSG00000050145.9|OTTMUST00000127609.1|RP23-383F8.1-007|Atp6v1h|970|protein_coding|	3.05682	2.11462	0.950225	0.842062	0.72733	0	0.552837	0.939096	0.744198	0.613912	0.968203	0.00257502	FALSE	FALSE
Atp6v1h	ENSMUST00000194301.5|ENSMUSG00000033793.12|OTTMUSG00000050145.9|OTTMUST00000127495.1|RP23-383F8.1-004|Atp6v1h|4829|retained_intron|	0.0615592	0	0.0909781	0.23767	0.121612	0.193262	0.052594	0.320843	0.392917	0.152566	-0.120073	0.00380976	FALSE	FALSE
Atp6v1h	ENSMUST00000194978.5|ENSMUSG00000033793.12|OTTMUSG00000050145.9|OTTMUST00000127491.1|RP23-383F8.1-002|Atp6v1h|2510|retained_intron|	0	0	0.732464	0.552176	0.196973	0	0	1.21171	1.17398	0.682631	-0.31734	0.0297102	FALSE	FALSE
Atp6v1h	ENSMUST00000192029.5|ENSMUSG00000033793.12|OTTMUSG00000050145.9|OTTMUST00000127610.2|RP23-383F8.1-008|Atp6v1h|385|protein_coding|	1.47806	0	4.29097	4.11474	3.7935	0	0	4.47666	3.54061	4.55528	0.220945	0.00939181	FALSE	FALSE
Atp6v1h	ENSMUST00000192698.2|ENSMUSG00000033793.12|OTTMUSG00000050145.9|OTTMUST00000127529.3|RP23-383F8.1-006|Atp6v1h|1811|protein_coding|	1.16056	0	4.49791	4.66385	4.34715	0	0	4.42446	4.8156	4.44381	0.197121	0.0107264	FALSE	FALSE
Atp6v1h	ENSMUST00000192142.1|ENSMUSG00000033793.12|OTTMUSG00000050145.9|OTTMUST00000127528.1|RP23-383F8.1-005|Atp6v1h|2318|retained_intron|	0	0	0.110665	0.0455744	0	0	0	0	0.313693	0	-0.0314906	0.384092	FALSE	FALSE
RP23-267J18.11	ENSMUST00000193351.1|ENSMUSG00000104352.1|OTTMUSG00000050143.1|OTTMUST00000127487.1|RP23-267J18.11-001|RP23-267J18.11|732|processed_pseudogene|	0	0	0.0497088	0	0	0	0	0	0	0	0.00994176	0.862095	FALSE	FALSE
RP23-267J18.10	ENSMUST00000193241.1|ENSMUSG00000104046.1|OTTMUSG00000050142.1|OTTMUST00000127486.1|RP23-267J18.10-001|RP23-267J18.10|2279|TEC|	1.07657	0.586212	1.76036	1.75999	1.71955	0.930215	1.44806	2.38835	2.04829	2.35108	-0.452661	3.17141e-05	FALSE	FALSE
RP23-335P21.1	ENSMUST00000194850.1|ENSMUSG00000102907.1|OTTMUSG00000050141.1|OTTMUST00000127485.1|RP23-335P21.1-001|RP23-335P21.1|2032|TEC|	0	0	0.105638	0	0	1.06847	0.33274	0.1368	0.19409	0	-0.325292	0.0718529	FALSE	FALSE
Oprk1	ENSMUST00000192685.1|ENSMUSG00000025905.13|OTTMUSG00000034734.2|OTTMUST00000127488.1|RP23-238E7.1-005|Oprk1|2846|retained_intron|	0	0	0	0	0.0283994	0	0.239132	0	0.0113353	0.0191326	-0.04824	0.361386	FALSE	FALSE
Gm22463	ENSMUST00000175274.1|ENSMUSG00000093015.1|-|-|Gm22463-201|Gm22463|101|miRNA|	0	0	3.7514	0	0	0	0	2.69617	5.1206	3.45026	-1.50313	0.0600018	FALSE	FALSE
RP23-354J2.1	ENSMUST00000193807.1|ENSMUSG00000103519.1|OTTMUSG00000050227.1|OTTMUST00000127612.1|RP23-354J2.1-001|RP23-354J2.1|1799|TEC|	0.124926	0	0.151433	0.218404	0.103781	0.138023	0.10322	0.0489099	0.344059	0.28717	-0.0645674	0.00475684	FALSE	FALSE
Npbwr1	ENSMUST00000044180.4|ENSMUSG00000033774.4|OTTMUSG00000050228.1|OTTMUST00000127613.1|RP23-354J2.2-001|Npbwr1|3692|protein_coding|	0	0	0	0	0	0	0	0.0398515	0.0339311	0.0102428	-0.0168051	0.652601	FALSE	FALSE
Rb1cc1	ENSMUST00000159906.7|ENSMUSG00000025907.14|OTTMUSG00000033467.12|OTTMUST00000084214.2|AC139064.1-009|Rb1cc1|656|protein_coding|	0	0	0	0.277681	0.380212	0	0	0.417606	0.309778	1.07457	-0.228813	0.0768413	FALSE	FALSE
Rb1cc1	ENSMUST00000160871.7|ENSMUSG00000025907.14|OTTMUSG00000033467.12|OTTMUST00000084960.2|AC139064.1-014|Rb1cc1|690|protein_coding|	0.908763	0	1.5116	1.1804	0.992763	3.08461	0	0.476651	0	1.34296	-0.062141	0.0368114	FALSE	FALSE
Rb1cc1	ENSMUST00000027040.12|ENSMUSG00000025907.14|OTTMUSG00000033467.12|OTTMUST00000084091.5|AC139064.1-001|Rb1cc1|7607|protein_coding|	0.531951	0.99319	0.292261	0.0325438	0.356267	1.43569	0	0.603276	1.07409	0.346821	-0.250733	0.0103152	FALSE	FALSE
Rb1cc1	ENSMUST00000162210.7|ENSMUSG00000025907.14|OTTMUSG00000033467.12|OTTMUST00000084094.1|AC139064.1-002|Rb1cc1|1151|retained_intron|	0	0	0.728302	1.01059	0.567172	0	1.04768	1.96813	1.49183	1.14136	-0.668586	0.0039883	FALSE	FALSE
Rb1cc1	ENSMUST00000160062.7|ENSMUSG00000025907.14|OTTMUSG00000033467.12|OTTMUST00000084213.3|AC139064.1-008|Rb1cc1|520|protein_coding|	0	0	0	0.0686749	0	0	0	1.35101	1.62925	0	-0.582317	0.110663	FALSE	FALSE
Rb1cc1	ENSMUST00000162795.7|ENSMUSG00000025907.14|OTTMUSG00000033467.12|OTTMUST00000084945.2|AC139064.1-011|Rb1cc1|2712|protein_coding|	1.8738	0.771944	2.96877	3.00948	2.87178	1.10221	2.53222	4.13593	4.43212	3.95625	-0.932594	0.000126553	FALSE	FALSE
Rb1cc1	ENSMUST00000161327.7|ENSMUSG00000025907.14|OTTMUSG00000033467.12|OTTMUST00000084200.2|AC139064.1-003|Rb1cc1|5707|protein_coding|	1.5495	1.13854	0.871875	0.991319	0.917946	2.04392	2.41548	1.69386	1.91807	1.6416	-0.848751	1.4492e-07	FALSE	FALSE
Rb1cc1	ENSMUST00000159802.1|ENSMUSG00000025907.14|OTTMUSG00000033467.12|OTTMUST00000084201.1|AC139064.1-004|Rb1cc1|4136|retained_intron|	0	0	0.0226959	0.0437113	0.0535382	0	0	0.0433515	0.195713	0.181418	-0.0601074	0.0911951	FALSE	FALSE
Rb1cc1	ENSMUST00000162257.7|ENSMUSG00000025907.14|OTTMUSG00000033467.12|OTTMUST00000084948.1|AC139064.1-012|Rb1cc1|2204|nonsense_mediated_decay|	1.98188	2.42783	1.36798	1.64585	0.903798	2.22181	3.14237	1.58589	2.52377	1.14763	-0.45883	3.31216e-05	FALSE	FALSE
Rb1cc1	ENSMUST00000159206.1|ENSMUSG00000025907.14|OTTMUSG00000033467.12|OTTMUST00000085003.1|AC139064.1-015|Rb1cc1|519|processed_transcript|	2.28765	2.46339	1.76735	3.26374	1.7796	3.09053	1.95537	1.42132	2.48873	2.56027	0.00910295	3.2392e-06	FALSE	FALSE
Rb1cc1	ENSMUST00000159661.7|ENSMUSG00000025907.14|OTTMUSG00000033467.12|OTTMUST00000085004.1|AC139064.1-016|Rb1cc1|875|retained_intron|	0	0.347015	0	0	0	0	0	0	0.130476	0	0.0433077	0.41175	FALSE	FALSE
Rb1cc1	ENSMUST00000161183.1|ENSMUSG00000025907.14|OTTMUSG00000033467.12|OTTMUST00000085346.1|AC139064.1-017|Rb1cc1|332|retained_intron|	0	0	0.52283	0	0	0	0.816666	0	0	0.976911	-0.254149	0.13603	FALSE	FALSE
Rb1cc1	ENSMUST00000159349.1|ENSMUSG00000025907.14|OTTMUSG00000033467.12|OTTMUST00000084215.1|AC139064.1-010|Rb1cc1|633|retained_intron|	0	0	0.0741547	0	0.268755	0	0	0	0	0	0.068582	0.266017	FALSE	FALSE
Rb1cc1	ENSMUST00000159530.1|ENSMUSG00000025907.14|OTTMUSG00000033467.12|OTTMUST00000084202.1|AC139064.1-005|Rb1cc1|898|protein_coding|	0.771723	1.33145	0	0	0	0	1.98479	0	0.0763853	0.0954532	-0.0106915	0.228231	FALSE	FALSE
Rb1cc1	ENSMUST00000162418.1|ENSMUSG00000025907.14|OTTMUSG00000033467.12|OTTMUST00000084203.1|AC139064.1-006|Rb1cc1|2150|retained_intron|	0	0	0	0.0283938	0.0538537	0	0	0.117654	0.422815	0.0864115	-0.108927	0.132459	FALSE	FALSE
AC139064.2	ENSMUST00000191825.1|ENSMUSG00000090031.2|OTTMUSG00000033728.2|OTTMUST00000127624.1|AC139064.2-002|AC139064.2|5428|antisense|	0.110465	0.0229444	0.455526	0.58836	0.455177	0.185358	0.196231	1.16008	0.695531	1.15766	-0.352477	0.004818	FALSE	FALSE
AC139064.2	ENSMUST00000159618.1|ENSMUSG00000090031.2|OTTMUSG00000033728.2|OTTMUST00000084958.2|AC139064.2-001|AC139064.2|413|antisense|	0.626578	0	0.732182	0.599041	0.554392	0	0	0.9401	0.464395	0.885119	0.0445159	0.00866543	FALSE	FALSE
AC139064.2	ENSMUST00000097832.1|ENSMUSG00000090031.2|OTTMUSG00000033728.2|-|4732440D04Rik-201|AC139064.2|681|antisense|	0	0.869165	0	0.313912	0	0.335592	0	0	0.0997638	0	0.149544	0.183229	FALSE	FALSE
RP23-76C20.3	ENSMUST00000193588.1|ENSMUSG00000103355.1|OTTMUSG00000050242.1|OTTMUST00000127628.1|RP23-76C20.3-001|RP23-76C20.3|639|processed_pseudogene|	0	0	0	0	0	0	0	0	0.0991592	0	-0.0198318	0.666163	FALSE	FALSE
RP23-76C20.4	ENSMUST00000194240.1|ENSMUSG00000103845.1|OTTMUSG00000050243.1|OTTMUST00000127629.1|RP23-76C20.4-001|RP23-76C20.4|4530|processed_pseudogene|	0	0	0.0254243	0.014171	0.00628222	0	0.320429	0.0423656	0.0153948	0.132853	-0.093033	0.116328	FALSE	FALSE
St18	ENSMUST00000131494.7|ENSMUSG00000033740.17|OTTMUSG00000024833.6|OTTMUST00000061171.2|AC120544.1-005|St18|5720|protein_coding|	0	0	0	0	0	0	0	0	0.00539136	0	-0.00107827	0.997947	FALSE	FALSE
St18	ENSMUST00000151281.7|ENSMUSG00000033740.17|OTTMUSG00000024833.6|OTTMUST00000061166.1|AC120544.1-003|St18|3533|protein_coding|	0	0	0	0	0	0.0345693	0	0	0	0	-0.00691386	0.92506	FALSE	FALSE
St18	ENSMUST00000139838.7|ENSMUSG00000033740.17|OTTMUSG00000024833.6|OTTMUST00000061237.2|AC120544.1-008|St18|792|protein_coding|	0	0	0	0	0	0	0	0	0	0.170584	-0.0341168	0.515749	FALSE	FALSE
St18	ENSMUST00000163727.3|ENSMUSG00000033740.17|OTTMUSG00000024833.6|-|St18-213|St18|5604|protein_coding|	0	0	0.00909488	0.0050018	0.0184277	0	0.0928758	0.012078	0	0.0658011	-0.0276461	0.312636	FALSE	FALSE
RP23-299N6.1	ENSMUST00000194393.1|ENSMUSG00000104385.1|OTTMUSG00000050289.1|OTTMUST00000127723.1|RP23-299N6.1-001|RP23-299N6.1|663|processed_pseudogene|	0	0	0	0.0634325	0	0	0	0	0.0798075	0.0770939	-0.0186938	0.377266	FALSE	FALSE
RP23-5K7.4	ENSMUST00000194605.1|ENSMUSG00000102135.1|OTTMUSG00000050281.1|OTTMUST00000127703.1|RP23-5K7.4-001|RP23-5K7.4|626|processed_pseudogene|	1.12372	0.764803	0.496669	0.421192	0	1.07841	0	0.270871	0.17086	0.569566	0.143337	0.0125779	FALSE	FALSE
Pcmtd1	ENSMUST00000061280.16|ENSMUSG00000051285.17|OTTMUSG00000043373.5|OTTMUST00000113805.2|WI1-817D1.1-001|Pcmtd1|5232|protein_coding|	1.95083	1.72463	1.17567	0.990724	0.922996	3.26087	3.83423	2.20694	2.81398	2.50095	-1.57042	1.40549e-06	FALSE	FALSE
Pcmtd1	ENSMUST00000182114.7|ENSMUSG00000051285.17|OTTMUSG00000043373.5|OTTMUST00000113813.2|WI1-817D1.1-006|Pcmtd1|770|protein_coding|	0.431322	0.155536	2.02122	2.17969	1.39156	3.89482	1.20212	3.08365	3.58552	3.35046	-1.78745	0.000125655	FALSE	FALSE
Pcmtd1	ENSMUST00000182306.1|ENSMUSG00000051285.17|OTTMUSG00000043373.5|OTTMUST00000113808.1|WI1-817D1.1-003|Pcmtd1|419|processed_transcript|	0	0	0.314304	0.189454	0.858648	0	0	0	0.120365	0	0.248408	0.0947991	FALSE	FALSE
Pcmtd1	ENSMUST00000182823.1|ENSMUSG00000051285.17|OTTMUSG00000043373.5|OTTMUST00000113814.2|WI1-817D1.1-008|Pcmtd1|2659|processed_transcript|	0	0	2.06373	2.81571	1.99332	0	1.44269e-06	3.44032	4.091	3.55123	-0.841959	0.0195576	FALSE	FALSE
Pcmtd1	ENSMUST00000182675.7|ENSMUSG00000051285.17|OTTMUSG00000043373.5|OTTMUST00000113809.1|WI1-817D1.1-002|Pcmtd1|1153|nonsense_mediated_decay|	2.2431	1.57351	0.158322	5.91493e-05	0.10192	2.5016	0	0	0.362504	0	0.242562	0.145682	FALSE	FALSE
Pcmtd1	ENSMUST00000182388.7|ENSMUSG00000051285.17|OTTMUSG00000043373.5|OTTMUST00000113815.1|WI1-817D1.1-007|Pcmtd1|701|retained_intron|	0	0	0	0.196127	0	0	0	0.161603	0.18418	0	-0.0299311	0.230164	FALSE	FALSE
Pcmtd1	ENSMUST00000182892.7|ENSMUSG00000051285.17|OTTMUSG00000043373.5|OTTMUST00000113810.1|WI1-817D1.1-004|Pcmtd1|4207|retained_intron|	0	0	0	0.0407508	0	2.88539e-06	0.603401	0.215815	0.100921	0.0348411	-0.182846	0.092844	FALSE	FALSE
Pcmtd1	ENSMUST00000183204.1|ENSMUSG00000051285.17|OTTMUSG00000043373.5|OTTMUST00000113811.1|WI1-817D1.1-005|Pcmtd1|3986|retained_intron|	0.100265	0	0	0	0	0.170863	2.02058	0.182936	0	0	-0.454822	0.25069	FALSE	FALSE
RP24-149G24.1	ENSMUST00000182051.1|ENSMUSG00000098201.1|OTTMUSG00000043535.1|OTTMUST00000114182.1|RP24-149G24.1-001|RP24-149G24.1|388|processed_pseudogene|	0	0	0	0	0	0	0	0	0.670064	0.408185	-0.21565	0.132093	FALSE	FALSE
WI1-817D1.2	ENSMUST00000194854.1|ENSMUSG00000103509.1|OTTMUSG00000043377.1|OTTMUST00000113816.1|WI1-817D1.2-001|WI1-817D1.2|4028|TEC|	0	0	0.0308855	0.0195681	0	0	0.247825	0.204399	0.0390598	0.0097327	-0.0901126	0.086777	FALSE	FALSE
RP23-278C19.3	ENSMUST00000029124.7|ENSMUSG00000048538.7|OTTMUSG00000050237.1|OTTMUST00000127622.1|RP23-278C19.3-001|RP23-278C19.3|1299|processed_pseudogene|	0	0	0	0	0.154871	0	0	0	0.104315	0	0.0101111	0.496901	FALSE	FALSE
RP24-263A16.1	ENSMUST00000181554.1|ENSMUSG00000097797.6|OTTMUSG00000050305.3|OTTMUST00000127739.1|RP24-263A16.1-001|RP24-263A16.1|1193|lincRNA|	0	0.104801	0.526585	0.391259	0.36562	0.214575	0.559412	0.833116	0.817139	1.58515	-0.524225	0.002447	FALSE	FALSE
RP24-263A16.1	ENSMUST00000193106.5|ENSMUSG00000097797.6|OTTMUSG00000050305.3|OTTMUST00000127742.1|RP24-263A16.1-004|RP24-263A16.1|256|lincRNA|	1.62123	1.75166	3.47024	2.86392	3.64971	0	0	2.29698	1.36008	1.57296	1.62534	0.000311077	FALSE	FALSE
RP24-263A16.1	ENSMUST00000193732.1|ENSMUSG00000097797.6|OTTMUSG00000050305.3|OTTMUST00000127740.2|RP24-263A16.1-002|RP24-263A16.1|631|lincRNA|	0.892274	0.421571	0.245122	0.267687	0.875601	0	0	0.498253	0.580617	0.307877	0.263101	0.00384208	FALSE	FALSE
RP24-263A16.1	ENSMUST00000193428.1|ENSMUSG00000097797.6|OTTMUSG00000050305.3|OTTMUST00000127741.1|RP24-263A16.1-003|RP24-263A16.1|2703|retained_intron|	0	0	0.0392774	0.155346	0.0102657	0.0457547	0.0671183	0.18599	0.0589897	0.0407466	-0.0387419	0.0592912	FALSE	FALSE
RP24-181G14.2	ENSMUST00000194886.1|ENSMUSG00000103067.1|OTTMUSG00000050304.1|OTTMUST00000127738.1|RP24-181G14.2-001|RP24-181G14.2|2596|lincRNA|	0.0430617	0.0882407	0.488716	0.601939	0.640331	0	0.320363	0.720422	0.43559	0.781881	-0.0791937	0.00531816	FALSE	FALSE
RP23-404K2.2	ENSMUST00000194219.1|ENSMUSG00000104226.1|OTTMUSG00000050302.1|OTTMUST00000127736.1|RP23-404K2.2-001|RP23-404K2.2|2095|processed_pseudogene|	0	0	0	0.0144724	0	0	0	0	0	0	0.00289448	0.985488	FALSE	FALSE
Rps2-ps2	ENSMUST00000194305.1|ENSMUSG00000103903.1|OTTMUSG00000050301.1|OTTMUST00000127735.1|RP23-404K2.1-001|Rps2-ps2|881|processed_pseudogene|	0	0	0	0.0418948	0	0	0	0	0	0	0.00837896	0.89559	FALSE	FALSE
Sntg1	ENSMUST00000135046.3|ENSMUSG00000025909.16|OTTMUSG00000033160.4|OTTMUST00000082935.1|AC102786.1-007|Sntg1|578|processed_transcript|	0	0	0	0	0	0	0	0	0.0871383	0	-0.0174277	0.707099	FALSE	FALSE
Sntg1	ENSMUST00000144593.7|ENSMUSG00000025909.16|OTTMUSG00000033160.4|OTTMUST00000082931.2|AC102786.1-003|Sntg1|3497|nonsense_mediated_decay|	0	0	0	0	0	0	0	0	0	0.0103602	-0.00207204	0.992482	FALSE	FALSE
RP23-241G23.1	ENSMUST00000192338.1|ENSMUSG00000102647.1|OTTMUSG00000050604.1|OTTMUST00000128307.1|RP23-241G23.1-001|RP23-241G23.1|2532|TEC|	0	0	0.0513972	0	0	0	0	0.069276	0.0139696	0.0586088	-0.0180914	0.388327	FALSE	FALSE
RP23-311L17.1	ENSMUST00000194602.1|ENSMUSG00000102253.1|OTTMUSG00000050603.1|OTTMUST00000128306.1|RP23-311L17.1-001|RP23-311L17.1|3534|TEC|	0	0	0	0	0	0	0	0	0.00896871	0	-0.00179374	0.99435	FALSE	FALSE
Gm23358	ENSMUST00000103887.2|ENSMUSG00000093970.1|-|-|Gm23358-201|Gm23358|110|miRNA|	0	0	0	0	0	0	0	0	2.40953	3.40146	-1.1622	0.116254	FALSE	FALSE
RP24-442E5.1	ENSMUST00000193281.1|ENSMUSG00000103884.1|OTTMUSG00000050601.1|OTTMUST00000128304.1|RP24-442E5.1-001|RP24-442E5.1|1164|TEC|	0	0	0	0	0	0	0	0	0	0.069918	-0.0139836	0.774534	FALSE	FALSE
AC163389.1	ENSMUST00000119877.1|ENSMUSG00000084353.1|OTTMUSG00000022090.1|OTTMUST00000052443.1|AC163389.1-001|AC163389.1|240|processed_pseudogene|	6.12377	0.839209	10.9618	10.8423	11.0436	0	0	9.95161	10.0082	10.2928	1.91163	0.00435416	FALSE	FALSE
RP23-397E23.1	ENSMUST00000191876.1|ENSMUSG00000103933.1|OTTMUSG00000050573.1|OTTMUST00000128248.1|RP23-397E23.1-001|RP23-397E23.1|198|processed_pseudogene|	0	0	3.39765	3.75344	3.38927	0	0	0	2.50843	3.75516	0.855354	0.039289	FALSE	FALSE
AC122738.1	ENSMUST00000085919.2|ENSMUSG00000066693.2|OTTMUSG00000033162.1|OTTMUST00000082938.1|AC122738.1-001|AC122738.1|626|processed_pseudogene|	0	0	0.15207	0	0.095044	0	0	0	0.523493	0	-0.0552756	0.355621	FALSE	FALSE
RP23-411P10.5	ENSMUST00000040649.6|ENSMUSG00000101571.2|OTTMUSG00000050584.1|OTTMUST00000128270.1|RP23-411P10.5-001|RP23-411P10.5|960|processed_pseudogene|	0	0	0.0339959	0.0373063	0.0682966	0	0	0	0	0	0.0279198	0.378214	FALSE	FALSE
Rrs1	ENSMUST00000072079.8|ENSMUSG00000061024.8|OTTMUSG00000045230.1|OTTMUST00000118821.1|RP24-219C22.2-001|Rrs1|2048|protein_coding|	6.34668	6.32111	5.22516	5.54464	5.39464	5.54364	5.60035	4.77359	4.754	4.76236	0.679657	2.61315e-10	FALSE	FALSE
Adhfe1	ENSMUST00000144177.7|ENSMUSG00000025911.14|OTTMUSG00000022305.3|OTTMUST00000053148.1|AC103620.2-001|Adhfe1|3239|protein_coding|	0	0	0	0	0	0	0	0.0232355	0	0	-0.0046471	0.963862	FALSE	FALSE
Adhfe1	ENSMUST00000027044.14|ENSMUSG00000025911.14|OTTMUSG00000022305.3|OTTMUST00000053149.2|AC103620.2-002|Adhfe1|2022|nonsense_mediated_decay|	0.0625942	0.103127	0.156523	0.115931	0.13365	0	0.0333744	0	0.286784	0.238036	0.00272626	0.0240249	FALSE	FALSE
Adhfe1	ENSMUST00000130927.7|ENSMUSG00000025911.14|OTTMUSG00000022305.3|OTTMUST00000053150.2|AC103620.2-003|Adhfe1|459|nonsense_mediated_decay|	0	0	0	0	0	0	0	0	0.63582	0	-0.127164	0.388938	FALSE	FALSE
Adhfe1	ENSMUST00000186467.1|ENSMUSG00000025911.14|OTTMUSG00000022305.3|OTTMUST00000118822.1|AC103620.2-005|Adhfe1|466|nonsense_mediated_decay|	0	0	0	0.427485	0	0	0	0.252462	0.0385893	0	0.0272868	0.36541	FALSE	FALSE
Adhfe1	ENSMUST00000190654.1|ENSMUSG00000025911.14|OTTMUSG00000022305.3|OTTMUST00000118823.1|AC103620.2-004|Adhfe1|2021|nonsense_mediated_decay|	0.104253	0.179989	0	0	0	0	0.0591088	0	0	0	0.0450267	0.230067	FALSE	FALSE
AC103620.4	ENSMUST00000115480.7|ENSMUSG00000079671.8|OTTMUSG00000022611.3|OTTMUST00000054151.1|AC103620.4-001|AC103620.4|1246|antisense|	0	0	0	0.0528485	0	0	0	0.0637197	0	0	-0.00217424	0.723224	FALSE	FALSE
AC103620.4	ENSMUST00000153239.7|ENSMUSG00000079671.8|OTTMUSG00000022611.3|OTTMUST00000054154.2|AC103620.4-004|AC103620.4|597|antisense|	0	0	0	0	0.0696376	0	0	0	0	0	0.0139275	0.775707	FALSE	FALSE
AC103620.1	ENSMUST00000121942.1|ENSMUSG00000081441.3|OTTMUSG00000021626.1|OTTMUST00000051346.1|AC103620.1-001|AC103620.1|1102|processed_pseudogene|	0.911873	1.06587	0	0.474015	0.125995	2.81467	2.43605	0	0	0	-0.534594	0.0883116	FALSE	FALSE
AC103620.3	ENSMUST00000088666.3|ENSMUSG00000067879.3|OTTMUSG00000022603.1|OTTMUST00000054142.1|AC103620.3-001|AC103620.3|3256|protein_coding|	0	0	0	0	0	0	0.159894	0	0	0	-0.0319788	0.530491	FALSE	FALSE
Mybl1	ENSMUST00000088658.10|ENSMUSG00000025912.16|OTTMUSG00000034736.3|OTTMUST00000088260.1|RP24-219C22.1-001|Mybl1|4980|protein_coding|	0.227912	0.161525	0.0338057	0.0331855	0.0296437	0.222358	0.217963	0.0272008	0.108878	0.0265182	-0.023369	0.0204737	FALSE	FALSE
Mybl1	ENSMUST00000115468.8|ENSMUSG00000025912.16|OTTMUSG00000034736.3|OTTMUST00000088261.1|RP24-219C22.1-002|Mybl1|2493|protein_coding|	0.119518	0.343685	0	0	0.0404169	0	0.81554	0	0	0.0909794	-0.0805798	0.263972	FALSE	FALSE
Mybl1	ENSMUST00000160022.1|ENSMUSG00000025912.16|OTTMUSG00000034736.3|OTTMUST00000088263.1|RP24-219C22.1-004|Mybl1|543|retained_intron|	0	0	0	0	0.0134494	0	0	0	0	0	0.00268988	0.987429	FALSE	FALSE
Mybl1	ENSMUST00000160451.1|ENSMUSG00000025912.16|OTTMUSG00000034736.3|OTTMUST00000088262.1|RP24-219C22.1-003|Mybl1|695|retained_intron|	0	0	0.12457	0.107878	0	0	0.947965	0	0.126783	0.0725723	-0.182974	0.229404	FALSE	FALSE
Mybl1	ENSMUST00000188212.1|ENSMUSG00000025912.16|OTTMUSG00000034736.3|OTTMUST00000118825.2|RP24-219C22.1-005|Mybl1|799|protein_coding|	0.134682	0	0	0.0583054	0.0630901	0	0.0624975	0	0.32976	0.099306	-0.0470971	0.12073	FALSE	FALSE
Vcpip1	ENSMUST00000057438.6|ENSMUSG00000045210.8|OTTMUSG00000022113.1|OTTMUST00000052491.1|AC158790.1-001|Vcpip1|9749|protein_coding|	3.1624	2.93582	2.65769	2.9241	2.64013	3.11554	3.47954	3.22443	3.23679	3.00049	-0.34733	1.88084e-11	FALSE	FALSE
RP23-228O9.1	ENSMUST00000181821.7|ENSMUSG00000097893.8|OTTMUSG00000045232.2|OTTMUST00000118826.1|RP23-228O9.1-001|RP23-228O9.1|1996|antisense|	1.48366	1.68751	0.251382	0.607603	1.04057	0	1.95241	0.700505	0.387299	0.360066	0.334091	0.00801099	FALSE	FALSE
RP23-228O9.1	ENSMUST00000181358.7|ENSMUSG00000097893.8|OTTMUSG00000045232.2|OTTMUST00000118827.1|RP23-228O9.1-002|RP23-228O9.1|1343|antisense|	0	0	0	0	0.0368128	0	0.22736	0	0	0	-0.0381095	0.46084	FALSE	FALSE
RP23-228O9.1	ENSMUST00000191287.6|ENSMUSG00000097893.8|OTTMUSG00000045232.2|OTTMUST00000118828.1|RP23-228O9.1-003|RP23-228O9.1|661|antisense|	0	1.37008	0.6003	0	0	0	0	0.0767479	0.0713055	0	0.364465	0.156525	FALSE	FALSE
RP23-228O9.1	ENSMUST00000189431.1|ENSMUSG00000097893.8|OTTMUSG00000045232.2|OTTMUST00000118829.1|RP23-228O9.1-004|RP23-228O9.1|555|antisense|	0	0	0.185104	0	0.4539	0	0	0	0	0	0.127801	0.181063	FALSE	FALSE
RP23-228O9.1	ENSMUST00000207445.1|ENSMUSG00000097893.8|OTTMUSG00000045232.2|OTTMUST00000146459.1|RP23-228O9.1-006|RP23-228O9.1|1146|antisense|	1.9751	2.3526	2.87319	2.35257	3.4109	2.4834	1.10824	2.20041	2.57368	3.08607	0.302514	2.82183e-06	FALSE	FALSE
RP23-228O9.1	ENSMUST00000209020.1|ENSMUSG00000097893.8|OTTMUSG00000045232.2|OTTMUST00000146460.1|RP23-228O9.1-007|RP23-228O9.1|264|antisense|	0	0.822798	0.155824	0.762108	0.939744	0	0	0	0	0	0.536095	0.00891	FALSE	FALSE
RP23-228O9.1	ENSMUST00000189322.1|ENSMUSG00000097893.8|OTTMUSG00000045232.2|OTTMUST00000118830.1|RP23-228O9.1-005|RP23-228O9.1|379|antisense|	0.443927	0	0	0	0.858349	2.71436	1.11552	0	0	0	-0.50552	0.159678	FALSE	FALSE
Sgk3	ENSMUST00000166384.7|ENSMUSG00000025915.14|OTTMUSG00000045250.2|OTTMUST00000118855.1|RP23-228O9.2-004|Sgk3|3706|protein_coding|	1.02253	1.67252	1.49364	1.09338	1.42781	2.08369	1.76563	1.05784	1.53782	1.71572	-0.290164	6.12233e-07	FALSE	FALSE
Sgk3	ENSMUST00000188782.6|ENSMUSG00000025915.14|OTTMUSG00000045250.2|OTTMUST00000118857.1|RP23-228O9.2-002|Sgk3|3762|nonsense_mediated_decay|	0	0.834593	0	1.20004	0	0	0	0.642994	0	0.00350294	0.277627	0.145991	FALSE	FALSE
Sgk3	ENSMUST00000168907.7|ENSMUSG00000025915.14|OTTMUSG00000045250.2|OTTMUST00000118856.2|RP23-228O9.2-001|Sgk3|3779|protein_coding|	2.61282	1.13668	1.73828	1.99797	2.27125	2.84738	2.85391	3.04099	3.73891	3.08268	-1.16137	1.14839e-07	FALSE	FALSE
Sgk3	ENSMUST00000188625.1|ENSMUSG00000025915.14|OTTMUSG00000045250.2|OTTMUST00000118859.1|RP23-228O9.2-005|Sgk3|3415|retained_intron|	0.0338987	0.145546	0.0471586	0.0430491	0.153899	0	0.496253	0.142132	0.250757	0.402426	-0.173603	0.00809371	FALSE	FALSE
Sgk3	ENSMUST00000188738.6|ENSMUSG00000025915.14|OTTMUSG00000045250.2|OTTMUST00000118860.1|RP23-228O9.2-006|Sgk3|2803|nonsense_mediated_decay|	0	0	0	0	1.32456	0	0	0.0347383	0.362341	0.979718	-0.0104475	0.275187	FALSE	FALSE
Sgk3	ENSMUST00000188298.6|ENSMUSG00000025915.14|OTTMUSG00000045250.2|OTTMUST00000118861.2|RP23-228O9.2-007|Sgk3|3099|nonsense_mediated_decay|	0	0	1.48161	1.46919	0.482602	0.000389475	0	1.91187	0.669238	0.893577	-0.00833376	0.0471387	FALSE	FALSE
Sgk3	ENSMUST00000171265.7|ENSMUSG00000025915.14|OTTMUSG00000045250.2|OTTMUST00000118862.1|RP23-228O9.2-008|Sgk3|3680|protein_coding|	0	0	0	0	0	0	0	1.12145	0.38193	0	-0.300676	0.185776	FALSE	FALSE
Sgk3	ENSMUST00000188830.6|ENSMUSG00000025915.14|OTTMUSG00000045250.2|OTTMUST00000118863.1|RP23-228O9.2-014|Sgk3|452|processed_transcript|	0	0	0.577246	0	0.454864	0	2.13678	1.70371	2.90618	1.88544	-1.52	0.00212198	FALSE	FALSE
Sgk3	ENSMUST00000189050.1|ENSMUSG00000025915.14|OTTMUSG00000045250.2|OTTMUST00000118864.1|RP23-228O9.2-013|Sgk3|737|retained_intron|	0	0	0.320809	1.54512	0.18883	0	0	1.63487	0.814501	1.6528	-0.409483	0.0528643	FALSE	FALSE
Sgk3	ENSMUST00000097826.5|ENSMUSG00000025915.14|OTTMUSG00000045250.2|OTTMUST00000118865.1|RP23-228O9.2-009|Sgk3|2728|protein_coding|	2.12825	2.72296	0.961317	0.745856	1.05878	3.30237	3.58803	2.08401	2.50539	2.6793	-1.30839	1.4982e-05	FALSE	FALSE
Sgk3	ENSMUST00000191338.1|ENSMUSG00000025915.14|OTTMUSG00000045250.2|OTTMUST00000118866.1|RP23-228O9.2-010|Sgk3|3595|retained_intron|	0.102106	0.219299	0.00860019	0.0359532	0.0405376	0.378276	0.161143	0.211508	0.369202	0.188647	-0.180456	0.000586664	FALSE	FALSE
Sgk3	ENSMUST00000188486.1|ENSMUSG00000025915.14|OTTMUSG00000045250.2|OTTMUST00000118868.1|RP23-228O9.2-012|Sgk3|3748|retained_intron|	0	0	0.0230367	0.0581558	0.015803	0	0.653826	0.143499	0.122438	0.0742711	-0.179408	0.0984021	FALSE	FALSE
RP23-228O9.3	ENSMUST00000063059.4|ENSMUSG00000046334.4|OTTMUSG00000045294.1|OTTMUST00000118951.1|RP23-228O9.3-001|RP23-228O9.3|357|processed_pseudogene|	0.923495	0	0	0	0	0	0	0.438174	0	0.436142	0.00983603	0.268811	FALSE	FALSE
Mcmdc2	ENSMUST00000052843.11|ENSMUSG00000046101.16|OTTMUSG00000021854.3|OTTMUST00000051859.1|AC102570.1-001|Mcmdc2|2826|protein_coding|	0	0	0	0.0107054	0	0	0	0.123754	0	0.0428264	-0.0311749	0.401588	FALSE	FALSE
Mcmdc2	ENSMUST00000171802.7|ENSMUSG00000046101.16|OTTMUSG00000021854.3|-|Mcmdc2-205|Mcmdc2|2553|protein_coding|	0	0	0	0	0	0	0	0	0.159306	0	-0.0318613	0.531361	FALSE	FALSE
Mcmdc2	ENSMUST00000125294.8|ENSMUSG00000046101.16|OTTMUSG00000021854.3|OTTMUST00000078009.2|AC102570.1-002|Mcmdc2|2003|protein_coding|	0	0	0	0	0.0093142	0	0	0.0183977	0	0	-0.00181671	0.971198	FALSE	FALSE
Mcmdc2	ENSMUST00000140948.8|ENSMUSG00000046101.16|OTTMUSG00000021854.3|OTTMUST00000078011.2|AC102570.1-004|Mcmdc2|3249|protein_coding|	0	0	0.0465455	0.035341	0.0393125	0	0	0.0214897	0	0.0324084	0.0134602	0.404305	FALSE	FALSE
Mcmdc2	ENSMUST00000118098.2|ENSMUSG00000046101.16|OTTMUSG00000021854.3|OTTMUST00000078010.2|AC102570.1-003|Mcmdc2|2072|protein_coding|	0.0547721	0.1646	0.067925	0	0.173353	0.196146	0.592496	0.0481204	0.305294	0.0104304	-0.138367	0.0309653	FALSE	FALSE
Mcmdc2	ENSMUST00000183059.1|ENSMUSG00000046101.16|OTTMUSG00000021854.3|OTTMUST00000113822.1|AC102570.1-005|Mcmdc2|749|nonsense_mediated_decay|	0	0	0.112007	0.401863	0.16435	0.77639	0.65218	0.635453	0.208486	0	-0.318858	0.00822455	FALSE	FALSE
Snhg6	ENSMUST00000182580.7|ENSMUSG00000098234.7|OTTMUSG00000043382.2|OTTMUST00000113823.2|RP23-228G18.1-001|Snhg6|473|lincRNA|	6.27372	5.91448	4.29371	4.30719	4.04092	6.56381	5.52505	3.89617	3.78452	3.92096	0.227903	1.05214e-06	FALSE	FALSE
Snhg6	ENSMUST00000182819.7|ENSMUSG00000098234.7|OTTMUSG00000043382.2|OTTMUST00000113824.1|RP23-228G18.1-004|Snhg6|816|lincRNA|	0.207466	0.214836	2.17045	2.02693	2.02369	0	2.14163	1.39165	1.84966	2.07363	-0.162638	0.00315555	FALSE	FALSE
Snhg6	ENSMUST00000182043.7|ENSMUSG00000098234.7|OTTMUSG00000043382.2|OTTMUST00000113825.1|RP23-228G18.1-005|Snhg6|655|lincRNA|	0	0	0	0.0364189	0	0	0	2.13515	0.413504	1.44269e-05	-0.502449	0.246331	FALSE	FALSE
Snhg6	ENSMUST00000182498.7|ENSMUSG00000098234.7|OTTMUSG00000043382.2|OTTMUST00000113826.1|RP23-228G18.1-003|Snhg6|559|lincRNA|	0.807422	0.583622	1.61688	1.83711	1.53734	0	0	0.817332	2.53479	1.55495	0.295059	0.00619541	FALSE	FALSE
Snhg6	ENSMUST00000182742.1|ENSMUSG00000098234.7|OTTMUSG00000043382.2|OTTMUST00000113827.1|RP23-228G18.1-002|Snhg6|400|lincRNA|	4.81914	3.90444	4.06802	3.90422	3.9139	0	4.83252	3.11002	3.99317	3.38851	1.0571	3.62944e-05	TRUE	FALSE
Snord87	ENSMUST00000175437.1|ENSMUSG00000093178.1|-|-|Snord87-201|Snord87|87|snoRNA|	3.06597	0	4.86733	4.22452	5.38992	0	0	6.6826	6.11279	5.91727	-0.232985	0.00802107	FALSE	FALSE
Tcf24	ENSMUST00000185184.1|ENSMUSG00000099032.2|OTTMUSG00000044905.1|OTTMUST00000118029.1|RP23-228G18.2-001|Tcf24|4193|protein_coding|	0	0	0	0	0	0	0	0	0.00780547	0	-0.00156109	0.995711	FALSE	FALSE
RP23-228G18.3	ENSMUST00000192299.1|ENSMUSG00000104025.1|OTTMUSG00000045295.1|OTTMUST00000118952.1|RP23-228G18.3-001|RP23-228G18.3|1374|TEC|	0	0	0	0	0	0	0.138168	0	0	0	-0.0276337	0.567458	FALSE	FALSE
Ppp1r42	ENSMUST00000147000.8|ENSMUSG00000025916.10|OTTMUSG00000026413.4|OTTMUST00000065323.3|AC102570.2-005|Ppp1r42|541|protein_coding|	0	0	0	0	0	0	0.411751	0.885973	1.01715	0	-0.462975	0.0348768	FALSE	FALSE
Ppp1r42	ENSMUST00000124874.7|ENSMUSG00000025916.10|OTTMUSG00000026413.4|OTTMUST00000065324.2|AC102570.2-006|Ppp1r42|1313|nonsense_mediated_decay|	0	0	0	0	0	0	0	0	0.240063	0	-0.0480125	0.454915	FALSE	FALSE
Ppp1r42	ENSMUST00000155163.1|ENSMUSG00000025916.10|OTTMUSG00000026413.4|OTTMUST00000065321.2|AC102570.2-003|Ppp1r42|784|retained_intron|	0	0	0	0	0	0	0	0.224417	0	0	-0.0448834	0.464747	FALSE	FALSE
AC102570.3	ENSMUST00000134692.1|ENSMUSG00000087199.1|OTTMUSG00000026412.1|OTTMUST00000065318.1|AC102570.3-001|AC102570.3|656|antisense|	0	0	0	0	0	0	0.810305	0	0.202873	0	-0.202636	0.224562	FALSE	FALSE
Cops5	ENSMUST00000027050.9|ENSMUSG00000025917.9|OTTMUSG00000029459.3|OTTMUST00000072996.2|AC102570.5-001|Cops5|1698|protein_coding|	6.48033	6.36347	4.39072	4.52426	4.34424	5.98851	5.97717	4.05735	4.10643	4.03533	0.387645	4.3986e-07	FALSE	FALSE
Cops5	ENSMUST00000190155.6|ENSMUSG00000025917.9|OTTMUSG00000029459.3|OTTMUST00000118981.1|AC102570.5-007|Cops5|877|nonsense_mediated_decay|	0	0	6.20659	6.29822	6.26208	2.00577	0	5.54409	6.09005	5.78274	-0.131152	0.00947808	FALSE	FALSE
Cops5	ENSMUST00000186528.6|ENSMUSG00000025917.9|OTTMUSG00000029459.3|OTTMUST00000118982.1|AC102570.5-006|Cops5|962|nonsense_mediated_decay|	4.2275	4.68747	5.64043	5.59852	5.74783	3.85933	2.52443	4.81245	5.14354	5.10517	0.891364	1.96581e-07	FALSE	FALSE
Cops5	ENSMUST00000188619.1|ENSMUSG00000025917.9|OTTMUSG00000029459.3|OTTMUST00000118983.2|AC102570.5-005|Cops5|771|protein_coding|	2.89673	1.8083	0.664047	0.35022	1.11301	1.62989	0.643516	1.01633	0.154967	1.68725	0.340071	0.00416812	FALSE	FALSE
Cops5	ENSMUST00000139578.7|ENSMUSG00000025917.9|OTTMUSG00000029459.3|OTTMUST00000072998.1|AC102570.5-003|Cops5|2204|retained_intron|	0.415152	0.281444	0.929095	0.919156	0.921349	0	2.45266	1.45835	1.71706	1.51698	-0.735771	0.00137793	FALSE	FALSE
Cops5	ENSMUST00000150509.2|ENSMUSG00000025917.9|OTTMUSG00000029459.3|OTTMUST00000072997.2|AC102570.5-002|Cops5|898|retained_intron|	0.594995	0	0.561275	0.601114	0.692408	0.338924	0	0.841579	0.262223	0.109958	0.179421	0.00565425	FALSE	FALSE
Cops5	ENSMUST00000191296.1|ENSMUSG00000025917.9|OTTMUSG00000029459.3|OTTMUST00000118984.1|AC102570.5-004|Cops5|666|retained_intron|	1.7982	0	0.856271	0.847558	0.682279	0	0	1.62691	1.08673	0.327313	0.22867	0.0205901	FALSE	FALSE
Cspp1	ENSMUST00000190610.1|ENSMUSG00000056763.16|OTTMUSG00000027401.8|OTTMUST00000118985.1|AC102570.4-016|Cspp1|1356|retained_intron|	0	0.413568	0.307888	0.270129	0.24277	0.976109	0	1.04514	0.66553	1.39175	-0.568834	0.00227281	FALSE	FALSE
Cspp1	ENSMUST00000191012.6|ENSMUSG00000056763.16|OTTMUSG00000027401.8|OTTMUST00000118986.2|AC102570.4-019|Cspp1|345|protein_coding|	0	0	1.42054	0	0	0	0	2.90402	2.2044	3.07554	-1.35268	0.0283891	FALSE	FALSE
Cspp1	ENSMUST00000071087.11|ENSMUSG00000056763.16|OTTMUSG00000027401.8|OTTMUST00000067846.2|AC102570.4-004|Cspp1|4355|protein_coding|	2.01198	1.8241	1.26865	1.26716	0.860354	2.37875	2.15624	1.74892	1.54814	1.47744	-0.415448	2.21135e-06	FALSE	FALSE
Cspp1	ENSMUST00000143606.7|ENSMUSG00000056763.16|OTTMUSG00000027401.8|OTTMUST00000067776.4|AC102570.4-002|Cspp1|3383|retained_intron|	0.0341509	0.0362107	0.638607	0.826844	0.822749	0.326372	0.158831	1.19474	1.01083	1.42863	-0.352168	0.00488318	FALSE	FALSE
Cspp1	ENSMUST00000191360.6|ENSMUSG00000056763.16|OTTMUSG00000027401.8|OTTMUST00000118987.1|AC102570.4-020|Cspp1|637|retained_intron|	0	0	0.223797	0.971209	0	0	0	0	0.273393	0	0.184323	0.240083	FALSE	FALSE
Cspp1	ENSMUST00000117415.7|ENSMUSG00000056763.16|OTTMUSG00000027401.8|OTTMUST00000067775.1|AC102570.4-001|Cspp1|1272|protein_coding|	0	0	0.639352	0	0.296151	0	0	0.604682	1.4256	0.857916	-0.39054	0.0456446	FALSE	FALSE
Cspp1	ENSMUST00000191521.6|ENSMUSG00000056763.16|OTTMUSG00000027401.8|OTTMUST00000118988.1|AC102570.4-021|Cspp1|487|retained_intron|	0	0	0.486827	0.252979	0.260935	0	0	0.788675	0.319187	0	-0.0214243	0.104365	FALSE	FALSE
Cspp1	ENSMUST00000118263.7|ENSMUSG00000056763.16|OTTMUSG00000027401.8|OTTMUST00000067777.1|AC102570.4-003|Cspp1|2162|protein_coding|	0.326391	0.432598	0.174933	0.258039	0.110286	1.67218	0	0.11323	0.0480534	0	-0.106243	0.192785	FALSE	FALSE
Cspp1	ENSMUST00000122156.7|ENSMUSG00000056763.16|OTTMUSG00000027401.8|OTTMUST00000067947.1|AC102570.4-006|Cspp1|2535|protein_coding|	0	0	0.238654	0.0102614	0.169366	0	0.979768	0.0921817	0.898068	0	-0.310347	0.0834088	FALSE	FALSE
Cspp1	ENSMUST00000190063.6|ENSMUSG00000056763.16|OTTMUSG00000027401.8|OTTMUST00000118989.1|AC102570.4-022|Cspp1|454|retained_intron|	1.85356	2.22527	1.83741	2.11625	2.03612	1.97769	2.4838	2.4557	1.85066	1.12441	0.0352696	3.21753e-07	FALSE	FALSE
Cspp1	ENSMUST00000119714.7|ENSMUSG00000056763.16|OTTMUSG00000027401.8|OTTMUST00000067946.1|AC102570.4-005|Cspp1|1268|protein_coding|	0.866599	0	0	0	0	0	0	2.30829e-05	0	0	0.173315	0.38328	FALSE	FALSE
Cspp1	ENSMUST00000134716.1|ENSMUSG00000056763.16|OTTMUSG00000027401.8|OTTMUST00000067950.2|AC102570.4-009|Cspp1|541|retained_intron|	0	0	0	0	0	0	0	0	0	0.431229	-0.0862459	0.402918	FALSE	FALSE
Cspp1	ENSMUST00000155974.7|ENSMUSG00000056763.16|OTTMUSG00000027401.8|OTTMUST00000067949.4|AC102570.4-008|Cspp1|445|protein_coding|	0	0	0	0	0	0	0	0	0	0.950093	-0.190019	0.382161	FALSE	FALSE
Cspp1	ENSMUST00000186294.6|ENSMUSG00000056763.16|OTTMUSG00000027401.8|OTTMUST00000118990.2|AC102570.4-017|Cspp1|3429|protein_coding|	0	1.38647	0.211289	0.0345313	0	0	0	0.124024	0	0.121177	0.277418	0.250687	FALSE	FALSE
Cspp1	ENSMUST00000149214.2|ENSMUSG00000056763.16|OTTMUSG00000027401.8|OTTMUST00000067948.2|AC102570.4-007|Cspp1|458|protein_coding|	0	0	1.86768	2.65541	0.847307	0	2.22667	2.34531	3.25972	1.73111	-0.838481	0.00677489	FALSE	FALSE
Cspp1	ENSMUST00000190318.1|ENSMUSG00000056763.16|OTTMUSG00000027401.8|OTTMUST00000118991.1|AC102570.4-018|Cspp1|5009|retained_intron|	0.0641406	0.0225709	0.108701	0.0890167	0.0726107	0.265544	0	0.0994231	0.107836	0.276697	-0.078492	0.00953416	FALSE	FALSE
Cspp1	ENSMUST00000188249.6|ENSMUSG00000056763.16|OTTMUSG00000027401.8|OTTMUST00000118992.1|AC102570.4-023|Cspp1|859|retained_intron|	0	0	0	0.117167	0	0	0	0	0	0.0635623	0.010721	0.577273	FALSE	FALSE
Cspp1	ENSMUST00000153804.1|ENSMUSG00000056763.16|OTTMUSG00000027401.8|OTTMUST00000067966.2|AC102570.4-010|Cspp1|825|retained_intron|	0	0	0	0.0713371	0	0	0	0	0.283136	0	-0.0423598	0.431574	FALSE	FALSE
Cspp1	ENSMUST00000188449.6|ENSMUSG00000056763.16|OTTMUSG00000027401.8|OTTMUST00000118993.1|AC102570.4-024|Cspp1|538|nonsense_mediated_decay|	0	0	0.251639	1.3447	1.97678	0	2.62118	2.13457	1.70733	1.41114	-0.86022	0.00721674	FALSE	FALSE
Cspp1	ENSMUST00000123261.1|ENSMUSG00000056763.16|OTTMUSG00000027401.8|OTTMUST00000067967.2|AC102570.4-011|Cspp1|647|retained_intron|	0	0	0	0.137631	0	0	0.737808	0	0	0	-0.120035	0.385489	FALSE	FALSE
Cspp1	ENSMUST00000185422.1|ENSMUSG00000056763.16|OTTMUSG00000027401.8|OTTMUST00000118994.1|AC102570.4-025|Cspp1|336|retained_intron|	0	0	0	0	0	0	0	0.491391	0	0	-0.0982783	0.397037	FALSE	FALSE
Cspp1	ENSMUST00000190625.1|ENSMUSG00000056763.16|OTTMUSG00000027401.8|OTTMUST00000118995.1|AC102570.4-026|Cspp1|312|retained_intron|	0	1.47395	0.770744	3.30036	2.11111	0	0	2.82296	1.39359	2.77163	0.133595	0.0178079	FALSE	FALSE
Cspp1	ENSMUST00000187226.6|ENSMUSG00000056763.16|OTTMUSG00000027401.8|OTTMUST00000118996.1|AC102570.4-027|Cspp1|1074|nonsense_mediated_decay|	1.54733	0.542883	0	0.227958	0.263454	0	0	0	0	0.161408	0.484042	0.0622481	FALSE	FALSE
Cspp1	ENSMUST00000136283.1|ENSMUSG00000056763.16|OTTMUSG00000027401.8|OTTMUST00000067968.2|AC102570.4-012|Cspp1|778|retained_intron|	0	0	0	0	0	0	0	0.204897	0	0	-0.0409794	0.479652	FALSE	FALSE
Cspp1	ENSMUST00000128164.1|ENSMUSG00000056763.16|OTTMUSG00000027401.8|OTTMUST00000067969.2|AC102570.4-013|Cspp1|670|retained_intron|	0.297572	0	0.139109	0.148972	0	0	0	0	0	0	0.117131	0.056397	FALSE	FALSE
Cspp1	ENSMUST00000136898.1|ENSMUSG00000056763.16|OTTMUSG00000027401.8|OTTMUST00000068023.1|AC102570.4-014|Cspp1|436|retained_intron|	0	0	0	0	0.301433	0	0	1.30897	0	1.32021	-0.465551	0.11207	FALSE	FALSE
Cspp1	ENSMUST00000148663.1|ENSMUSG00000056763.16|OTTMUSG00000027401.8|OTTMUST00000068024.1|AC102570.4-015|Cspp1|650|retained_intron|	0	0.950428	0	1.26688	1.08403	0	1.39523	1.05318	1.37867	0.825532	-0.270256	0.00534638	FALSE	FALSE
RP23-228G18.5	ENSMUST00000194474.1|ENSMUSG00000102356.1|OTTMUSG00000045311.1|OTTMUST00000118998.1|RP23-228G18.5-001|RP23-228G18.5|920|TEC|	0	0	0.105278	0	0	0	0	0.0476054	0	0	0.0115346	0.618768	FALSE	FALSE
Arfgef1	ENSMUST00000088615.10|ENSMUSG00000067851.11|OTTMUSG00000033923.2|OTTMUST00000085577.1|AC102462.1-002|Arfgef1|6978|protein_coding|	4.49763	4.43737	1.85269	2.22946	2.08699	4.09925	4.44247	2.61663	2.58979	2.78017	-0.284834	3.01838e-05	FALSE	FALSE
Arfgef1	ENSMUST00000187417.1|ENSMUSG00000067851.11|OTTMUSG00000033923.2|OTTMUST00000119011.1|AC102462.1-008|Arfgef1|568|retained_intron|	0.678866	0	1.88599	2.00561	1.74936	0	2.19031	2.41219	2.21681	1.602	-0.420297	0.00197135	FALSE	FALSE
Arfgef1	ENSMUST00000142497.1|ENSMUSG00000067851.11|OTTMUSG00000033923.2|OTTMUST00000085580.1|AC102462.1-005|Arfgef1|729|retained_intron|	0	0.949116	1.50227	1.77937	0	0	2.68167	1.69144	1.05825	0.812886	-0.402696	0.0134707	FALSE	FALSE
Arfgef1	ENSMUST00000156563.1|ENSMUSG00000067851.11|OTTMUSG00000033923.2|OTTMUST00000085578.1|AC102462.1-003|Arfgef1|3526|retained_intron|	0	0	0.0506689	0.098084	0.0989517	0	0	0.0114112	0.230395	0.0907776	-0.0169758	0.142706	FALSE	FALSE
Arfgef1	ENSMUST00000128834.1|ENSMUSG00000067851.11|OTTMUSG00000033923.2|OTTMUST00000085579.1|AC102462.1-004|Arfgef1|458|retained_intron|	0	0	2.75387	2.66051	2.709	0	0	2.09604	1.55662	1.93792	0.50656	0.0187562	FALSE	FALSE
Arfgef1	ENSMUST00000131556.1|ENSMUSG00000067851.11|OTTMUSG00000033923.2|OTTMUST00000085576.1|AC102462.1-001|Arfgef1|3424|protein_coding|	0	0	2.54098	2.75393	2.3616	0	0.993931	3.30793	3.85863	3.30161	-0.76112	0.0086051	FALSE	FALSE
Arfgef1	ENSMUST00000186813.1|ENSMUSG00000067851.11|OTTMUSG00000033923.2|OTTMUST00000119012.1|AC102462.1-006|Arfgef1|1162|retained_intron|	0	0	0.0384853	0.128353	0	0	0	0.199772	0.101958	0.299008	-0.08678	0.068918	FALSE	FALSE
Arfgef1	ENSMUST00000186720.1|ENSMUSG00000067851.11|OTTMUSG00000033923.2|OTTMUST00000119013.1|AC102462.1-007|Arfgef1|810|retained_intron|	0	0.309878	1.06122	0.487277	0	0	0	0.65114	0.4148	1.30185	-0.101883	0.0564062	FALSE	FALSE
Gm26348	ENSMUST00000157528.1|ENSMUSG00000088153.1|-|-|Gm26348-201|Gm26348|240|misc_RNA|	0	0	0	0	0	0	0	0	0	2.3	-0.46	0.377527	FALSE	FALSE
RP24-327F2.1	ENSMUST00000192111.1|ENSMUSG00000102556.1|OTTMUSG00000045320.1|OTTMUST00000119016.1|RP24-327F2.1-001|RP24-327F2.1|1722|TEC|	0.066931	0	0.0490968	0.0538398	0.0819081	0.144574	0	0.310368	0.3711	0.107649	-0.136383	0.0124066	FALSE	FALSE
Cpa6	ENSMUST00000153695.7|ENSMUSG00000042501.12|OTTMUSG00000024232.1|OTTMUST00000059300.1|AC102613.1-002|Cpa6|1814|nonsense_mediated_decay|	0	0.128709	0.0611209	0	0.0157787	0	0	0	0	0	0.0411217	0.272559	FALSE	FALSE
Cpa6	ENSMUST00000147575.1|ENSMUSG00000042501.12|OTTMUSG00000024232.1|OTTMUST00000059301.1|AC102613.1-003|Cpa6|4752|retained_intron|	0	0.222251	0.160532	0.0699523	0.119748	0	0.296087	0.237619	0.145826	0.100666	-0.041543	0.00850738	FALSE	FALSE
RP23-418C16.1	ENSMUST00000194845.1|ENSMUSG00000103810.1|OTTMUSG00000047883.1|OTTMUST00000123156.1|RP23-418C16.1-001|RP23-418C16.1|2745|TEC|	0	0	0.111651	0.0245523	0.0392507	0	0	0.205792	0.156074	0.0668428	-0.0506509	0.0807365	FALSE	FALSE
AC102469.1	ENSMUST00000118350.1|ENSMUSG00000083422.1|OTTMUSG00000024257.1|OTTMUST00000059386.1|AC102469.1-001|AC102469.1|1456|processed_pseudogene|	0	0.0837675	0.0200989	0.0863028	0.0204275	0	0	0.153045	0.048165	0.053313	-0.00878529	0.116421	FALSE	FALSE
RP24-88A10.2	ENSMUST00000192705.1|ENSMUSG00000103448.1|OTTMUSG00000047884.1|OTTMUST00000123157.1|RP24-88A10.2-001|RP24-88A10.2|1922|TEC|	0	0	0	0	0	0	0.186347	0	0	0	-0.0372694	0.497303	FALSE	FALSE
RP24-88A10.1	ENSMUST00000189483.1|ENSMUSG00000100212.1|OTTMUSG00000047885.1|OTTMUST00000123158.1|RP24-88A10.1-001|RP24-88A10.1|1242|processed_pseudogene|	0	0	0	0	0.0399441	0	0	0	0	0	0.00798882	0.903675	FALSE	FALSE
RP24-467J24.1	ENSMUST00000188013.1|ENSMUSG00000100648.1|OTTMUSG00000047886.1|OTTMUST00000123159.1|RP24-467J24.1-001|RP24-467J24.1|759|processed_pseudogene|	0	0	0.166332	0.103119	0	0	0	0	0.0600239	0.18137	0.00561154	0.209461	FALSE	FALSE
Prex2	ENSMUST00000027056.11|ENSMUSG00000048960.13|OTTMUSG00000047927.1|OTTMUST00000123246.1|RP23-366M5.1-001|Prex2|11053|protein_coding|	0.028835	0.0200591	0.0232412	0.0270691	0.0410453	0.578921	0.629869	0.373722	0.133995	0.492984	-0.413848	0.000225936	FALSE	FALSE
Prex2	ENSMUST00000190935.1|ENSMUSG00000048960.13|OTTMUSG00000047927.1|OTTMUST00000123247.1|RP23-366M5.1-002|Prex2|3084|retained_intron|	0	0	0.0409387	0.0143324	0.0266528	0	0	0.881896	1.16453	0.524432	-0.497787	0.0315765	FALSE	FALSE
Prex2	ENSMUST00000189822.1|ENSMUSG00000048960.13|OTTMUSG00000047927.1|OTTMUST00000123248.1|RP23-366M5.1-003|Prex2|1517|retained_intron|	0	0	0	0	0	0	0	0.535989	1.10204	1.0186	-0.531326	0.0294232	FALSE	FALSE
Prex2	ENSMUST00000188189.6|ENSMUSG00000048960.13|OTTMUSG00000047927.1|OTTMUST00000123250.1|RP23-366M5.1-007|Prex2|726|nonsense_mediated_decay|	0	0	0	0	0	0	1.72329	0	0	0	-0.344658	0.378276	FALSE	FALSE
Prex2	ENSMUST00000188154.1|ENSMUSG00000048960.13|OTTMUSG00000047927.1|OTTMUST00000123253.1|RP23-366M5.1-006|Prex2|843|nonsense_mediated_decay|	0	0	0	0.0444809	0.0740697	0	0	0.106539	0.196695	0	-0.0369366	0.205368	FALSE	FALSE
RP23-366M5.2	ENSMUST00000193623.1|ENSMUSG00000103494.1|OTTMUSG00000047929.1|OTTMUST00000123255.1|RP23-366M5.2-001|RP23-366M5.2|3039|TEC|	0	0	0.0431261	0	0.0524298	0	0	0.0116159	0.170938	0.0233221	-0.022064	0.337324	FALSE	FALSE
AC103635.1	ENSMUST00000171690.8|ENSMUSG00000057715.13|OTTMUSG00000033915.2|-|A830018L16Rik-208|AC103635.1|6158|protein_coding|	0	0	0	0.00905473	0	0	0	0.017272	0	0	-0.00164346	0.97412	FALSE	FALSE
AC103635.1	ENSMUST00000142117.2|ENSMUSG00000057715.13|OTTMUSG00000033915.2|OTTMUST00000085552.1|AC103635.1-004|AC103635.1|1499|processed_transcript|	0	0	0.0422185	0	0.0257064	0	0	0.0770693	0.0240884	0.113339	-0.0293144	0.214723	FALSE	FALSE
AC103635.1	ENSMUST00000141339.2|ENSMUSG00000057715.13|OTTMUSG00000033915.2|OTTMUST00000085555.1|AC103635.1-007|AC103635.1|3566|protein_coding|	0	0	0	0	0	0	0	0	0.00888125	0	-0.00177625	0.994458	FALSE	FALSE
RP23-2K13.1	ENSMUST00000194502.1|ENSMUSG00000103825.1|OTTMUSG00000047930.1|OTTMUST00000123259.1|RP23-2K13.1-001|RP23-2K13.1|2471|TEC|	0	0	0.0118119	0.0247182	0.0119707	0	0.0745835	0.0447578	0.026851	0.0724681	-0.0340319	0.128221	FALSE	FALSE
RP24-239K20.1	ENSMUST00000195360.1|ENSMUSG00000103561.1|OTTMUSG00000047932.1|OTTMUST00000123261.1|RP24-239K20.1-001|RP24-239K20.1|2144|TEC|	0	0.158877	0	0.0555566	0.0290825	0	0	0.0342439	0.113668	0	0.0191208	0.220751	FALSE	FALSE
RP23-334J7.1	ENSMUST00000187748.1|ENSMUSG00000101610.1|OTTMUSG00000047993.1|OTTMUST00000123374.1|RP23-334J7.1-001|RP23-334J7.1|873|processed_pseudogene|	0	0	0.077496	0.0977861	0	0	0	0.0520082	0.0696678	0.15173	-0.0196248	0.141237	FALSE	FALSE
RP23-138D5.1	ENSMUST00000181461.1|ENSMUSG00000097628.1|OTTMUSG00000042683.1|OTTMUST00000112404.1|RP23-138D5.1-001|RP23-138D5.1|807|processed_pseudogene|	0	0	0.256768	0.0606838	0.255878	0	0	0.36041	0	0.225527	-0.0025215	0.099674	FALSE	FALSE
RP24-331K22.3	ENSMUST00000181272.1|ENSMUSG00000097171.1|OTTMUSG00000047994.1|OTTMUST00000123375.1|RP24-331K22.3-001|RP24-331K22.3|3200|lincRNA|	0	0.0489044	0.0268185	0	0.0108385	0	0	0.0746137	0.0781699	0.0434649	-0.0219374	0.190114	FALSE	FALSE
Sulf1	ENSMUST00000180062.7|ENSMUSG00000016918.15|OTTMUSG00000047995.3|OTTMUST00000123377.1|RP23-12O8.1-002|Sulf1|4636|protein_coding|	0	0	0	0	0	0	0	0	0.00108594	0	-0.000217188	0.999916	FALSE	FALSE
Sulf1	ENSMUST00000088585.9|ENSMUSG00000016918.15|OTTMUSG00000047995.3|OTTMUST00000123380.1|RP23-12O8.1-004|Sulf1|4630|protein_coding|	0	0	0	0	0	0	0	0	0.00564718	0	-0.00112944	0.997748	FALSE	FALSE
Slco5a1	ENSMUST00000188454.6|ENSMUSG00000025938.16|OTTMUSG00000022327.2|OTTMUST00000053228.2|AC126044.1-001|Slco5a1|8463|protein_coding|	0	0	0	0.00516425	0	0	0	0.00650916	0.0186897	0.0261357	-0.00923407	0.838036	FALSE	FALSE
Slco5a1	ENSMUST00000115403.8|ENSMUSG00000025938.16|OTTMUSG00000022327.2|-|Slco5a1-202|Slco5a1|8509|protein_coding|	0	0	0	1.15415e-05	0	0	0	1.15415e-05	2.16403e-05	5.6264e-05	-1.55809e-05	0.999999	FALSE	FALSE
Slco5a1	ENSMUST00000115402.7|ENSMUSG00000025938.16|OTTMUSG00000022327.2|OTTMUST00000053229.2|AC126044.1-002|Slco5a1|3690|protein_coding|	0	0	0	0	0	0	0	0	0.00880669	0	-0.00176134	0.99455	FALSE	FALSE
Slco5a1	ENSMUST00000136197.7|ENSMUSG00000025938.16|OTTMUSG00000022327.2|OTTMUST00000053230.2|AC126044.1-003|Slco5a1|5123|protein_coding|	0	0	0	0	0	0	0	0	0	0.0625694	-0.0125139	0.805829	FALSE	FALSE
Slco5a1	ENSMUST00000146763.7|ENSMUSG00000025938.16|OTTMUSG00000022327.2|OTTMUST00000053231.2|AC126044.1-004|Slco5a1|3437|protein_coding|	0	0	0.0152435	0	0.0231773	0	0	0.0396915	0	0	-0.000254147	0.830598	FALSE	FALSE
Slco5a1	ENSMUST00000147606.2|ENSMUSG00000025938.16|OTTMUSG00000022327.2|OTTMUST00000053232.2|AC126044.1-005|Slco5a1|3615|protein_coding|	0	0	0	0	0	0	0	0	0.0583179	0	-0.0116636	0.824348	FALSE	FALSE
Slco5a1	ENSMUST00000133201.2|ENSMUSG00000025938.16|OTTMUSG00000022327.2|OTTMUST00000053233.2|AC126044.1-006|Slco5a1|660|processed_transcript|	0	0	0	0	0	0	0.58326	0.107175	0	0.0675093	-0.151589	0.194955	FALSE	FALSE
Slco5a1	ENSMUST00000191566.1|ENSMUSG00000025938.16|OTTMUSG00000022327.2|OTTMUST00000123446.1|AC126044.1-007|Slco5a1|3288|processed_transcript|	0	0	0	0.00363965	0	0	0	0	0	0	0.000727931	0.999063	FALSE	FALSE
RP24-178B14.2	ENSMUST00000191708.1|ENSMUSG00000104518.1|OTTMUSG00000048025.1|OTTMUST00000123450.1|RP24-178B14.2-001|RP24-178B14.2|551|TEC|	0	0	0.153328	0	0	0	0	0	0	0	0.0306656	0.540592	FALSE	FALSE
Ncoa2	ENSMUST00000081713.10|ENSMUSG00000005886.14|OTTMUSG00000021630.4|OTTMUST00000051358.2|AC091248.2-001|Ncoa2|8171|protein_coding|	0.855921	0.678553	0.0918609	0.666774	0.500993	0	0	0.77249	0	8.36739e-05	0.404306	0.00774123	FALSE	FALSE
Ncoa2	ENSMUST00000068304.12|ENSMUSG00000005886.14|OTTMUSG00000021630.4|-|Ncoa2-202|Ncoa2|8006|protein_coding|	2.69951	2.495	0.921454	0.811569	0.913895	3.45432	3.86804	2.05677	1.85292	2.051	-1.08833	0.000127912	FALSE	FALSE
Ncoa2	ENSMUST00000006037.12|ENSMUSG00000005886.14|OTTMUSG00000021630.4|OTTMUST00000051367.1|AC091248.2-002|Ncoa2|4897|protein_coding|	2.16288	2.00654	0.457432	0.560439	0.778331	2.67777	2.71135	1.29101	1.28595	1.74941	-0.749972	0.000282387	FALSE	FALSE
Ncoa2	ENSMUST00000185275.1|ENSMUSG00000005886.14|OTTMUSG00000021630.4|OTTMUST00000125373.1|AC091248.2-010|Ncoa2|1330|processed_transcript|	0	0	0.0224218	0	0	0	0	0	0.0536647	0.275194	-0.0612874	0.305077	FALSE	FALSE
Ncoa2	ENSMUST00000146784.1|ENSMUSG00000005886.14|OTTMUSG00000021630.4|OTTMUST00000051374.1|AC091248.2-009|Ncoa2|557|retained_intron|	0	0	0.676781	0	0	0	0	0.392147	0	0	0.0569268	0.38479	FALSE	FALSE
Ncoa2	ENSMUST00000133232.1|ENSMUSG00000005886.14|OTTMUSG00000021630.4|OTTMUST00000051373.1|AC091248.2-008|Ncoa2|594|retained_intron|	1.7093	1.5459	0.944652	0.42128	0.299007	0	1.5419	0.127992	0	0.694022	0.511245	0.0118865	FALSE	FALSE
Ncoa2	ENSMUST00000147927.7|ENSMUSG00000005886.14|OTTMUSG00000021630.4|OTTMUST00000051368.1|AC091248.2-003|Ncoa2|3429|retained_intron|	0	0	0.749256	0.425863	0.368612	0	0	1.51683	1.27209	0.931758	-0.435389	0.0244856	FALSE	FALSE
Ncoa2	ENSMUST00000143603.7|ENSMUSG00000005886.14|OTTMUSG00000021630.4|OTTMUST00000051369.1|AC091248.2-004|Ncoa2|3804|retained_intron|	0.104993	0.503704	0.366955	0.475953	0.610463	0.521244	0.289452	0.8984	0.490525	0.976518	-0.222814	0.000236281	FALSE	FALSE
Ncoa2	ENSMUST00000139970.7|ENSMUSG00000005886.14|OTTMUSG00000021630.4|OTTMUST00000051371.1|AC091248.2-006|Ncoa2|2944|retained_intron|	0	0	0.0450767	0.145272	0	0	0.316934	0.395081	0.671289	0.63665	-0.365921	0.0039761	FALSE	FALSE
Ncoa2	ENSMUST00000124088.1|ENSMUSG00000005886.14|OTTMUSG00000021630.4|OTTMUST00000051370.1|AC091248.2-005|Ncoa2|2836|retained_intron|	0	0	0	0	0.0124156	0	0	0	0.0144481	0.0639419	-0.0131949	0.711016	FALSE	FALSE
Ncoa2	ENSMUST00000145280.1|ENSMUSG00000005886.14|OTTMUSG00000021630.4|OTTMUST00000051372.2|AC091248.2-007|Ncoa2|423|protein_coding|	0	0	0	1.02647	2.06776	0	0	2.78128	1.79646	2.47314	-0.791331	0.0370996	FALSE	FALSE
RP23-93D12.2	ENSMUST00000195493.1|ENSMUSG00000103506.1|OTTMUSG00000049104.1|OTTMUST00000125375.1|RP23-93D12.2-001|RP23-93D12.2|2253|TEC|	0	0	0	0.101147	0.125347	0.258295	0	0.218766	0.394403	0.118996	-0.152793	0.0114258	FALSE	FALSE
RP23-93D12.1	ENSMUST00000195811.1|ENSMUSG00000103495.1|OTTMUSG00000049105.1|OTTMUST00000125376.1|RP23-93D12.1-001|RP23-93D12.1|1626|TEC|	0	0	0.0350495	0.0193561	0.104321	0	0	0	0.375752	0.280334	-0.099472	0.130041	FALSE	FALSE
RP23-125I14.4	ENSMUST00000194484.1|ENSMUSG00000102639.1|OTTMUSG00000049106.1|OTTMUST00000125377.1|RP23-125I14.4-001|RP23-125I14.4|695|TEC|	0	0	0	0	0.207078	0	0	0	0.0647835	0	0.0284589	0.470046	FALSE	FALSE
RP23-125I14.3	ENSMUST00000194357.1|ENSMUSG00000104170.1|OTTMUSG00000049107.1|OTTMUST00000125378.1|RP23-125I14.3-001|RP23-125I14.3|1872|TEC|	0	0.0635789	0	0.120665	0.0522142	0	0.511811	0.116031	0.222758	0.313238	-0.185476	0.0149059	FALSE	FALSE
RP23-125I14.2	ENSMUST00000195506.1|ENSMUSG00000103085.1|OTTMUSG00000049108.1|OTTMUST00000125379.1|RP23-125I14.2-001|RP23-125I14.2|4642|TEC|	0	0.0244431	0.157164	0.180688	0.134504	0	0	0.223435	0.559849	0.685607	-0.194418	0.0396429	FALSE	FALSE
RP23-125I14.1	ENSMUST00000195718.1|ENSMUSG00000102664.1|OTTMUSG00000049109.1|OTTMUST00000125380.1|RP23-125I14.1-001|RP23-125I14.1|2248|TEC|	0	0	0.240922	0.281146	0.330008	0	0	0.312231	0.597841	0.839737	-0.179546	0.0353319	FALSE	FALSE
RP23-125I14.5	ENSMUST00000185813.1|ENSMUSG00000101476.1|OTTMUSG00000049110.1|OTTMUST00000125381.1|RP23-125I14.5-001|RP23-125I14.5|681|antisense|	0	0.205067	0	0	0	0	0	0	0	0.144276	0.0121582	0.449084	FALSE	FALSE
Tram1	ENSMUST00000027068.10|ENSMUSG00000025935.10|OTTMUSG00000049113.1|OTTMUST00000125384.1|RP24-314L7.1-001|Tram1|2938|protein_coding|	5.49889	5.117	5.74065	6.1976	6.01059	5.20761	5.66425	6.32169	6.49999	6.24983	-0.27573	1.28574e-10	FALSE	FALSE
Tram1	ENSMUST00000185447.1|ENSMUSG00000025935.10|OTTMUSG00000049113.1|OTTMUST00000125386.1|RP24-314L7.1-004|Tram1|594|retained_intron|	1.78271	0.204856	4.14921	2.65051	4.43827	1.4496	0	4.81859	4.42556	4.6537	-0.424379	0.00369949	FALSE	FALSE
Tram1	ENSMUST00000188377.1|ENSMUSG00000025935.10|OTTMUSG00000049113.1|OTTMUST00000125387.1|RP24-314L7.1-003|Tram1|498|nonsense_mediated_decay|	0	0	0	0.275015	0.505243	2.38002	0	2.56888	0.753848	1.63398	-1.31129	0.00618625	FALSE	FALSE
Lactb2	ENSMUST00000027071.6|ENSMUSG00000025937.6|OTTMUSG00000021599.3|OTTMUST00000051280.2|AC116708.1-001|Lactb2|4494|protein_coding|	3.06821	2.9124	2.30831	2.65019	2.53851	2.654	2.42846	1.92837	2.1053	2.05796	0.460708	3.59839e-09	FALSE	FALSE
Lactb2	ENSMUST00000156222.1|ENSMUSG00000025937.6|OTTMUSG00000021599.3|OTTMUST00000051281.2|AC116708.1-002|Lactb2|400|retained_intron|	2.75594	3.40657	4.57805	4.6045	4.91606	1.74676	0	3.93902	2.86087	3.81185	1.58052	6.82936e-05	TRUE	FALSE
RP23-70F22.2	ENSMUST00000194537.1|ENSMUSG00000102982.1|OTTMUSG00000049144.1|OTTMUST00000125427.1|RP23-70F22.2-001|RP23-70F22.2|1266|TEC|	0	0	0.509021	0.435173	0.472028	0	0	0.267517	0.234471	0.760132	0.0308206	0.0407961	FALSE	FALSE
Xkr9	ENSMUST00000088542.3|ENSMUSG00000067813.3|OTTMUSG00000022137.1|OTTMUST00000052552.1|AC116708.2-001|Xkr9|1926|protein_coding|	0.323775	0.284866	0.683286	0.42634	0.664436	0	0	0	0	0	0.47654	8.90777e-05	FALSE	FALSE
RP23-70F22.1	ENSMUST00000180415.1|ENSMUSG00000097711.1|OTTMUSG00000042713.1|OTTMUST00000112443.1|RP23-70F22.1-001|RP23-70F22.1|997|processed_pseudogene|	0	0	0.196876	0.180406	0.336246	0	0	0.27974	0.233677	0.218889	-0.00375551	0.0292275	FALSE	FALSE
RP23-74B7.1	ENSMUST00000194709.1|ENSMUSG00000102166.1|OTTMUSG00000049160.1|OTTMUST00000125452.1|RP23-74B7.1-001|RP23-74B7.1|2249|TEC|	0	0	0	0	0	0	0	0	0.127208	0	-0.0254416	0.59045	FALSE	FALSE
RP24-335B5.1	ENSMUST00000193148.1|ENSMUSG00000104209.1|OTTMUSG00000049161.1|OTTMUST00000125453.1|RP24-335B5.1-001|RP24-335B5.1|3605|TEC|	0	0.0627793	7.21346e-06	0	0.00738211	0	0.000204848	0	0.00892283	0	0.0122082	0.759384	FALSE	FALSE
Eya1	ENSMUST00000027066.12|ENSMUSG00000025932.14|OTTMUSG00000049176.2|-|Eya1-201|Eya1|4347|protein_coding|	0.213636	0	0.287044	0	0.109874	1.83371	0	1.56177	0.925371	1.28893	-0.999846	0.00224728	FALSE	FALSE
Eya1	ENSMUST00000168081.8|ENSMUSG00000025932.14|OTTMUSG00000049176.2|OTTMUST00000125473.1|RP23-362H15.1-001|Eya1|4366|protein_coding|	0.00283499	0	0	0.136627	0	0.015382	2.39446	0.978113	1.53977	1.08662	-1.17497	0.00480944	FALSE	FALSE
Eya1	ENSMUST00000080664.13|ENSMUSG00000025932.14|OTTMUSG00000049176.2|OTTMUST00000125474.1|RP23-362H15.1-002|Eya1|3426|protein_coding|	0	0.168691	0.0908927	0.154977	0.00741081	0	1.15478	1.2738	2.09893	1.52887	-1.12688	0.00214577	FALSE	FALSE
Eya1	ENSMUST00000190337.6|ENSMUSG00000025932.14|OTTMUSG00000049176.2|OTTMUST00000125475.1|RP23-362H15.1-004|Eya1|2199|protein_coding|	0	0.0904443	0.235765	0.210924	0.412992	0.69653	1.28787	2.47279	2.30602	2.15909	-1.59444	0.000136838	FALSE	FALSE
Eya1	ENSMUST00000189526.1|ENSMUSG00000025932.14|OTTMUSG00000049176.2|OTTMUST00000125476.1|RP23-362H15.1-008|Eya1|430|protein_coding|	0	0	0.13564	0	0.786806	0	0.717205	1.12613	0.750501	1.88926	-0.712131	0.0116796	FALSE	FALSE
Eya1	ENSMUST00000188857.6|ENSMUSG00000025932.14|OTTMUSG00000049176.2|OTTMUST00000125477.2|RP23-362H15.1-007|Eya1|725|protein_coding|	0.147406	0	0	0	0.133477	0.575197	0	1.04066	0.763113	0.540782	-0.527774	0.00297939	FALSE	FALSE
Eya1	ENSMUST00000185453.6|ENSMUSG00000025932.14|OTTMUSG00000049176.2|OTTMUST00000125478.2|RP23-362H15.1-006|Eya1|664|protein_coding|	0	0	0.487345	0	0	1.44911	0	1.38537	2.13409	1.22459	-1.14116	0.00241136	FALSE	FALSE
Eya1	ENSMUST00000187790.1|ENSMUSG00000025932.14|OTTMUSG00000049176.2|OTTMUST00000125479.2|RP23-362H15.1-005|Eya1|664|protein_coding|	0	0	0.0619725	0	0.336847	0	0	0	0	0.523115	-0.0248592	0.347444	FALSE	FALSE
Eya1	ENSMUST00000185329.1|ENSMUSG00000025932.14|OTTMUSG00000049176.2|OTTMUST00000125480.1|RP23-362H15.1-003|Eya1|3677|retained_intron|	0	0	0.114307	0.227265	0	0	0	0.793746	1.79185	1.29865	-0.708536	0.0326022	FALSE	FALSE
Gm22616	ENSMUST00000179783.1|ENSMUSG00000095853.1|-|-|Gm22616-201|Gm22616|100|miRNA|	0	0	0	2.39363	0	0	0	0	2.70643	2.72633	-0.607825	0.158138	FALSE	FALSE
RP24-291C20.1	ENSMUST00000193605.1|ENSMUSG00000102588.1|OTTMUSG00000049177.1|OTTMUST00000125481.1|RP24-291C20.1-001|RP24-291C20.1|439|TEC|	0	0	0	0	0	0	0	0.306794	0.978411	0	-0.257041	0.196408	FALSE	FALSE
RP24-356G6.1	ENSMUST00000067599.1|ENSMUSG00000054493.2|OTTMUSG00000049184.2|OTTMUST00000125491.1|RP24-356G6.1-001|RP24-356G6.1|2920|antisense|	0	0	0	0.0110576	0	0	0	0	0	0	0.00221152	0.99145	FALSE	FALSE
Msc	ENSMUST00000188982.1|ENSMUSG00000025930.6|OTTMUSG00000049183.1|OTTMUST00000125489.1|RP24-356G6.2-004|Msc|731|retained_intron|	0	0	0	0.0546235	0.130832	0	0	0.020621	0	0	0.0329669	0.352866	FALSE	FALSE
Msc	ENSMUST00000190471.1|ENSMUSG00000025930.6|OTTMUSG00000049183.1|OTTMUST00000125490.1|RP24-356G6.2-002|Msc|1226|retained_intron|	0	0	0	0	0	0	0	0.032864	0	0	-0.00657279	0.931511	FALSE	FALSE
RP23-398C14.1	ENSMUST00000194866.1|ENSMUSG00000103492.1|OTTMUSG00000049206.1|OTTMUST00000125544.1|RP23-398C14.1-001|RP23-398C14.1|4321|TEC|	0	0	0	0	0	0	0	0.00863461	0.0529611	0.032675	-0.0188541	0.603321	FALSE	FALSE
Smt3h2-ps4	ENSMUST00000121569.1|ENSMUSG00000081201.1|OTTMUSG00000021471.1|OTTMUST00000050902.1|AC121789.2-001|Smt3h2-ps4|288|processed_pseudogene|	2.27757	0	0	3.62823	0	3.99935	0	4.39941	5.46966	0	-1.59252	0.0323573	FALSE	FALSE
Rpl5-ps1	ENSMUST00000121367.1|ENSMUSG00000082193.1|OTTMUSG00000021428.1|OTTMUST00000050809.1|AC121789.1-001|Rpl5-ps1|894|processed_pseudogene|	0.385581	0	0.0839091	0	0	0	0	0.299302	0.279858	0	-0.0219339	0.172278	FALSE	FALSE
Trpa1	ENSMUST00000041447.4|ENSMUSG00000032769.4|OTTMUSG00000049207.1|OTTMUST00000125545.1|RP23-398C14.2-001|Trpa1|4263|protein_coding|	0	0	0	0	0	0	0.160607	0	0.106411	0	-0.0534036	0.225784	FALSE	FALSE
RP23-143L15.1	ENSMUST00000086739.5|ENSMUSG00000073737.3|OTTMUSG00000049208.1|OTTMUST00000125546.1|RP23-143L15.1-001|RP23-143L15.1|996|processed_pseudogene|	1.22225	0	0.0973532	0	0.0949211	0.27609	0.234992	0.400968	0.0433487	0	0.0918245	0.184432	FALSE	FALSE
Kcnb2	ENSMUST00000175681.2|ENSMUSG00000092083.4|OTTMUSG00000042215.3|OTTMUST00000125547.1|RP23-224I16.1-002|Kcnb2|3963|protein_coding|	0	0	0	0	0	0	0.131348	0	0	0	-0.0262697	0.581378	FALSE	FALSE
Kcnb2	ENSMUST00000170146.2|ENSMUSG00000092083.4|OTTMUSG00000042215.3|OTTMUST00000110860.3|RP23-224I16.1-001|Kcnb2|14845|protein_coding|	0	0.014898	0	0	0.00175902	0	0	0	0.00202412	0.00229494	0.00246759	0.979572	FALSE	FALSE
RP24-66C10.4	ENSMUST00000194564.1|ENSMUSG00000104149.1|OTTMUSG00000049211.1|OTTMUST00000125550.1|RP24-66C10.4-001|RP24-66C10.4|2089|TEC|	0.106618	0	0.0304237	0.0774194	0.0154048	0	0	0.194318	0.145773	0.2083	-0.063705	0.0365146	FALSE	FALSE
RP23-325F17.2	ENSMUST00000188671.1|ENSMUSG00000101652.1|OTTMUSG00000046044.1|OTTMUST00000120246.1|RP23-325F17.2-001|RP23-325F17.2|251|processed_pseudogene|	0	0	2.92055	1.48454	0.875057	0	2.27712	0	0.995189	1.07185	0.187198	0.0496661	FALSE	FALSE
Terf1	ENSMUST00000188371.6|ENSMUSG00000025925.14|OTTMUSG00000047984.2|OTTMUST00000123359.2|RP23-325F17.3-001|Terf1|2268|protein_coding|	2.34907	1.52478	1.28286	1.46513	1.23777	1.88681	2.53215	1.19028	1.95502	1.70485	-0.281899	3.3731e-06	FALSE	FALSE
Terf1	ENSMUST00000186565.6|ENSMUSG00000025925.14|OTTMUSG00000047984.2|OTTMUST00000123360.1|RP23-325F17.3-004|Terf1|968|processed_transcript|	2.34984	2.33616	3.4651	3.0815	3.19603	0.103295	2.29782	3.10294	3.79904	3.29704	0.365701	7.75647e-05	FALSE	FALSE
Terf1	ENSMUST00000027057.7|ENSMUSG00000025925.14|OTTMUSG00000047984.2|OTTMUST00000123361.1|RP23-325F17.3-002|Terf1|1581|protein_coding|	4.12687	3.68915	3.94646	3.9144	3.67225	4.52396	4.14634	4.01021	4.88157	4.0393	-0.450449	4.21666e-11	FALSE	FALSE
Terf1	ENSMUST00000188684.1|ENSMUSG00000025925.14|OTTMUSG00000047984.2|OTTMUST00000123362.1|RP23-325F17.3-003|Terf1|2908|retained_intron|	0	0.0463122	0.229633	0.563137	0.361392	0	0	0.77759	1.42175	0.661966	-0.332167	0.0340522	FALSE	FALSE
RP23-325F17.4	ENSMUST00000194867.1|ENSMUSG00000104379.1|OTTMUSG00000048057.1|OTTMUST00000123495.1|RP23-325F17.4-001|RP23-325F17.4|3169|TEC|	0	0	0	0	0	0	0.0568665	0.0781876	0.0548401	0	-0.0379789	0.22077	FALSE	FALSE
Sbspon	ENSMUST00000040695.4|ENSMUSG00000032719.4|OTTMUSG00000026417.2|OTTMUST00000065331.2|AC109269.1-001|Sbspon|2748|protein_coding|	0	0	0.0097413	0.0834408	0	0	0	0.803758	0.507872	0.42809	-0.329307	0.0307763	FALSE	FALSE
RP24-178O17.1	ENSMUST00000185778.1|ENSMUSG00000100652.1|OTTMUSG00000048073.1|OTTMUST00000123519.1|RP24-178O17.1-001|RP24-178O17.1|553|processed_pseudogene|	0	0.26908	0	0	0	0	0	0	0	0	0.053816	0.440427	FALSE	FALSE
AC162442.2	ENSMUST00000115367.7|ENSMUSG00000067795.13|OTTMUSG00000022165.2|OTTMUST00000052635.1|AC162442.2-003|AC162442.2|868|protein_coding|	0	0	0	0	0	0	0	0.0515336	0.412425	0.287126	-0.150217	0.0909839	FALSE	FALSE
AC162442.2	ENSMUST00000145070.7|ENSMUSG00000067795.13|OTTMUSG00000022165.2|OTTMUST00000052633.2|AC162442.2-001|AC162442.2|1844|protein_coding|	0	0	0	0.268693	0	0	0	0.0202184	0.036696	0	0.0423557	0.431292	FALSE	FALSE
Rpl7	ENSMUST00000140597.7|ENSMUSG00000043716.13|OTTMUSG00000016936.3|OTTMUST00000041078.1|AC162442.1-006|Rpl7|421|processed_transcript|	0	1.29706	8.4352	8.37829	8.42943	0	0	8.1782	8.32603	8.21931	0.363289	0.0129319	FALSE	FALSE
Rpl7	ENSMUST00000058437.13|ENSMUSG00000043716.13|OTTMUSG00000016936.3|OTTMUST00000041073.2|AC162442.1-001|Rpl7|1163|protein_coding|	11.3979	11.2169	6.34689	6.11223	6.35371	11.3908	11.3836	5.814	5.79825	5.92995	0.222199	2.85189e-05	FALSE	FALSE
Rpl7	ENSMUST00000141217.1|ENSMUSG00000043716.13|OTTMUSG00000016936.3|OTTMUST00000041074.1|AC162442.1-002|Rpl7|1597|retained_intron|	1.3351	1.51725	1.14326	1.40088	1.33806	1.83926	1.66503	0.964002	0.717077	1.38279	0.0332782	2.37737e-06	FALSE	FALSE
Rpl7	ENSMUST00000151017.1|ENSMUSG00000043716.13|OTTMUSG00000016936.3|OTTMUST00000041077.1|AC162442.1-005|Rpl7|1229|retained_intron|	0.141162	0.187533	0.685189	0.483973	0.818874	0.125421	0.364416	1.25817	0.341239	0.612504	-0.0770031	0.00583537	FALSE	FALSE
Rpl7	ENSMUST00000149566.1|ENSMUSG00000043716.13|OTTMUSG00000016936.3|OTTMUST00000041075.2|AC162442.1-003|Rpl7|838|protein_coding|	4.26141	4.59438	8.33072	8.16414	8.33542	4.77955	0	8.05775	7.91851	8.05363	0.975325	0.000220334	FALSE	FALSE
Rpl7	ENSMUST00000125005.1|ENSMUSG00000043716.13|OTTMUSG00000016936.3|OTTMUST00000041076.1|AC162442.1-004|Rpl7|784|retained_intron|	2.72689	3.52297	1.41755	2.02356	0.882374	2.967	4.33237	1.53843	1.33699	1.16861	-0.154012	0.00080265	FALSE	FALSE
Rdh10	ENSMUST00000027053.7|ENSMUSG00000025921.7|OTTMUSG00000025248.1|OTTMUST00000062152.1|AC162442.3-001|Rdh10|3587|protein_coding|	2.36343	2.27654	1.80016	1.83231	2.25342	2.45598	2.41655	2.0811	1.89729	1.73743	-0.0125	1.15887e-08	FALSE	FALSE
Rdh10	ENSMUST00000152626.1|ENSMUSG00000025921.7|OTTMUSG00000025248.1|OTTMUST00000062153.1|AC162442.3-002|Rdh10|1959|retained_intron|	0	0	0.337045	0.0670535	0.40431	0	0	0.557741	0.130831	0	0.0239674	0.139368	FALSE	FALSE
Stau2	ENSMUST00000162627.7|ENSMUSG00000025920.19|OTTMUSG00000033135.7|OTTMUST00000086840.1|AC167117.1-012|Stau2|2773|protein_coding|	0	0	0	0	0	0	0	0.0663069	0	0.276619	-0.0685853	0.280321	FALSE	FALSE
Stau2	ENSMUST00000027052.12|ENSMUSG00000025920.19|OTTMUSG00000033135.7|OTTMUST00000082851.2|AC167117.1-003|Stau2|2763|protein_coding|	0	0	0	0	0	0.516665	0	0.0246828	0	0	-0.10827	0.357587	FALSE	FALSE
Stau2	ENSMUST00000162435.7|ENSMUSG00000025920.19|OTTMUSG00000033135.7|OTTMUST00000082860.4|AC167117.1-009|Stau2|2735|protein_coding|	0	0	0	0	0	0	0	0.072774	0.467265	0.384986	-0.185005	0.0757432	FALSE	FALSE
Stau2	ENSMUST00000159558.7|ENSMUSG00000025920.19|OTTMUSG00000033135.7|OTTMUST00000086844.1|AC167117.1-016|Stau2|3901|protein_coding|	0	0	0	0	0	0	0	0.0655378	0	2.88539e-06	-0.0131081	0.793038	FALSE	FALSE
Stau2	ENSMUST00000131257.8|ENSMUSG00000025920.19|OTTMUSG00000033135.7|OTTMUST00000086843.1|AC167117.1-015|Stau2|3616|protein_coding|	0	0.20586	0	0	0	0	0	0	0.0422563	0.0448949	0.0237418	0.440651	FALSE	FALSE
Stau2	ENSMUST00000115360.7|ENSMUSG00000025920.19|OTTMUSG00000033135.7|OTTMUST00000082855.3|AC167117.1-007|Stau2|2198|processed_transcript|	0	0	0.269794	0	0	0	0	0	1.42725	0	-0.231492	0.378971	FALSE	FALSE
Stau2	ENSMUST00000162007.7|ENSMUSG00000025920.19|OTTMUSG00000033135.7|OTTMUST00000082852.3|AC167117.1-004|Stau2|2964|protein_coding|	1.12743	0.933383	0.767834	0.866032	0.4207	1.09853	2.88852	2.4957	2.31892	2.10537	-1.35833	9.43042e-06	FALSE	FALSE
Stau2	ENSMUST00000149320.8|ENSMUSG00000025920.19|OTTMUSG00000033135.7|OTTMUST00000086842.1|AC167117.1-014|Stau2|2214|protein_coding|	0	0	0.059448	0	0	2.25195	0.536719	0.0495025	0	0	-0.555745	0.210284	FALSE	FALSE
Stau2	ENSMUST00000151888.7|ENSMUSG00000025920.19|OTTMUSG00000033135.7|OTTMUST00000082877.3|AC167117.1-010|Stau2|369|protein_coding|	0.792361	0	1.05502	1.02296	1.06734	1.25826	0	3.16586	3.18961	2.97358	-1.32993	0.00282589	FALSE	FALSE
Stau2	ENSMUST00000153966.8|ENSMUSG00000025920.19|OTTMUSG00000033135.7|OTTMUST00000082859.5|AC167117.1-008|Stau2|455|protein_coding|	0	0	0.104847	0	0.41117	1.63335	2.00056	0.445852	2.24508	1.59377	-1.48052	0.000182253	FALSE	FALSE
Stau2	ENSMUST00000115359.9|ENSMUSG00000025920.19|OTTMUSG00000033135.7|OTTMUST00000082850.2|AC167117.1-002|Stau2|1151|protein_coding|	0.331771	0.692317	0.0549165	0.0451871	0	0	0.899255	0.861098	0.929097	1.10347	-0.533745	0.00281644	FALSE	FALSE
Stau2	ENSMUST00000145092.7|ENSMUSG00000025920.19|OTTMUSG00000033135.7|OTTMUST00000082878.1|AC167117.1-011|Stau2|564|protein_coding|	0	0	1.47597	1.76729	0	2.16651	0	2.2229	2.84549	3.11782	-1.42189	0.00390097	FALSE	FALSE
Stau2	ENSMUST00000144138.3|ENSMUSG00000025920.19|OTTMUSG00000033135.7|OTTMUST00000086845.1|AC167117.1-017|Stau2|585|protein_coding|	0.361737	0	0	0	0	0	0	0.000321685	0	0	0.072283	0.413428	FALSE	FALSE
AC167117.2	ENSMUST00000160446.7|ENSMUSG00000089982.7|OTTMUSG00000034215.1|OTTMUST00000086847.1|AC167117.2-001|AC167117.2|709|antisense|	0	0	0	0	0	0	0	0.068928	0	0	-0.0137856	0.778681	FALSE	FALSE
Ube2w	ENSMUST00000182554.7|ENSMUSG00000025939.17|OTTMUSG00000029683.3|OTTMUST00000113103.1|AC162448.1-006|Ube2w|1508|protein_coding|	0.405701	0	0.153041	0.140857	0.0237748	0	1.64416	0	0.292719	0	-0.242701	0.231637	FALSE	FALSE
Ube2w	ENSMUST00000182080.1|ENSMUSG00000025939.17|OTTMUSG00000029683.3|OTTMUST00000113104.1|AC162448.1-005|Ube2w|411|processed_transcript|	0.957126	0	0.799543	0.228714	1.20512	0	0	0.783871	1.10415	0.809161	0.0986632	0.0132289	FALSE	FALSE
Ube2w	ENSMUST00000117146.7|ENSMUSG00000025939.17|OTTMUSG00000029683.3|OTTMUST00000073645.2|AC162448.1-001|Ube2w|2181|protein_coding|	2.23663	2.19541	2.44325	2.53253	2.60509	2.99507	3.6616	3.57739	3.49592	3.36323	-1.01606	6.66855e-11	FALSE	TRUE
Ube2w	ENSMUST00000133639.1|ENSMUSG00000025939.17|OTTMUSG00000029683.3|OTTMUST00000073647.2|AC162448.1-003|Ube2w|493|nonsense_mediated_decay|	1.88399	0	1.42708	3.28909	1.0335	1.69347	0	3.34258	1.52101	2.42348	-0.269375	0.00517192	FALSE	FALSE
Ube2w	ENSMUST00000136455.8|ENSMUSG00000025939.17|OTTMUSG00000029683.3|OTTMUST00000073648.2|AC162448.1-004|Ube2w|1517|retained_intron|	0	0	0.283417	0.136017	0.186186	0	0.162646	0.165035	0.412077	0.343564	-0.0955402	0.0125682	FALSE	FALSE
Ube2w	ENSMUST00000132919.1|ENSMUSG00000025939.17|OTTMUSG00000029683.3|OTTMUST00000073646.1|AC162448.1-002|Ube2w|423|retained_intron|	0.418713	0	0.405748	0	0.642863	3.51751	0	0.648088	0.400996	0.785705	-0.776995	0.0856253	FALSE	FALSE
RP23-382H8.2	ENSMUST00000195710.1|ENSMUSG00000102457.1|OTTMUSG00000048075.1|OTTMUST00000123523.1|RP23-382H8.2-001|RP23-382H8.2|2980|TEC|	0	0	0.0440429	0.00979288	0	0	0	0	0.153816	0.035562	-0.0271084	0.38238	FALSE	FALSE
Eloc	ENSMUST00000188641.6|ENSMUSG00000079658.9|OTTMUSG00000048076.2|OTTMUST00000123524.1|RP23-382H8.3-002|Eloc|2014|protein_coding|	4.41843	4.26563	4.13971	4.30958	3.91262	3.95117	4.46472	3.98831	4.38837	4.14837	0.0210077	2.02982e-12	FALSE	FALSE
Eloc	ENSMUST00000115352.9|ENSMUSG00000079658.9|OTTMUSG00000048076.2|OTTMUST00000123525.1|RP23-382H8.3-001|Eloc|960|protein_coding|	4.84279	4.91561	3.71192	3.82916	3.99954	3.80392	4.53562	1.99851	2.50448	3.28695	1.03391	5.12825e-07	TRUE	FALSE
Eloc	ENSMUST00000186948.6|ENSMUSG00000079658.9|OTTMUSG00000048076.2|OTTMUST00000123526.1|RP23-382H8.3-004|Eloc|641|protein_coding|	5.3758	5.20317	3.19164	3.01138	3.51494	5.83656	3.77406	3.19144	2.17755	1.85537	0.692389	3.93097e-05	FALSE	FALSE
Eloc	ENSMUST00000187910.6|ENSMUSG00000079658.9|OTTMUSG00000048076.2|OTTMUST00000123527.1|RP23-382H8.3-005|Eloc|620|protein_coding|	2.515	0.496884	1.69531	1.17202	1.50722	0	0	1.65969	0.916948	1.53624	0.654714	0.00231557	FALSE	FALSE
Eloc	ENSMUST00000185771.6|ENSMUSG00000079658.9|OTTMUSG00000048076.2|OTTMUST00000123528.1|RP23-382H8.3-006|Eloc|742|protein_coding|	1.26534	0.604606	0.000175998	0	0	2.18358	0	0	0.523414	0	-0.167374	0.199142	FALSE	FALSE
Eloc	ENSMUST00000185393.6|ENSMUSG00000079658.9|OTTMUSG00000048076.2|OTTMUST00000123529.2|RP23-382H8.3-009|Eloc|366|protein_coding|	6.43987	6.00407	8.49567	8.4796	8.25269	5.71349	6.51339	7.49569	7.77454	7.96421	0.442116	2.0192e-08	FALSE	FALSE
Eloc	ENSMUST00000186701.1|ENSMUSG00000079658.9|OTTMUSG00000048076.2|OTTMUST00000123530.2|RP23-382H8.3-007|Eloc|534|protein_coding|	2.62161	2.79927	2.04104	1.55467	1.93093	2.03535	0	1.5842	1.30784	0.921683	1.01969	4.24389e-05	FALSE	FALSE
Eloc	ENSMUST00000188987.6|ENSMUSG00000079658.9|OTTMUSG00000048076.2|OTTMUST00000123531.1|RP23-382H8.3-008|Eloc|350|retained_intron|	0.612731	2.24606	4.86634	4.0579	4.9184	2.44529	0	4.46031	3.11566	3.56399	0.623236	0.00119176	FALSE	FALSE
Eloc	ENSMUST00000186541.1|ENSMUSG00000079658.9|OTTMUSG00000048076.2|OTTMUST00000123532.1|RP23-382H8.3-010|Eloc|410|retained_intron|	0.514304	0	1.80937	0.770441	0.785592	0	2.19307	1.39074	0	0.960666	-0.132955	0.0237358	FALSE	FALSE
Eloc	ENSMUST00000190986.1|ENSMUSG00000079658.9|OTTMUSG00000048076.2|OTTMUST00000123533.1|RP23-382H8.3-011|Eloc|384|retained_intron|	0.856841	0	0	0.721874	0	0	0	0	0	0	0.315743	0.11229	FALSE	FALSE
Eloc	ENSMUST00000191535.1|ENSMUSG00000079658.9|OTTMUSG00000048076.2|OTTMUST00000123534.1|RP23-382H8.3-003|Eloc|323|retained_intron|	0	0	3.33419	1.09893	1.67975	0	0	2.54323	2.54498	0.561057	0.0927201	0.053587	FALSE	FALSE
RP23-382H8.4	ENSMUST00000181371.1|ENSMUSG00000097744.1|OTTMUSG00000048077.1|OTTMUST00000123535.1|RP23-382H8.4-001|RP23-382H8.4|2788|lincRNA|	0	0	0.093287	0.0924199	0.14086	0	0.0649822	0.362582	0.431114	0.252933	-0.157009	0.0149509	FALSE	FALSE
Tmem70	ENSMUST00000177501.1|ENSMUSG00000025940.6|OTTMUSG00000042171.1|OTTMUST00000110681.1|RP23-382H8.1-001|Tmem70|1636|protein_coding|	2.45693	2.76533	4.91623	5.25137	4.91809	3.36356	2.10762	4.12576	5.01084	4.28278	0.283476	1.02032e-05	FALSE	FALSE
Tmem70	ENSMUST00000177532.1|ENSMUSG00000025940.6|OTTMUSG00000042171.1|OTTMUST00000110682.1|RP23-382H8.1-003|Tmem70|517|processed_transcript|	2.18303	0.908777	4.67673	2.81281	4.48207	2.21557	2.26768	3.78086	3.44132	4.66497	-0.261394	0.000121092	FALSE	FALSE
Tmem70	ENSMUST00000065373.5|ENSMUSG00000025940.6|OTTMUSG00000042171.1|OTTMUST00000110683.1|RP23-382H8.1-002|Tmem70|1710|protein_coding|	5.43129	5.22327	4.01029	4.03045	4.05391	4.83172	5.2644	4.06248	3.64933	4.21112	0.146031	2.36896e-08	FALSE	FALSE
Tmem70	ENSMUST00000176451.1|ENSMUSG00000025940.6|OTTMUSG00000042171.1|OTTMUST00000110684.1|RP23-382H8.1-004|Tmem70|374|processed_transcript|	2.41209	3.59196	1.70407	1.9546	2.28597	0	0	2.1012	2.62095	3.02109	0.841089	0.00100241	FALSE	FALSE
Ly96	ENSMUST00000191260.1|ENSMUSG00000025779.10|OTTMUSG00000048080.2|OTTMUST00000123538.1|RP23-382H8.6-003|Ly96|666|retained_intron|	0.884774	0.704737	0.407256	0.340559	0	2.34489	1.66238	0.815514	1.32272	0.695594	-0.900755	0.000538952	FALSE	FALSE
Ly96	ENSMUST00000026881.10|ENSMUSG00000025779.10|OTTMUSG00000048080.2|OTTMUST00000123539.1|RP23-382H8.6-001|Ly96|632|protein_coding|	1.72744	1.23544	3.19148	2.57364	2.44585	3.7323	3.0801	4.28879	4.55054	3.81914	-1.6594	4.09e-07	FALSE	TRUE
Ly96	ENSMUST00000190366.1|ENSMUSG00000025779.10|OTTMUSG00000048080.2|OTTMUST00000123540.2|RP23-382H8.6-002|Ly96|429|protein_coding|	0	0	0.534676	0	0	0	0	2.71162	2.96707	2.31583	-1.49197	0.02052	FALSE	FALSE
RP23-470P10.2	ENSMUST00000071842.9|ENSMUSG00000091020.3|OTTMUSG00000048082.1|OTTMUST00000123542.1|RP23-470P10.2-001|RP23-470P10.2|1860|processed_pseudogene|	0	0.600176	1.64443	0.873386	1.64615	0	0	1.94192	1.73914	1.75566	-0.134516	0.0119673	FALSE	FALSE
Jph1	ENSMUST00000186024.1|ENSMUSG00000042686.5|OTTMUSG00000048149.2|OTTMUST00000123659.2|RP24-254D14.2-002|Jph1|614|nonsense_mediated_decay|	0	0	0	0	0	0	0	0.118737	0	0	-0.0237474	0.610587	FALSE	FALSE
Jph1	ENSMUST00000038382.4|ENSMUSG00000042686.5|OTTMUSG00000048149.2|OTTMUST00000123660.1|RP24-254D14.2-001|Jph1|4809|protein_coding|	0	0	0	0	0	0.33745	0.392017	0.0531989	0.106169	0.103558	-0.198479	0.0105699	FALSE	FALSE
Gdap1	ENSMUST00000026879.7|ENSMUSG00000025777.8|OTTMUSG00000022300.2|OTTMUST00000053130.1|AC127359.1-001|Gdap1|3949|protein_coding|	0	0	0.00842522	0	0	0	0.0939779	0	0.193513	0	-0.0558132	0.234823	FALSE	FALSE
Gdap1	ENSMUST00000150457.1|ENSMUSG00000025777.8|OTTMUSG00000022300.2|OTTMUST00000053131.1|AC127359.1-002|Gdap1|2162|retained_intron|	0	0	0	0	0	0	0.305336	0.0500517	0	0	-0.0710774	0.311919	FALSE	FALSE
Gdap1	ENSMUST00000189736.1|ENSMUSG00000025777.8|OTTMUSG00000022300.2|OTTMUST00000123681.1|AC127359.1-003|Gdap1|1058|nonsense_mediated_decay|	0	0	0.0747342	0	0	0	0	0	0.132974	0	-0.011648	0.541869	FALSE	FALSE
Gdap1	ENSMUST00000189465.1|ENSMUSG00000025777.8|OTTMUSG00000022300.2|OTTMUST00000123682.1|AC127359.1-004|Gdap1|3680|retained_intron|	0.796655	0.844386	0.00839079	0.00780116	0.00721847	2.08374	3.20706	0.0557954	0.0209822	0.0930747	-0.759241	0.101275	FALSE	FALSE
Rbm6-ps1	ENSMUST00000186192.1|ENSMUSG00000101589.1|OTTMUSG00000048165.1|OTTMUST00000123686.1|RP23-215C21.2-001|Rbm6-ps1|2870|processed_pseudogene|	0	0.117645	0.0101081	0.0436287	0.0103674	0	0	0	0.0240828	0.0135266	0.0288279	0.306092	FALSE	FALSE
RP23-215C21.3	ENSMUST00000186816.1|ENSMUSG00000102048.1|OTTMUSG00000048166.1|OTTMUST00000123687.1|RP23-215C21.3-001|RP23-215C21.3|486|processed_pseudogene|	0	0	0.0996238	0.109096	0	0.337824	0	0.256962	0.1197	0.132189	-0.127591	0.0148367	FALSE	FALSE
Pi15	ENSMUST00000088476.3|ENSMUSG00000067780.3|OTTMUSG00000048206.1|OTTMUST00000123771.1|RP23-329F7.1-001|Pi15|6923|protein_coding|	0.0155732	0.0162795	0.068137	0.0533755	0.0416607	0	0	0.0614541	0.124557	0.051869	-0.00857086	0.085794	FALSE	FALSE
RP23-329F7.2	ENSMUST00000186267.1|ENSMUSG00000100053.1|OTTMUSG00000048207.1|OTTMUST00000123772.1|RP23-329F7.2-001|RP23-329F7.2|4218|antisense|	0	0	0	0	0	0	0	0.00815985	0.0526677	0.00940594	-0.0140467	0.74672	FALSE	FALSE
AC104917.1	ENSMUST00000155588.7|ENSMUSG00000085125.7|OTTMUSG00000029756.3|OTTMUST00000073851.2|AC104917.1-001|AC104917.1|1902|antisense|	0	0	0	0	0	0	0.578648	0.462823	0.0713288	0.153739	-0.253308	0.0322665	FALSE	FALSE
AC104917.1	ENSMUST00000127328.1|ENSMUSG00000085125.7|OTTMUSG00000029756.3|OTTMUST00000073850.1|AC104917.1-003|AC104917.1|5210|antisense|	0	0	0.0462689	0	0.0341622	0	0.0572451	0.837606	0.834902	0.804502	-0.490765	0.0140334	FALSE	FALSE
AC104917.1	ENSMUST00000149914.1|ENSMUSG00000085125.7|OTTMUSG00000029756.3|OTTMUST00000073852.1|AC104917.1-002|AC104917.1|2146|antisense|	0	0	0	0	0	0	0	0.578307	0.601514	0.341313	-0.304227	0.027273	FALSE	FALSE
Crispld1	ENSMUST00000159958.7|ENSMUSG00000025776.13|OTTMUSG00000029743.3|OTTMUST00000073809.2|AC105075.1-002|Crispld1|3117|protein_coding|	0	0.0468598	0.326544	0.302864	0.191043	1.21663	0.000496202	2.64959	2.62111	1.82842	-1.48978	0.00287583	FALSE	FALSE
Crispld1	ENSMUST00000160305.7|ENSMUSG00000025776.13|OTTMUSG00000029743.3|OTTMUST00000073849.2|AC105075.1-003|Crispld1|812|protein_coding|	0	0.121636	0.312046	0	0.243574	1.22902	0	2.21256	2.01004	1.82101	-1.31907	0.00176432	FALSE	FALSE
Crispld1	ENSMUST00000095075.4|ENSMUSG00000025776.13|OTTMUSG00000029743.3|OTTMUST00000073808.2|AC105075.1-001|Crispld1|4472|protein_coding|	0.0719713	0	0.0700925	0	0.0047358	1.29473	2.18112	1.33101	1.32136	0.791665	-1.35462	3.53465e-05	FALSE	FALSE
RP23-329F7.3	ENSMUST00000189853.1|ENSMUSG00000099895.1|OTTMUSG00000048208.1|OTTMUST00000123773.1|RP23-329F7.3-001|RP23-329F7.3|629|antisense|	0	0	0	0.134736	0	0	0	0.306794	0.14771	0	-0.0639537	0.200993	FALSE	FALSE
RP24-571A14.1	ENSMUST00000190885.1|ENSMUSG00000100554.1|OTTMUSG00000048209.1|OTTMUST00000123774.1|RP24-571A14.1-001|RP24-571A14.1|1399|processed_pseudogene|	0	0	0	0	0	0	0	0	0.0254924	0	-0.00509847	0.956987	FALSE	FALSE
RP24-571A14.6	ENSMUST00000209898.1|ENSMUSG00000109887.1|OTTMUSG00000048213.3|OTTMUST00000148586.1|RP24-571A14.6-003|RP24-571A14.6|1714|retained_intron|	0	0	0.335736	0.384811	0.168385	0	0.436053	0.479972	0.798859	0.734807	-0.312152	0.00412304	FALSE	FALSE
RP24-571A14.6	ENSMUST00000209405.1|ENSMUSG00000109887.1|OTTMUSG00000048213.3|OTTMUST00000148588.1|RP24-571A14.6-002|RP24-571A14.6|2461|lincRNA|	0	0	0.0323365	0	0.0328611	0	0	0.0428334	0	0	0.00447284	0.712237	FALSE	FALSE
Crisp4	ENSMUST00000115344.1|ENSMUSG00000025774.14|OTTMUSG00000022295.1|OTTMUST00000053109.1|AC161367.4-002|Crisp4|960|protein_coding|	0	0	0	0.0372557	0	0	0	0	0	0	0.00745114	0.914553	FALSE	FALSE
RP24-108N24.2	ENSMUST00000186435.1|ENSMUSG00000101685.1|OTTMUSG00000048214.1|OTTMUST00000123780.1|RP24-108N24.2-001|RP24-108N24.2|985|processed_pseudogene|	0	0	0	0.0360306	0	0	0	0	0	0.0438946	-0.0015728	0.831051	FALSE	FALSE
AC098736.3	ENSMUST00000159108.2|ENSMUSG00000089787.2|OTTMUSG00000026493.2|OTTMUST00000065514.2|AC098736.3-001|AC098736.3|918|antisense|	0	0	0	0	0	0	0	0.0939617	0	0	-0.0187923	0.683211	FALSE	FALSE
AC098736.2	ENSMUST00000162030.1|ENSMUSG00000100720.1|OTTMUSG00000026491.1|OTTMUST00000065511.1|AC098736.2-001|AC098736.2|545|processed_pseudogene|	1.24918	0	0.225806	0.23489	0	0	0	0.89969	0.210004	0.359787	0.0480795	0.121756	FALSE	FALSE
Tfap2b	ENSMUST00000027059.10|ENSMUSG00000025927.13|OTTMUSG00000048274.1|OTTMUST00000123883.1|RP24-119I6.1-001|Tfap2b|5863|protein_coding|	0	0	0.00767632	0.00529794	0	0	0	0.0228038	0.0107025	0.0349355	-0.0110935	0.735137	FALSE	FALSE
RP24-119I6.4	ENSMUST00000190883.1|ENSMUSG00000101117.1|OTTMUSG00000048277.1|OTTMUST00000123890.1|RP24-119I6.4-001|RP24-119I6.4|472|processed_pseudogene|	0.322515	0	0	0	0	0	0	0	0	0	0.0645031	0.422311	FALSE	FALSE
RP24-119I6.5	ENSMUST00000188428.1|ENSMUSG00000100204.1|OTTMUSG00000048278.1|OTTMUST00000123891.1|RP24-119I6.5-001|RP24-119I6.5|2246|processed_pseudogene|	0	0	0.0867186	0.0287601	0	0	0.0816246	0	0	0.0697077	-0.00717072	0.327875	FALSE	FALSE
RP23-245C4.1	ENSMUST00000194347.1|ENSMUSG00000104095.1|OTTMUSG00000048282.1|OTTMUST00000123896.1|RP23-245C4.1-001|RP23-245C4.1|3479|TEC|	0.122659	0.18717	0.114152	0.0715952	0.100865	0	0	0.152949	0.222134	0.106072	0.0230571	0.00759379	FALSE	FALSE
Lincmd1	ENSMUST00000185494.1|ENSMUSG00000099906.2|OTTMUSG00000048283.2|OTTMUST00000123897.1|RP24-305O23.1-001|Lincmd1|5276|lincRNA|	0	0	0.00980148	0.00534393	0.0247225	0.110755	0	0.00663554	0.0123985	0.0261116	-0.0232065	0.381962	FALSE	FALSE
Il17f	ENSMUST00000039046.9|ENSMUSG00000041872.9|OTTMUSG00000048286.2|OTTMUST00000123902.1|RP24-305O23.2-001|Il17f|1178|protein_coding|	0	0	0	0	0	0	0	0	0.0971698	0	-0.019434	0.672571	FALSE	FALSE
Il17f	ENSMUST00000191111.1|ENSMUSG00000041872.9|OTTMUSG00000048286.2|OTTMUST00000123903.1|RP24-305O23.2-002|Il17f|590|retained_intron|	0	0	0	0	0	0	0	0	0.151259	0	-0.0302518	0.543956	FALSE	FALSE
Il17f	ENSMUST00000189301.1|ENSMUSG00000041872.9|OTTMUSG00000048286.2|OTTMUST00000123904.2|RP24-305O23.2-003|Il17f|825|protein_coding|	0	0	0.0717146	0.140073	0	0	0	0.227753	0	0.0582652	-0.0148462	0.245927	FALSE	FALSE
Il17f	ENSMUST00000190692.1|ENSMUSG00000041872.9|OTTMUSG00000048286.2|OTTMUST00000123905.1|RP24-305O23.2-004|Il17f|604|processed_transcript|	0	0	0	0	0	0	0	0	0	0.0472382	-0.00944765	0.87283	FALSE	FALSE
Mcm3	ENSMUST00000053266.10|ENSMUSG00000041859.10|OTTMUSG00000048358.1|OTTMUST00000124003.1|RP24-305O23.3-001|Mcm3|3031|protein_coding|	7.81606	7.53722	6.98766	7.04594	7.31767	7.25793	7.41773	7.25728	6.96957	6.98031	0.164346	1.74387e-13	FALSE	FALSE
Mcm3	ENSMUST00000185296.1|ENSMUSG00000041859.10|OTTMUSG00000048358.1|OTTMUST00000124004.1|RP24-305O23.3-002|Mcm3|3431|retained_intron|	0	0	0	0	0	0	0	0.383185	0	0	-0.076637	0.409608	FALSE	FALSE
Mcm3	ENSMUST00000188112.1|ENSMUSG00000041859.10|OTTMUSG00000048358.1|OTTMUST00000124005.1|RP24-305O23.3-005|Mcm3|716|retained_intron|	0	1.65552	0	1.58736	0	0	0	1.75642	2.21788	2.40984	-0.628249	0.0342691	FALSE	FALSE
Mcm3	ENSMUST00000191061.1|ENSMUSG00000041859.10|OTTMUSG00000048358.1|OTTMUST00000124006.1|RP24-305O23.3-003|Mcm3|607|retained_intron|	3.99123	5.12086	5.82027	5.79674	6.11143	4.9248	0	5.82471	5.32384	5.48584	1.05627	4.346e-05	TRUE	FALSE
Mcm3	ENSMUST00000190421.1|ENSMUSG00000041859.10|OTTMUSG00000048358.1|OTTMUST00000124007.1|RP24-305O23.3-004|Mcm3|900|retained_intron|	0.617199	0	0.330079	0.320928	0.178503	0.671351	0	0.456497	0.158181	0.0610987	0.0199162	0.0202232	FALSE	FALSE
RP23-191A12.1	ENSMUST00000186367.1|ENSMUSG00000099714.1|OTTMUSG00000048359.1|OTTMUST00000124008.1|RP23-191A12.1-001|RP23-191A12.1|1186|processed_pseudogene|	0	0	0	0	0	0	0	0	0	0.165078	-0.0330157	0.523092	FALSE	FALSE
RP23-191A12.5	ENSMUST00000181654.1|ENSMUSG00000097934.1|OTTMUSG00000048363.1|OTTMUST00000124028.1|RP23-191A12.5-001|RP23-191A12.5|1120|lincRNA|	0	0	0.133824	0	0	0	0	0.601123	0.556166	0.334369	-0.271567	0.0297788	FALSE	FALSE
Paqr8	ENSMUST00000189400.6|ENSMUSG00000025931.15|OTTMUSG00000048364.1|OTTMUST00000124029.1|RP23-191A12.3-001|Paqr8|5330|protein_coding|	0.553321	0.888184	0.182996	0.37531	0.253919	1.42728	2.15658	1.03057	0.782312	0.43365	-0.715333	0.00108818	FALSE	FALSE
Paqr8	ENSMUST00000068880.13|ENSMUSG00000025931.15|OTTMUSG00000048364.1|OTTMUST00000124030.1|RP23-191A12.3-002|Paqr8|4704|protein_coding|	0.651567	0.0583345	0.621706	0.560964	0.454619	0.588464	1.1834	1.70343	2.23087	2.0404	-1.07987	0.000152673	FALSE	FALSE
Paqr8	ENSMUST00000167119.7|ENSMUSG00000025931.15|OTTMUSG00000048364.1|-|Paqr8-202|Paqr8|1472|protein_coding|	0.000840846	0	0.00014282	0	7.79034e-05	0	0	0	0	0	0.000212314	0.99992	FALSE	FALSE
Paqr8	ENSMUST00000187651.1|ENSMUSG00000025931.15|OTTMUSG00000048364.1|OTTMUST00000124031.1|RP23-191A12.3-003|Paqr8|1463|protein_coding|	0.587179	0	0.441545	0	0.231725	0	0	0	0	3.89522e-05	0.252082	0.0386266	FALSE	FALSE
Gm24171	ENSMUST00000104126.1|ENSMUSG00000077314.1|-|-|Gm24171-201|Gm24171|131|snoRNA|	0	0	0	0	2.06569	0	0	0	0	0	0.413138	0.377757	FALSE	FALSE
Efhc1	ENSMUST00000160782.1|ENSMUSG00000041809.5|OTTMUSG00000029838.3|OTTMUST00000074048.2|AC156980.1-002|Efhc1|357|processed_transcript|	0	0	0.174256	0	0	0	0.233343	0	1.11448	1.11996	-0.458706	0.0611138	FALSE	FALSE
Efhc1	ENSMUST00000038447.5|ENSMUSG00000041809.5|OTTMUSG00000029838.3|OTTMUST00000074047.2|AC156980.1-001|Efhc1|2146|protein_coding|	0.290928	0	0.0403917	0.0957665	0.125282	0.620576	0.55798	0.765643	0.905426	0.891673	-0.637786	2.63955e-06	FALSE	FALSE
Tram2	ENSMUST00000037998.5|ENSMUSG00000041779.5|OTTMUSG00000026556.3|OTTMUST00000065709.3|AC099705.1-001|Tram2|6492|protein_coding|	0.757748	0.785512	0.169616	0.169789	0.227633	1.55858	1.97384	0.74364	0.733831	0.508041	-0.681526	0.00141516	FALSE	FALSE
Tram2	ENSMUST00000187210.1|ENSMUSG00000041779.5|OTTMUSG00000026556.3|OTTMUST00000124034.1|AC099705.1-002|Tram2|684|processed_transcript|	0.241779	0	0	0.122864	0	0	0	0.600112	0.185834	0	-0.0842605	0.194101	FALSE	FALSE
RP23-80N7.1	ENSMUST00000189119.1|ENSMUSG00000100819.1|OTTMUSG00000048433.1|OTTMUST00000124145.1|RP23-80N7.1-001|RP23-80N7.1|571|unprocessed_pseudogene|	0	0	0	0	0	0	1.15125	0.0974881	0.172782	0	-0.284305	0.218601	FALSE	FALSE
Tmem14a	ENSMUST00000027065.11|ENSMUSG00000025933.15|OTTMUSG00000029833.3|OTTMUST00000074039.1|AC163025.2-001|Tmem14a|1168|protein_coding|	1.39579	1.34776	1.02117	0.978174	1.16408	1.1546	0	1.21847	1.9256	1.30888	0.0598846	0.000165677	FALSE	FALSE
Tmem14a	ENSMUST00000027064.7|ENSMUSG00000025933.15|OTTMUSG00000029833.3|OTTMUST00000074040.3|AC163025.2-002|Tmem14a|1261|protein_coding|	0	0	0.436533	0.373424	0.199826	0.932069	2.52918	0.753335	0.559926	1.24766	-1.00248	0.00277839	FALSE	FALSE
RP23-278E1.4	ENSMUST00000191648.1|ENSMUSG00000102633.1|OTTMUSG00000048502.1|OTTMUST00000124320.1|RP23-278E1.4-001|RP23-278E1.4|2100|TEC|	0.206439	0.0561631	1.44742	1.21889	1.28654	0.059819	0.170071	0.842988	0.743772	0.590981	0.361563	0.00690089	FALSE	FALSE
Gsta3	ENSMUST00000027067.14|ENSMUSG00000025934.15|OTTMUSG00000026333.4|OTTMUST00000065121.3|AC163025.1-001|Gsta3|1457|protein_coding|	0	0	0	0	0	0	0	0	0	0.146157	-0.0292315	0.552644	FALSE	FALSE
Gsta3	ENSMUST00000121676.7|ENSMUSG00000025934.15|OTTMUSG00000026333.4|OTTMUST00000065122.1|AC163025.1-002|Gsta3|894|protein_coding|	0.140988	0	0	0	0.0379894	0	0	0	0.251627	0.0713316	-0.0287962	0.256614	FALSE	FALSE
Gsta3	ENSMUST00000124990.2|ENSMUSG00000025934.15|OTTMUSG00000026333.4|OTTMUST00000065123.3|AC163025.1-003|Gsta3|742|protein_coding|	0	0	0.0487468	0	0	0	0	0.449584	0	0.293269	-0.138821	0.136095	FALSE	FALSE
Gsta3	ENSMUST00000190711.1|ENSMUSG00000025934.15|OTTMUSG00000026333.4|OTTMUST00000124321.1|AC163025.1-004|Gsta3|2792|retained_intron|	0.189181	0	0.019087	0.0105135	0	0	0	0.0278731	0.0473039	0.0630445	0.0161119	0.299342	FALSE	FALSE
RP23-80N7.2	ENSMUST00000185842.1|ENSMUSG00000099343.1|OTTMUSG00000048503.1|OTTMUST00000124322.1|RP23-80N7.2-001|RP23-80N7.2|633|antisense|	0	0	0	0	0	0	0	0	0	0.0829219	-0.0165844	0.722703	FALSE	FALSE
RP23-278E1.5	ENSMUST00000178379.2|ENSMUSG00000096375.2|OTTMUSG00000048504.1|OTTMUST00000124323.1|RP23-278E1.5-001|RP23-278E1.5|366|unprocessed_pseudogene|	0	0	0.0993639	0	0	0	0	0	0	0	0.0198728	0.665512	FALSE	FALSE
RP23-278E1.2	ENSMUST00000082032.12|ENSMUSG00000025936.15|OTTMUSG00000042392.1|OTTMUST00000111736.1|RP23-278E1.2-002|RP23-278E1.2|1148|processed_transcript|	0	0	0	0	0	0	0	0	0	0.0672629	-0.0134526	0.785709	FALSE	FALSE
RP23-278E1.2	ENSMUST00000178869.7|ENSMUSG00000025936.15|OTTMUSG00000042392.1|OTTMUST00000111737.1|RP23-278E1.2-001|RP23-278E1.2|672|transcribed_unprocessed_pseudogene|	0	0	0	0	0	0	0	0	0	0.0836382	-0.0167276	0.720007	FALSE	FALSE
Khdc1c	ENSMUST00000070223.5|ENSMUSG00000041722.7|OTTMUSG00000033756.2|OTTMUST00000097914.1|RP23-278E1.1-001|Khdc1c|1946|protein_coding|	0	0	0	0	0	0	0	0	0	0.0191852	-0.00383705	0.97492	FALSE	FALSE
Khdc1b	ENSMUST00000147615.1|ENSMUSG00000085079.3|OTTMUSG00000033753.1|OTTMUST00000085057.1|AC115920.3-001|Khdc1b|2236|protein_coding|	0	0	0.0122411	0	0.0247764	0	0	0	0.270445	0	-0.0466855	0.435996	FALSE	FALSE
Kcnq5	ENSMUST00000029667.12|ENSMUSG00000028033.16|OTTMUSG00000019675.5|OTTMUST00000047089.1|AC115920.1-002|Kcnq5|6562|protein_coding|	0.715517	0.527458	0.169953	0.350546	0.139565	1.04743	1.44333	0.453736	0.643297	0.791856	-0.495322	0.000290604	FALSE	FALSE
Kcnq5	ENSMUST00000115300.7|ENSMUSG00000028033.16|OTTMUSG00000019675.5|OTTMUST00000047088.2|AC115920.1-001|Kcnq5|6975|protein_coding|	0	0	0	0	0	0.989056	0	0	0	0	-0.197811	0.381732	FALSE	FALSE
Kcnq5	ENSMUST00000173058.7|ENSMUSG00000028033.16|OTTMUSG00000019675.5|OTTMUST00000097898.2|AC115920.1-006|Kcnq5|2472|protein_coding|	0	0	0	0.00424537	0	0	0	0	2.01976e-05	0	0.000845034	0.998725	FALSE	FALSE
Kcnq5	ENSMUST00000174183.7|ENSMUSG00000028033.16|OTTMUSG00000019675.5|OTTMUST00000097899.1|AC115920.1-007|Kcnq5|2648|nonsense_mediated_decay|	0	0	0	0	0	0	0.60619	0	0	0.000119739	-0.121262	0.389992	FALSE	FALSE
Kcnq5	ENSMUST00000173404.1|ENSMUSG00000028033.16|OTTMUSG00000019675.5|OTTMUST00000097900.1|AC115920.1-008|Kcnq5|2775|protein_coding|	0	0	0.0866887	0.202796	0.244633	0	0	0.835844	0.623318	0.946765	-0.374362	0.0230894	FALSE	FALSE
Kcnq5	ENSMUST00000115299.7|ENSMUSG00000028033.16|OTTMUSG00000019675.5|OTTMUST00000054606.2|AC115920.1-003|Kcnq5|1472|retained_intron|	0	0	0	0.0609978	0	0	0	0.218217	0.634322	0.109961	-0.1803	0.115711	FALSE	FALSE
Kcnq5	ENSMUST00000134505.1|ENSMUSG00000028033.16|OTTMUSG00000019675.5|OTTMUST00000054607.1|AC115920.1-004|Kcnq5|662|processed_transcript|	0	0	0.317286	0.183202	0.369261	0	0	0.635344	0.267634	0.35922	-0.0784899	0.0368417	FALSE	FALSE
RP24-496H1.1	ENSMUST00000192487.1|ENSMUSG00000104138.1|OTTMUSG00000048505.1|OTTMUST00000124324.1|RP24-496H1.1-001|RP24-496H1.1|2327|TEC|	0	0	0	0.0255973	0	0	0	0.0155447	0.0557926	0.0617486	-0.0214977	0.414944	FALSE	FALSE
AC115920.2	ENSMUST00000119064.1|ENSMUSG00000082935.3|OTTMUSG00000019674.1|OTTMUST00000047087.1|AC115920.2-001|AC115920.2|1124|processed_pseudogene|	0.214515	0	0.105378	0.114908	0.207914	0	0	0.141367	0	0.268161	0.0466373	0.0355909	FALSE	FALSE
RP23-322P13.2	ENSMUST00000194737.1|ENSMUSG00000103748.1|OTTMUSG00000048506.1|OTTMUST00000124325.1|RP23-322P13.2-001|RP23-322P13.2|1567|TEC|	0	0	0.151891	0.129408	0.0263043	0	0	0.671474	0.98619	0.422518	-0.354516	0.0352304	FALSE	FALSE
Gm26580	ENSMUST00000181002.1|ENSMUSG00000097109.1|-|-|Gm26580-201|Gm26580|2095|lincRNA|	0	0	0.556366	0.518851	0.548064	0.11755	0.24873	1.24313	2.13277	1.38005	-0.69979	0.0108762	FALSE	FALSE
Rims1	ENSMUST00000164877.7|ENSMUSG00000041670.16|OTTMUSG00000046025.2|-|Rims1-207|Rims1|2294|protein_coding|	0	0	0	0.0137838	0.0121467	0	0	0	0	0	0.0051861	0.954446	FALSE	FALSE
Rims1	ENSMUST00000218140.1|ENSMUSG00000041670.16|OTTMUSG00000046025.2|-|Rims1-209|Rims1|1434|protein_coding|	0	0	0	0	0	0	0.564177	0	0	0	-0.112835	0.392206	FALSE	FALSE
RP24-495G2.2	ENSMUST00000191045.1|ENSMUSG00000101227.1|OTTMUSG00000046247.1|OTTMUST00000120582.1|RP24-495G2.2-001|RP24-495G2.2|2078|sense_overlapping|	0	0	0.0132936	0	0.0135109	0	0	0.0350819	0.0160684	0	-0.00486917	0.810157	FALSE	FALSE
RP24-163I14.1	ENSMUST00000073179.5|ENSMUSG00000073730.2|OTTMUSG00000046242.1|OTTMUST00000120576.1|RP24-163I14.1-001|RP24-163I14.1|1781|protein_coding|	0	0	0.0158615	0	0.0161183	0	0	0	0	0	0.00639596	0.932259	FALSE	FALSE
RP23-28L24.5	ENSMUST00000195365.1|ENSMUSG00000102766.1|OTTMUSG00000042810.1|-|Gm6420-202|RP23-28L24.5|420|TEC|	0	0	0	0	0	0	0	0	0.163227	0	-0.0326454	0.525679	FALSE	FALSE
Ogfrl1	ENSMUST00000027343.5|ENSMUSG00000026158.11|OTTMUSG00000046267.3|OTTMUST00000120614.2|RP23-28L24.10-001|Ogfrl1|4844|protein_coding|	3.54783	3.31556	2.11521	2.27561	2.19552	3.99096	4.32722	3.04895	3.075	3.08054	-0.814586	3.45409e-07	FALSE	FALSE
Ogfrl1	ENSMUST00000186064.6|ENSMUSG00000026158.11|OTTMUSG00000046267.3|OTTMUST00000120615.1|RP23-28L24.10-003|Ogfrl1|2926|retained_intron|	0.230198	0	1.4368	1.27415	1.05415	0.882743	0	2.22207	1.62406	1.19834	-0.386384	0.00535142	FALSE	FALSE
Ogfrl1	ENSMUST00000188677.1|ENSMUSG00000026158.11|OTTMUSG00000046267.3|OTTMUST00000120616.2|RP23-28L24.10-002|Ogfrl1|808|protein_coding|	1.87778	2.90826	4.54074	4.94528	4.60816	3.74675	4.27067	5.67161	6.11011	5.62388	-1.30856	2.53975e-06	FALSE	TRUE
Ogfrl1	ENSMUST00000189537.1|ENSMUSG00000026158.11|OTTMUSG00000046267.3|OTTMUST00000120832.1|RP23-28L24.10-004|Ogfrl1|1522|processed_transcript|	0	0	0.0190628	0	0	0	0	0.298616	0.293232	0.0255292	-0.119663	0.103261	FALSE	FALSE
RP24-361E14.1	ENSMUST00000180769.1|ENSMUSG00000097920.1|OTTMUSG00000042685.1|OTTMUST00000112406.1|RP24-361E14.1-001|RP24-361E14.1|989|processed_pseudogene|	0	0	0	0	0	0	0	0	0	0.0869345	-0.0173869	0.707839	FALSE	FALSE
B3gat2	ENSMUST00000063663.5|ENSMUSG00000026156.8|OTTMUSG00000026519.3|OTTMUST00000065597.2|AC121857.1-001|B3gat2|5655|protein_coding|	0.108506	0	0.092493	0.0385514	0.0207546	0	0	0.138082	0.303903	0.231356	-0.0826074	0.039411	FALSE	FALSE
Smap1	ENSMUST00000149737.7|ENSMUSG00000026155.13|OTTMUSG00000026521.4|OTTMUST00000065603.2|AC121857.2-002|Smap1|1864|processed_transcript|	0.407052	0	0	0	0.0576679	0	0.399615	0.152891	0	0	-0.0175571	0.228847	FALSE	FALSE
Smap1	ENSMUST00000027339.13|ENSMUSG00000026155.13|OTTMUSG00000026521.4|OTTMUST00000065602.2|AC121857.2-001|Smap1|2289|protein_coding|	5.26316	5.00217	4.9935	5.43949	5.23043	4.93416	4.86072	4.63118	4.99822	4.70411	0.360072	7.3557e-14	FALSE	FALSE
Smap1	ENSMUST00000136506.1|ENSMUSG00000026155.13|OTTMUSG00000026521.4|OTTMUST00000065712.1|AC121857.2-006|Smap1|445|processed_transcript|	0	0	2.38882	0	2.86325	0	1.44269e-06	2.06012	0	2.13393	0.211603	0.108671	FALSE	FALSE
Smap1	ENSMUST00000129254.7|ENSMUSG00000026155.13|OTTMUSG00000026521.4|OTTMUST00000065604.3|AC121857.2-003|Smap1|1365|protein_coding|	2.79355	3.56736	0	0	0	0	0	0	0	0	1.27218	0.111722	FALSE	FALSE
Smap1	ENSMUST00000148710.7|ENSMUSG00000026155.13|OTTMUSG00000026521.4|OTTMUST00000065836.1|AC121857.2-007|Smap1|809|processed_transcript|	3.8933	3.13538	0.318638	0	0	0	2.97232	0	0	0	0.875	0.132171	FALSE	FALSE
Smap1	ENSMUST00000141330.7|ENSMUSG00000026155.13|OTTMUSG00000026521.4|OTTMUST00000065711.1|AC121857.2-005|Smap1|923|processed_transcript|	0.774587	1.16569	0.000415436	0.248912	0	1.80191	0	0.186127	0	0.161101	0.00809254	0.149208	FALSE	FALSE
Smap1	ENSMUST00000133398.1|ENSMUSG00000026155.13|OTTMUSG00000026521.4|OTTMUST00000065710.2|AC121857.2-004|Smap1|1271|retained_intron|	0	0	0	0.00780834	0.084116	0	0	0	0.104601	0	-0.00253534	0.55064	FALSE	FALSE
Sdhaf4	ENSMUST00000027338.3|ENSMUSG00000026154.4|OTTMUSG00000022115.3|OTTMUST00000052493.1|AC123790.1-001|Sdhaf4|683|protein_coding|	5.05429	4.87266	5.31737	5.37058	5.16337	5.2989	5.04886	5.23903	5.51444	5.65709	-0.196013	3.81157e-13	FALSE	FALSE
Sdhaf4	ENSMUST00000155767.2|ENSMUSG00000026154.4|OTTMUSG00000022115.3|OTTMUST00000052496.2|AC123790.1-002|Sdhaf4|426|processed_transcript|	0	0	1.00903	0.271263	0.926478	0	0	0	0.26143	0.824607	0.224148	0.0752132	FALSE	FALSE
RP24-287C19.1	ENSMUST00000195143.1|ENSMUSG00000102495.1|OTTMUSG00000046048.1|OTTMUST00000120251.1|RP24-287C19.1-001|RP24-287C19.1|388|TEC|	0	0	0	0	0.202167	0	0	0.247817	0	0.238574	-0.0568448	0.180825	FALSE	FALSE
Fam135a	ENSMUST00000188712.6|ENSMUSG00000026153.15|OTTMUSG00000046269.2|OTTMUST00000120619.1|RP24-287C19.2-006|Fam135a|5122|nonsense_mediated_decay|	0	0	0	0	0	0	0	0	0	0.0756161	-0.0151232	0.75118	FALSE	FALSE
Fam135a	ENSMUST00000187369.6|ENSMUSG00000026153.15|OTTMUSG00000046269.2|OTTMUST00000120621.1|RP24-287C19.2-005|Fam135a|4976|protein_coding|	0	0	0.0353973	0	0	0	0	0	0	0	0.00707946	0.921864	FALSE	FALSE
Fam135a	ENSMUST00000186331.1|ENSMUSG00000026153.15|OTTMUSG00000046269.2|OTTMUST00000120622.1|RP24-287C19.2-007|Fam135a|2564|nonsense_mediated_decay|	0.0436315	0	0	0	0	0.0951845	0	0	0.00116955	0.159559	-0.0424564	0.242787	FALSE	FALSE
Fam135a	ENSMUST00000027337.14|ENSMUSG00000026153.15|OTTMUSG00000046269.2|OTTMUST00000120623.1|RP24-287C19.2-001|Fam135a|5536|protein_coding|	0	0	0	0	0	0	0.116884	0.33001	0.287223	0.0744561	-0.161715	0.0209693	FALSE	FALSE
Fam135a	ENSMUST00000185807.1|ENSMUSG00000026153.15|OTTMUSG00000046269.2|OTTMUST00000120624.2|RP24-287C19.2-009|Fam135a|483|protein_coding|	0	0	0	0	0	0	0	0.400735	0.938774	0	-0.267902	0.161823	FALSE	FALSE
Fam135a	ENSMUST00000186999.6|ENSMUSG00000026153.15|OTTMUSG00000046269.2|OTTMUST00000120625.2|RP24-287C19.2-003|Fam135a|2931|protein_coding|	0	0	0.000597152	0	0	0	0.443531	0.15223	0.23403	0.098747	-0.185588	0.0221965	FALSE	FALSE
Fam135a	ENSMUST00000185525.1|ENSMUSG00000026153.15|OTTMUSG00000046269.2|OTTMUST00000120626.1|RP24-287C19.2-002|Fam135a|2654|retained_intron|	0	0	0	0.0330896	0	0	0	0.117276	0.253126	0.213105	-0.110084	0.048224	FALSE	FALSE
Col19a1	ENSMUST00000144297.1|ENSMUSG00000026141.13|OTTMUSG00000021418.1|OTTMUST00000050757.1|AC130201.1-002|Col19a1|5441|processed_transcript|	0	0.0512343	0.00469697	0	0	0	0	0	0	0	0.0111862	0.829889	FALSE	FALSE
Col19a1	ENSMUST00000051344.5|ENSMUSG00000026141.13|OTTMUSG00000021418.1|OTTMUST00000050758.1|AC130201.1-003|Col19a1|3336|protein_coding|	0	0.0513791	0	0	0	0	0	0.0312201	0	0	0.00403178	0.81647	FALSE	FALSE
Tubb4b-ps2	ENSMUST00000187481.1|ENSMUSG00000099997.1|OTTMUSG00000046315.1|OTTMUST00000120735.1|RP23-8J15.8-001|Tubb4b-ps2|1337|processed_pseudogene|	0.172432	0	0.163589	0.0794785	0.179835	0	0.142496	0.145098	0.0929056	0.0329443	0.0363781	0.00860819	FALSE	FALSE
RP23-8J15.7	ENSMUST00000187714.1|ENSMUSG00000100131.1|OTTMUSG00000046316.1|OTTMUST00000120736.1|RP23-8J15.7-001|RP23-8J15.7|876|unprocessed_pseudogene|	0	0	4.90712	6.52287	3.42199	0	0	3.16906	5.76294	5.07183	0.169632	0.0259918	FALSE	FALSE
RP23-8J15.6	ENSMUST00000088336.2|ENSMUSG00000067736.2|OTTMUSG00000046317.1|OTTMUST00000120737.1|RP23-8J15.6-001|RP23-8J15.6|294|unprocessed_pseudogene|	0	0	0	0	4.32808e-06	0	0	0	0	0	8.65616e-07	1	FALSE	FALSE
RP23-8J15.5	ENSMUST00000188299.1|ENSMUSG00000101939.1|OTTMUSG00000046318.1|OTTMUST00000120738.1|RP23-8J15.5-001|RP23-8J15.5|345|unprocessed_pseudogene|	9.45642	6.60843	7.21346e-06	0.00137279	0	9.93681	10.6285	0	0	0	-0.899808	0.110838	FALSE	FALSE
RP23-8J15.4	ENSMUST00000190277.1|ENSMUSG00000101111.1|OTTMUSG00000046319.1|OTTMUST00000120739.1|RP23-8J15.4-001|RP23-8J15.4|783|unprocessed_pseudogene|	11.6301	10.2384	10.653	11.248	10.5114	11.4771	12.5619	10.2332	11.0467	10.9885	-0.405263	1.6505e-11	FALSE	FALSE
RP23-8J15.3	ENSMUST00000189941.1|ENSMUSG00000100862.1|OTTMUSG00000046320.1|OTTMUST00000120740.1|RP23-8J15.3-001|RP23-8J15.3|678|unprocessed_pseudogene|	11.4712	9.60071	11.1263	11.2843	10.518	10.9042	11.872	10.2968	11.062	10.8362	-0.194141	9.55802e-12	FALSE	FALSE
RP23-8J15.2	ENSMUST00000188231.1|ENSMUSG00000102070.1|OTTMUSG00000046321.1|OTTMUST00000120741.1|RP23-8J15.2-001|RP23-8J15.2|681|unprocessed_pseudogene|	12.4303	10.7097	10.908	11.9515	10.8387	12.1296	13.2507	10.5765	11.3208	10.7374	-0.235325	1.27682e-10	FALSE	FALSE
RP23-8J15.1	ENSMUST00000187117.1|ENSMUSG00000101249.1|OTTMUSG00000046295.1|OTTMUST00000120689.1|RP23-8J15.1-001|RP23-8J15.1|492|unprocessed_pseudogene|	10.9084	9.38799	11.2872	11.3989	10.4939	10.8829	11.8568	11.7267	12.4354	11.8334	-1.05176	1.01195e-11	FALSE	TRUE
Lmbrd1	ENSMUST00000191471.6|ENSMUSG00000073725.8|OTTMUSG00000046322.2|OTTMUST00000120742.1|RP23-110D19.1-001|Lmbrd1|4453|protein_coding|	1.97932	2.35524	1.52994	1.68529	1.31585	2.59417	2.98051	2.23322	1.89275	2.43045	-0.653094	1.73948e-07	FALSE	FALSE
Lmbrd1	ENSMUST00000186096.6|ENSMUSG00000073725.8|OTTMUSG00000046322.2|OTTMUST00000120743.1|RP23-110D19.1-004|Lmbrd1|688|protein_coding|	2.78058	2.53062	2.49245	2.4843	2.21198	0	0	3.27311	2.81813	2.94226	0.693287	0.00069875	FALSE	FALSE
Lmbrd1	ENSMUST00000186190.1|ENSMUSG00000073725.8|OTTMUSG00000046322.2|OTTMUST00000120744.2|RP23-110D19.1-003|Lmbrd1|448|protein_coding|	0	0.954471	2.71314	2.37281	2.24424	0	3.09911	2.90354	1.28602	2.51233	-0.303267	0.00310203	FALSE	FALSE
Lmbrd1	ENSMUST00000095062.9|ENSMUSG00000073725.8|OTTMUSG00000046322.2|OTTMUST00000120745.1|RP23-110D19.1-002|Lmbrd1|5228|protein_coding|	1.16896	0.915506	0.662782	0.392523	0.745508	1.84164	1.72581	0.925362	0.827344	1.06502	-0.499979	4.15406e-05	FALSE	FALSE
Lmbrd1	ENSMUST00000187468.1|ENSMUSG00000073725.8|OTTMUSG00000046322.2|OTTMUST00000120746.1|RP23-110D19.1-006|Lmbrd1|742|retained_intron|	0.465097	0	1.66363	0	0.537544	0	0	0.672631	1.69285	1.47631	-0.235103	0.0489932	FALSE	FALSE
Lmbrd1	ENSMUST00000190195.1|ENSMUSG00000073725.8|OTTMUSG00000046322.2|OTTMUST00000120747.1|RP23-110D19.1-005|Lmbrd1|529|protein_coding|	2.87127	3.29357	3.42356	2.87432	3.24293	1.4082	2.03516	3.35433	3.20998	3.65956	0.407684	1.14768e-06	FALSE	FALSE
RP24-178K6.1	ENSMUST00000186563.1|ENSMUSG00000100483.1|OTTMUSG00000046365.1|OTTMUST00000120818.1|RP24-178K6.1-002|RP24-178K6.1|641|lincRNA|	0	0	0	1.03544	0	0	0	0	0	0	0.207088	0.381283	FALSE	FALSE
RP24-178K6.1	ENSMUST00000189477.1|ENSMUSG00000100483.1|OTTMUSG00000046365.1|OTTMUST00000120819.1|RP24-178K6.1-001|RP24-178K6.1|748|lincRNA|	0	0	0.84187	0	0.186972	0	0	0.206601	0.75762	0.637197	-0.114515	0.101277	FALSE	FALSE
RP24-178K6.2	ENSMUST00000188406.1|ENSMUSG00000100450.1|OTTMUSG00000046368.1|OTTMUST00000120825.1|RP24-178K6.2-001|RP24-178K6.2|816|processed_pseudogene|	0.157401	0	0.163792	0.0467676	0.202304	0	0.258649	0.284513	0.0553345	0.164573	-0.038561	0.0118973	FALSE	FALSE
Adgrb3	ENSMUST00000146592.7|ENSMUSG00000033569.17|OTTMUSG00000025352.6|OTTMUST00000062406.2|AC129314.1-002|Adgrb3|4467|protein_coding|	0	0.0590617	0	0	0	0	0	0	0	0	0.0118123	0.821094	FALSE	FALSE
Adgrb3	ENSMUST00000153568.7|ENSMUSG00000033569.17|OTTMUSG00000025352.6|OTTMUST00000062408.1|AC129314.1-004|Adgrb3|2646|retained_intron|	0	0.113432	0	0	0	0	0.314533	0	0	0	-0.0402201	0.419324	FALSE	FALSE
Adgrb3	ENSMUST00000190202.1|ENSMUSG00000033569.17|OTTMUSG00000025352.6|OTTMUST00000120862.1|AC129314.1-009|Adgrb3|2254|retained_intron|	0.146378	0.104263	0.0366271	0.0379894	0.097844	1.04503	0	0.164229	0.129077	0.149043	-0.212856	0.111948	FALSE	FALSE
Adgrb3	ENSMUST00000189254.1|ENSMUSG00000033569.17|OTTMUSG00000025352.6|OTTMUST00000120905.1|AC129314.1-010|Adgrb3|5530|retained_intron|	0	0	0	0	0	0.204156	0.0634229	0	0	0	-0.0535157	0.289488	FALSE	FALSE
AC122187.1	ENSMUST00000119680.1|ENSMUSG00000080849.1|OTTMUSG00000025426.1|OTTMUST00000062606.1|AC122187.1-001|AC122187.1|444|processed_pseudogene|	0	0	0	0.145106	0	0	0	0	0	0	0.0290212	0.554507	FALSE	FALSE
RP23-21P2.4	ENSMUST00000193138.1|ENSMUSG00000104257.1|OTTMUSG00000046406.1|OTTMUST00000120884.1|RP23-21P2.4-001|RP23-21P2.4|1551|TEC|	0	0	0	0.0492111	0	0	0.119505	0.0656068	0	0.0496001	-0.0371001	0.183589	FALSE	FALSE
RP23-21P2.5	ENSMUST00000193392.1|ENSMUSG00000104027.1|OTTMUSG00000046424.1|OTTMUST00000120906.1|RP23-21P2.5-001|RP23-21P2.5|3433|TEC|	0	0	0	0	0	0	0	0.0404141	0	0.0102571	-0.0101342	0.850046	FALSE	FALSE
RP23-21P2.6	ENSMUST00000193079.1|ENSMUSG00000102407.1|OTTMUSG00000046425.1|OTTMUST00000120907.1|RP23-21P2.6-001|RP23-21P2.6|2533|TEC|	0	0	0	0	0	0.271783	0	0	0	0	-0.0543566	0.439279	FALSE	FALSE
RP23-21P2.8	ENSMUST00000192216.1|ENSMUSG00000104100.1|OTTMUSG00000046427.1|OTTMUST00000120909.1|RP23-21P2.8-001|RP23-21P2.8|3257|TEC|	0.0339142	0	0	0.035676	0.0199538	0	0	0	0.0217483	0	0.0135591	0.604833	FALSE	FALSE
RP23-347F2.2	ENSMUST00000195543.1|ENSMUSG00000103889.1|OTTMUSG00000046428.1|OTTMUST00000120910.1|RP23-347F2.2-001|RP23-347F2.2|2935|TEC|	0	0	0	0.0363444	0.0184305	0	0	0	0.0297949	0	0.00499599	0.790921	FALSE	FALSE
RP23-347F2.1	ENSMUST00000194535.1|ENSMUSG00000104221.1|OTTMUSG00000046429.1|OTTMUST00000120911.1|RP23-347F2.1-001|RP23-347F2.1|2943|TEC|	0	0	0	0	0	0.198029	0	0.0120108	0.0115629	0.0146638	-0.0472533	0.347708	FALSE	FALSE
RP23-478K4.2	ENSMUST00000193573.1|ENSMUSG00000102250.1|OTTMUSG00000046440.1|OTTMUST00000120928.1|RP23-478K4.2-001|RP23-478K4.2|3995|TEC|	0	0	0	0	0	0	0.0447522	0	0.0234754	0	-0.0136455	0.754092	FALSE	FALSE
RP23-478K4.1	ENSMUST00000194644.1|ENSMUSG00000102317.1|OTTMUSG00000046441.1|OTTMUST00000120929.1|RP23-478K4.1-001|RP23-478K4.1|5440|TEC|	0	0	0.0189403	0.0380568	0.0103144	0	0	0.0517201	0.0342552	0.0432913	-0.012391	0.351459	FALSE	FALSE
RP23-478K4.3	ENSMUST00000192614.1|ENSMUSG00000103563.1|OTTMUSG00000046442.1|OTTMUST00000120930.1|RP23-478K4.3-001|RP23-478K4.3|2741|TEC|	0	0	0	0	0	0	0	0	0.0129877	0	-0.00259753	0.988262	FALSE	FALSE
RP23-184I13.2	ENSMUST00000191772.1|ENSMUSG00000102465.1|OTTMUSG00000046443.1|OTTMUST00000120931.1|RP23-184I13.2-001|RP23-184I13.2|3581|TEC|	0	0	0.0853961	0.0620485	0.118397	0.0673868	0.190744	0.265666	0.317521	0.200971	-0.155289	0.000924446	FALSE	FALSE
RP23-184I13.3	ENSMUST00000195723.1|ENSMUSG00000102659.1|OTTMUSG00000046444.1|OTTMUST00000120932.1|RP23-184I13.3-001|RP23-184I13.3|3691|TEC|	0.0298288	0.149746	0.0132779	0.0393153	0.0614472	0.379705	0	0.0803971	0.105203	0.110107	-0.0763595	0.0462415	FALSE	FALSE
RP23-184I13.5	ENSMUST00000194923.1|ENSMUSG00000104132.1|OTTMUSG00000046446.1|OTTMUST00000120934.1|RP23-184I13.5-001|RP23-184I13.5|3625|TEC|	0	0	0	0.00792599	0	0	0	0	0.00872782	0.0192877	-0.00401791	0.943591	FALSE	FALSE
RP23-184I13.7	ENSMUST00000193912.1|ENSMUSG00000102386.1|OTTMUSG00000046448.1|OTTMUST00000120936.1|RP23-184I13.7-001|RP23-184I13.7|1017|TEC|	0.299455	0.241833	0	0	0.0319724	0.867316	1.8157	0.12159	0.326117	0	-0.511492	0.0632936	FALSE	FALSE
RP24-264B17.1	ENSMUST00000190716.1|ENSMUSG00000099458.1|OTTMUSG00000046465.1|OTTMUST00000120955.1|RP24-264B17.1-001|RP24-264B17.1|651|processed_pseudogene|	0	0	0	0	0	0.229108	0	0	0	0	-0.0458216	0.461623	FALSE	FALSE
RP23-19M20.2	ENSMUST00000193585.1|ENSMUSG00000103241.1|OTTMUSG00000048823.1|OTTMUST00000124902.1|RP23-19M20.2-001|RP23-19M20.2|1514|TEC|	0	0	0	0.0221306	0	0	0	0	0	0.0269615	-0.000966184	0.923862	FALSE	FALSE
AC122186.1	ENSMUST00000145844.2|ENSMUSG00000086240.4|OTTMUSG00000021526.2|OTTMUST00000051060.2|AC122186.1-001|AC122186.1|274|processed_pseudogene|	0	0	8.20769	8.5582	7.77962	0	0	7.49312	7.70908	8.13439	0.241782	0.0182904	FALSE	FALSE
AC121566.1	ENSMUST00000122295.2|ENSMUSG00000081557.2|OTTMUSG00000021958.2|OTTMUST00000052126.2|AC121566.1-001|AC121566.1|2482|processed_pseudogene|	0.266338	0.220953	0.0795918	0.106697	0.176139	0	0	0.0766275	0.147066	0.0829669	0.108612	0.00199892	FALSE	FALSE
Gm22679	ENSMUST00000116975.1|ENSMUSG00000080625.1|-|-|Gm22679-201|Gm22679|100|miRNA|	0	0	0	2.36128	0	0	0	0	0	0	0.472256	0.377478	FALSE	FALSE
Gm23785	ENSMUST00000116741.1|ENSMUSG00000080391.1|-|-|Gm23785-201|Gm23785|96|miRNA|	0	0	0	0	0	0	0	0	2.49944	2.10495	-0.920879	0.109563	FALSE	FALSE
RP23-313K8.2	ENSMUST00000190438.1|ENSMUSG00000099492.1|OTTMUSG00000048720.1|OTTMUST00000124725.1|RP23-313K8.2-001|RP23-313K8.2|1312|processed_pseudogene|	0.870361	0.441133	0.295357	0.156622	0.170256	0.701139	0	0.114358	0.137728	0.040177	0.188065	0.0225053	FALSE	FALSE
RP24-229N7.1	ENSMUST00000190177.1|ENSMUSG00000101726.1|OTTMUSG00000048732.2|OTTMUST00000124738.2|RP24-229N7.1-001|RP24-229N7.1|622|processed_pseudogene|	0	0	0.0752848	0.165315	0.154836	0	0	0	0.255928	0	0.0279015	0.17428	FALSE	FALSE
Gm27430	ENSMUST00000184585.1|ENSMUSG00000098883.1|-|-|Gm27430-201|Gm27430|107|miRNA|	0	0	0	0	3.58317	0	0	3.81911	3.47089	0	-0.741366	0.168551	FALSE	FALSE
RP24-172B22.1	ENSMUST00000065469.2|ENSMUSG00000053185.2|OTTMUSG00000048793.1|OTTMUST00000124822.1|RP24-172B22.1-001|RP24-172B22.1|1161|lincRNA|	0	0	0	0	0	0	0	0.199246	0	0	-0.0398492	0.484626	FALSE	FALSE
RP24-172B22.2	ENSMUST00000188572.1|ENSMUSG00000100261.1|OTTMUSG00000048794.2|OTTMUST00000124823.2|RP24-172B22.2-001|RP24-172B22.2|1210|unprocessed_pseudogene|	0	0	0	0	0.0685222	0	0	0	0.119763	0	-0.0102481	0.567827	FALSE	FALSE
Phf3	ENSMUST00000186733.6|ENSMUSG00000048874.15|OTTMUSG00000048797.4|OTTMUST00000124826.1|RP24-172B22.5-003|Phf3|7567|protein_coding|	2.27326	2.34631	0.781708	0.765487	0.747869	2.01906	2.53195	1.22318	1.08467	1.12746	-0.214337	0.000422533	FALSE	FALSE
Phf3	ENSMUST00000088310.9|ENSMUSG00000048874.15|OTTMUSG00000048797.4|-|Phf3-201|Phf3|7561|protein_coding|	3.26381	3.45927	1.50669	1.47286	1.44469	3.20934	3.65825	2.17362	2.04425	2.00898	-0.389425	4.36006e-05	FALSE	FALSE
Phf3	ENSMUST00000191329.1|ENSMUSG00000048874.15|OTTMUSG00000048797.4|OTTMUST00000124874.2|RP24-172B22.5-010|Phf3|2939|protein_coding|	3.31047	3.42197	0.162709	0	0	3.711	2.56027	0	0	0.269431	0.0708888	0.0928148	FALSE	FALSE
Phf3	ENSMUST00000190190.1|ENSMUSG00000048874.15|OTTMUSG00000048797.4|OTTMUST00000124875.1|RP24-172B22.5-009|Phf3|543|retained_intron|	0	0	0	0	0	0	0	0	0	0.900992	-0.180198	0.382782	FALSE	FALSE
Phf3	ENSMUST00000187316.1|ENSMUSG00000048874.15|OTTMUSG00000048797.4|OTTMUST00000124827.1|RP24-172B22.5-005|Phf3|583|retained_intron|	0	0	0	0	0	0	0	0.439821	0.130704	0	-0.114105	0.220493	FALSE	FALSE
Phf3	ENSMUST00000186105.6|ENSMUSG00000048874.15|OTTMUSG00000048797.4|OTTMUST00000124828.1|RP24-172B22.5-002|Phf3|1552|retained_intron|	0	0	0	0.0311453	0.0707822	0	1.27589	0.553429	0.211351	0.25568	-0.438884	0.0431474	FALSE	FALSE
Phf3	ENSMUST00000191245.6|ENSMUSG00000048874.15|OTTMUSG00000048797.4|OTTMUST00000124829.1|RP24-172B22.5-001|Phf3|2410|retained_intron|	0.0924564	0.166177	0	0.0302273	0.0372346	0.83939	0	0.0640578	0.164345	0.106429	-0.169625	0.130262	FALSE	FALSE
Phf3	ENSMUST00000191064.6|ENSMUSG00000048874.15|OTTMUSG00000048797.4|OTTMUST00000124830.2|RP24-172B22.5-006|Phf3|1309|nonsense_mediated_decay|	0.333623	2.05638	0.178554	0.740071	0.143558	0	0.997241	1.04623	0.485246	0.293409	0.126011	0.0334036	FALSE	FALSE
Phf3	ENSMUST00000188847.1|ENSMUSG00000048874.15|OTTMUSG00000048797.4|OTTMUST00000124831.1|RP24-172B22.5-004|Phf3|2786|retained_intron|	0	0	0.122693	0.035234	0.0501562	0.172144	0	0.0741204	0.132726	0.0804476	-0.050271	0.0267187	FALSE	FALSE
Phf3	ENSMUST00000187600.1|ENSMUSG00000048874.15|OTTMUSG00000048797.4|OTTMUST00000124832.1|RP24-172B22.5-008|Phf3|188|processed_transcript|	0	0	4.72062	4.24651	4.30565	0	0	5.71205	6.22046	4.42079	-0.616105	0.0196569	FALSE	FALSE
Phf3	ENSMUST00000185521.1|ENSMUSG00000048874.15|OTTMUSG00000048797.4|OTTMUST00000126702.1|RP24-172B22.5-011|Phf3|1313|retained_intron|	0.90797	0.964058	1.89239	2.3534	2.22059	0	1.67149	2.44845	3.01946	2.41579	-0.243354	0.00064823	FALSE	FALSE
Phf3	ENSMUST00000188780.1|ENSMUSG00000048874.15|OTTMUSG00000048797.4|OTTMUST00000124833.3|RP24-172B22.5-007|Phf3|941|protein_coding|	2.81769	2.07312	1.53933	1.80606	1.67213	0.124988	2.01692	2.59179	2.25274	1.81594	0.221189	8.80082e-05	FALSE	FALSE
Phf3	ENSMUST00000187968.1|ENSMUSG00000048874.15|OTTMUSG00000048797.4|OTTMUST00000126703.2|RP24-172B22.5-012|Phf3|416|protein_coding|	0.386841	0	1.91505	1.564	1.17987	0	0	2.1515	2.25552	1.98361	-0.268975	0.0141516	FALSE	FALSE
Phf3	ENSMUST00000185604.1|ENSMUSG00000048874.15|OTTMUSG00000048797.4|OTTMUST00000124835.1|RP24-172B22.5-013|Phf3|824|retained_intron|	0	0	1.25956	0.638648	0.693997	0	0	1.87231	2.23287	1.67829	-0.638255	0.0219064	FALSE	FALSE
RP24-172B22.6	ENSMUST00000195437.1|ENSMUSG00000103783.1|OTTMUSG00000049741.1|OTTMUST00000126704.1|RP24-172B22.6-001|RP24-172B22.6|2884|TEC|	0	0	0.0634753	0.04017	0.0463597	0	0	0.238057	0	0	-0.0176103	0.364094	FALSE	FALSE
RP23-471J16.2	ENSMUST00000192050.1|ENSMUSG00000104315.1|OTTMUSG00000048798.1|OTTMUST00000124834.1|RP23-471J16.2-001|RP23-471J16.2|3035|TEC|	0	0	0.082362	0.0763908	0.0976432	0.0405109	0	0.101853	0.316961	0.105396	-0.0616652	0.0540378	FALSE	FALSE
Ptp4a1	ENSMUST00000027232.13|ENSMUSG00000026064.15|OTTMUSG00000021326.6|OTTMUST00000050557.2|AC153137.1-001|Ptp4a1|4145|protein_coding|	3.4683	3.25978	2.65798	3.13378	3.00995	3.62248	3.57558	3.25897	3.52066	2.83298	-0.256177	5.44608e-10	FALSE	FALSE
Ptp4a1	ENSMUST00000076587.4|ENSMUSG00000026064.15|OTTMUSG00000021326.6|OTTMUST00000050561.2|AC153137.1-005|Ptp4a1|2851|protein_coding|	4.67181	3.95793	4.83069	5.18667	5.07013	3.87966	4.56219	4.67716	5.60757	5.07492	-0.016852	3.02625e-09	FALSE	FALSE
Ptp4a1	ENSMUST00000153681.1|ENSMUSG00000026064.15|OTTMUSG00000021326.6|OTTMUST00000050559.1|AC153137.1-003|Ptp4a1|3072|retained_intron|	0	0	0.169622	0.291385	0.262247	0	0.261608	0.255898	0.393489	0.511261	-0.1398	0.00650345	FALSE	FALSE
Ptp4a1	ENSMUST00000130934.1|ENSMUSG00000026064.15|OTTMUSG00000021326.6|OTTMUST00000050560.1|AC153137.1-004|Ptp4a1|476|retained_intron|	0	0	0.642897	0.267346	0	0	2.36423	1.56671	0.825388	0.6952	-0.908257	0.0129665	FALSE	FALSE
Ptp4a1	ENSMUST00000124445.2|ENSMUSG00000026064.15|OTTMUSG00000021326.6|OTTMUST00000050558.2|AC153137.1-002|Ptp4a1|786|processed_transcript|	0.979815	0.812065	0.70913	0.622172	0.990317	0	0	0.979283	0.882331	0.479875	0.354402	0.000562371	FALSE	FALSE
Ptp4a1	ENSMUST00000202889.1|ENSMUSG00000026064.15|OTTMUSG00000021326.6|OTTMUST00000137910.2|AC153137.1-006|Ptp4a1|135|protein_coding|	5.56599	1.86117	9.00019	8.72203	9.04448	0	6.1124	8.80652	9.44683	8.77765	0.210093	0.000579246	FALSE	FALSE
RP24-173I18.1	ENSMUST00000188605.1|ENSMUSG00000100371.1|OTTMUSG00000048867.1|OTTMUST00000124964.1|RP24-173I18.1-001|RP24-173I18.1|881|lincRNA|	0	0	0.487347	0.198052	0.284331	0	0.227634	0.192161	0.119088	0.443036	-0.00243789	0.025064	FALSE	FALSE
AC121888.2	ENSMUST00000127775.7|ENSMUSG00000086727.7|OTTMUSG00000026557.5|OTTMUST00000065713.3|AC121888.2-001|AC121888.2|1009|protein_coding|	0	0	0.165311	0.0970525	0.0766521	0	0	0.199246	0	0.050184	0.0179172	0.137468	FALSE	FALSE
RP24-421A2.2	ENSMUST00000186448.1|ENSMUSG00000100910.1|OTTMUSG00000049742.1|OTTMUST00000126705.1|RP24-421A2.2-001|RP24-421A2.2|2858|antisense|	0	0.191865	0	0	0.0448124	0	0	0.0919828	0.0297384	0	0.0229911	0.311236	FALSE	FALSE
RP24-142M5.2	ENSMUST00000185684.1|ENSMUSG00000100205.1|OTTMUSG00000048873.1|OTTMUST00000124970.1|RP24-142M5.2-001|RP24-142M5.2|559|processed_pseudogene|	0	0	0	0	0	0	0	0	0	0.102032	-0.0204064	0.657164	FALSE	FALSE
RP24-142M5.1	ENSMUST00000178167.2|ENSMUSG00000094215.2|OTTMUSG00000046059.1|OTTMUST00000120275.1|RP24-142M5.1-001|RP24-142M5.1|696|processed_pseudogene|	0	0	0	0	0	0	0	0	0.0646415	0	-0.0129283	0.796895	FALSE	FALSE
RP24-270O22.1	ENSMUST00000095050.4|ENSMUSG00000070960.4|OTTMUSG00000048887.2|OTTMUST00000124989.2|RP24-270O22.1-001|RP24-270O22.1|1513|processed_pseudogene|	3.20718	3.03203	3.53474	3.74148	3.73253	2.97895	2.56584	3.56377	3.53215	3.69826	0.181796	3.51115e-09	FALSE	FALSE
Khdrbs2	ENSMUST00000027226.11|ENSMUSG00000026058.11|OTTMUSG00000048923.3|OTTMUST00000125036.3|RP23-28G12.1-001|Khdrbs2|2281|protein_coding|	0	0.0156132	0	0	0	0	0	0	0	0	0.00312263	0.983172	FALSE	FALSE
Khdrbs2	ENSMUST00000189878.1|ENSMUSG00000026058.11|OTTMUSG00000048923.3|OTTMUST00000125037.1|RP23-28G12.1-002|Khdrbs2|3259|protein_coding|	0	0	0.0400171	0.0364569	0.0664805	0	0.159747	0.229211	0.0857618	0.278531	-0.122059	0.0109507	FALSE	FALSE
Khdrbs2	ENSMUST00000188257.6|ENSMUSG00000026058.11|OTTMUSG00000048923.3|OTTMUST00000125038.1|RP23-28G12.1-003|Khdrbs2|5278|protein_coding|	0	0.0361741	0	0	0	0	0	0.0256058	0	0.00650342	0.000812993	0.865034	FALSE	FALSE
Khdrbs2	ENSMUST00000185666.1|ENSMUSG00000026058.11|OTTMUSG00000048923.3|OTTMUST00000125039.1|RP23-28G12.1-004|Khdrbs2|543|protein_coding|	0	0	0	0.171934	0	0	0	0	0	0	0.0343869	0.514024	FALSE	FALSE
Khdrbs2	ENSMUST00000186984.1|ENSMUSG00000026058.11|OTTMUSG00000048923.3|OTTMUST00000125040.1|RP23-28G12.1-005|Khdrbs2|275|processed_transcript|	1.65654	2.34664	3.00282	2.08169	1.81588	0.790401	3.41571	2.90468	1.64227	3.02037	-0.17397	4.92582e-05	FALSE	FALSE
RP23-109J14.2	ENSMUST00000195178.1|ENSMUSG00000103482.1|OTTMUSG00000048926.1|OTTMUST00000125043.1|RP23-109J14.2-001|RP23-109J14.2|1809|TEC|	0	0	0.0824642	0.0170995	0.0161953	0	0	0	0	0	0.0231518	0.527444	FALSE	FALSE
RP23-109J14.3	ENSMUST00000192993.1|ENSMUSG00000104498.1|OTTMUSG00000048927.1|OTTMUST00000125044.1|RP23-109J14.3-001|RP23-109J14.3|1628|TEC|	0	0.939396	1.16167	0.467969	1.22016	0	0.687779	1.85555	2.08727	2.0503	-0.57834	0.0039148	FALSE	FALSE
RP24-390L20.5	ENSMUST00000195761.1|ENSMUSG00000102321.1|OTTMUSG00000050240.1|OTTMUST00000127626.1|RP24-390L20.5-001|RP24-390L20.5|3413|TEC|	0	0	0.0229771	0.00845534	0	0	0	0.0305423	0	0	0.00017802	0.884448	FALSE	FALSE
RP24-390L20.3	ENSMUST00000171322.2|ENSMUSG00000091318.2|OTTMUSG00000048930.1|OTTMUST00000125047.1|RP24-390L20.3-001|RP24-390L20.3|3609|protein_coding|	0	0.0627075	0.0144681	0	0	0.0991471	0.232965	0.0217313	0.039996	0	-0.0633328	0.115211	FALSE	FALSE
RP23-28G12.2	ENSMUST00000195241.1|ENSMUSG00000104433.1|OTTMUSG00000048931.1|OTTMUST00000125048.1|RP23-28G12.2-001|RP23-28G12.2|2470|TEC|	0	0	0.0451927	0	0.0930409	0	0	0.129907	0.196085	0.239454	-0.0854424	0.0484152	FALSE	FALSE
RP23-144E24.1	ENSMUST00000194631.1|ENSMUSG00000102926.1|OTTMUSG00000048937.1|OTTMUST00000125054.1|RP23-144E24.1-001|RP23-144E24.1|5007|TEC|	0	0.0448138	0.0379782	0.0056285	0.0137295	0	0	0.00880382	0.0278405	0.0158872	0.00992368	0.480842	FALSE	FALSE
RP23-75G11.4	ENSMUST00000195240.1|ENSMUSG00000102917.1|OTTMUSG00000050307.1|OTTMUST00000127744.1|RP23-75G11.4-001|RP23-75G11.4|1221|lincRNA|	0.878168	1.38643	1.25938	1.03703	1.33581	0	1.45107	2.26282	1.85635	2.05642	-0.345969	0.000303373	FALSE	FALSE
RP23-75G11.3	ENSMUST00000191025.1|ENSMUSG00000100590.1|OTTMUSG00000048940.1|OTTMUST00000125057.1|RP23-75G11.3-001|RP23-75G11.3|751|processed_pseudogene|	0	0	0	0	0.0486854	0	0	0	0	0	0.00973708	0.866553	FALSE	FALSE
RP23-125B4.2	ENSMUST00000191215.2|ENSMUSG00000101612.2|OTTMUSG00000049046.2|OTTMUST00000125282.2|RP23-125B4.2-001|RP23-125B4.2|2255|processed_pseudogene|	0	0	0.0121596	0	0	0	0	0	0	0	0.00243192	0.989689	FALSE	FALSE
Prim2	ENSMUST00000027312.10|ENSMUSG00000026134.11|OTTMUSG00000049047.3|OTTMUST00000125283.3|RP23-125B4.1-001|Prim2|1975|protein_coding|	6.05506	5.89627	5.08728	4.97407	5.28931	5.79868	5.62958	4.58126	4.70171	4.7826	0.361634	6.73684e-10	FALSE	FALSE
Prim2	ENSMUST00000189552.1|ENSMUSG00000026134.11|OTTMUSG00000049047.3|OTTMUST00000125284.1|RP23-125B4.1-002|Prim2|2132|retained_intron|	0.123579	0	0.448762	0.552561	0.404027	0.798845	0	0.935118	0.870456	1.04372	-0.423841	0.00156916	FALSE	FALSE
Prim2	ENSMUST00000187353.1|ENSMUSG00000026134.11|OTTMUSG00000049047.3|OTTMUST00000125286.1|RP23-125B4.1-003|Prim2|2447|retained_intron|	0.175542	0	0.28403	0.335313	0.247456	0	0.0749096	0.460363	0.353182	0.395533	-0.0483294	0.00619534	FALSE	FALSE
RP23-125B4.3	ENSMUST00000185489.1|ENSMUSG00000101682.1|OTTMUSG00000049048.1|OTTMUST00000125287.1|RP23-125B4.3-001|RP23-125B4.3|418|processed_pseudogene|	0	0	0.441932	0.413628	0.314813	0	0	0.341683	0.448671	0.182587	0.0394863	0.0278722	FALSE	FALSE
RP24-423J19.3	ENSMUST00000192891.1|ENSMUSG00000102714.1|OTTMUSG00000049050.1|OTTMUST00000125289.1|RP24-423J19.3-001|RP24-423J19.3|3075|TEC|	0	0	0	0	0.00875937	0	0	0	0.0207646	0	-0.00240105	0.965891	FALSE	FALSE
RP24-423J19.6	ENSMUST00000185377.1|ENSMUSG00000102093.1|OTTMUSG00000049051.1|OTTMUST00000125290.1|RP24-423J19.6-001|RP24-423J19.6|328|processed_pseudogene|	0	0	0.279925	0	0.284095	0	0	1.43729	0	0	-0.174655	0.350287	FALSE	FALSE
RP24-423J19.1	ENSMUST00000191779.1|ENSMUSG00000103746.1|OTTMUSG00000044989.2|OTTMUST00000118218.2|RP24-423J19.1-001|RP24-423J19.1|889|TEC|	0	0.404207	0	0.835657	0	0	0	0	0	0	0.247973	0.149976	FALSE	FALSE
RP24-423J19.1	ENSMUST00000191965.1|ENSMUSG00000103746.1|OTTMUSG00000044989.2|-|1700001G17Rik-202|RP24-423J19.1|870|TEC|	1.54215	0	0.252003	0	0.50151	0.436033	1.14756	0.930725	0.0921682	0.991128	-0.26039	0.0181003	FALSE	FALSE
Rab23	ENSMUST00000195006.5|ENSMUSG00000004768.14|OTTMUSG00000021871.6|OTTMUST00000127745.1|AC163668.3-010|Rab23|444|processed_transcript|	0.419666	1.14944	0.433203	0.108491	0	3.46989	0.0802497	1.48584	1.36572	1.35897	-1.12997	0.00918874	FALSE	FALSE
Rab23	ENSMUST00000140354.7|ENSMUSG00000004768.14|OTTMUSG00000021871.6|OTTMUST00000051910.1|AC163668.3-004|Rab23|2557|retained_intron|	0	0	0.118672	0.141289	0	0.353314	0	0.034851	0.250671	0.0565294	-0.0870809	0.0662206	FALSE	FALSE
Rab23	ENSMUST00000088287.9|ENSMUSG00000004768.14|OTTMUSG00000021871.6|OTTMUST00000051907.3|AC163668.3-001|Rab23|4322|protein_coding|	0.725157	0.84779	0.288376	0.00441941	0.338403	8.65614e-06	0.569679	0.599867	0.72148	0.733439	-0.0840656	0.00300426	FALSE	FALSE
Rab23	ENSMUST00000138024.7|ENSMUSG00000004768.14|OTTMUSG00000021871.6|OTTMUST00000051908.4|AC163668.3-002|Rab23|4398|nonsense_mediated_decay|	0.427637	0	0	0.0814337	0	0	0	0	0	0.15036	0.0717423	0.282165	FALSE	FALSE
Rab23	ENSMUST00000135330.7|ENSMUSG00000004768.14|OTTMUSG00000021871.6|OTTMUST00000051911.1|AC163668.3-005|Rab23|2047|retained_intron|	0.0704292	0	0.0208556	0.0403089	0.0928867	0	0.440142	0	0	0	-0.0431324	0.336698	FALSE	FALSE
Rab23	ENSMUST00000151482.7|ENSMUSG00000004768.14|OTTMUSG00000021871.6|OTTMUST00000051912.1|AC163668.3-006|Rab23|1087|retained_intron|	0	0	0.31028	0.179922	0.149451	1.17398	0.663441	0.836402	0.422986	0.690552	-0.629541	7.9783e-05	FALSE	FALSE
Rab23	ENSMUST00000115174.3|ENSMUSG00000004768.14|OTTMUSG00000021871.6|OTTMUST00000051909.4|AC163668.3-003|Rab23|4218|protein_coding|	0	0	0	0.261047	0.0851935	0.683065	0	0	0	0	-0.0673649	0.353265	FALSE	FALSE
Rab23	ENSMUST00000150593.7|ENSMUSG00000004768.14|OTTMUSG00000021871.6|OTTMUST00000051913.3|AC163668.3-007|Rab23|1966|retained_intron|	0.85249	0.899005	0.051102	0.705372	0	0.914432	0	1.22908	1.37061	0.534726	-0.308175	0.00579987	FALSE	FALSE
Rab23	ENSMUST00000122822.1|ENSMUSG00000004768.14|OTTMUSG00000021871.6|OTTMUST00000051914.1|AC163668.3-008|Rab23|437|retained_intron|	0	0	0	0.24339	1.0197	1.56256	0	0	0	1.4226	-0.344412	0.126219	FALSE	FALSE
Rab23	ENSMUST00000132066.3|ENSMUSG00000004768.14|OTTMUSG00000021871.6|OTTMUST00000051915.3|AC163668.3-009|Rab23|1764|retained_intron|	0	0	0.886839	0.560489	1.19791	0	1.7515	1.64264	1.01709	1.36588	-0.626375	0.00380291	FALSE	FALSE
Bag2	ENSMUST00000044691.8|ENSMUSG00000042215.8|OTTMUSG00000021814.3|OTTMUST00000051772.2|AC163668.2-001|Bag2|1860|protein_coding|	5.92917	5.73126	6.23426	6.37544	6.58711	4.98068	4.67186	5.33807	4.8075	5.481	1.11562	9.10427e-12	TRUE	FALSE
Bag2	ENSMUST00000155484.1|ENSMUSG00000042215.8|OTTMUSG00000021814.3|OTTMUST00000051773.2|AC163668.2-002|Bag2|781|retained_intron|	1.12592	1.04515	0.0614458	0.0676662	0	0	0	0	0	0	0.460036	0.0763184	FALSE	FALSE
Bag2	ENSMUST00000187602.1|ENSMUSG00000042215.8|OTTMUSG00000021814.3|OTTMUST00000125294.2|AC163668.2-004|Bag2|378|protein_coding|	3.84952	3.15273	2.28979	2.27737	2.92693	0	1.83565	1.87392	0	2.69668	1.61802	0.000144677	FALSE	FALSE
Bag2	ENSMUST00000189741.1|ENSMUSG00000042215.8|OTTMUSG00000021814.3|OTTMUST00000125295.1|AC163668.2-003|Bag2|955|retained_intron|	0.256863	0	0.938727	0.747862	1.03793	0	0	0.696558	0.558974	0.841303	0.17691	0.010382	FALSE	FALSE
RP23-32P22.1	ENSMUST00000195310.1|ENSMUSG00000103072.1|OTTMUSG00000049055.2|OTTMUST00000125296.2|RP23-32P22.1-001|RP23-32P22.1|341|TEC|	0	0	0	0.96924	0	0	0	0	0	0	0.193848	0.381944	FALSE	FALSE
Zfp451	ENSMUST00000139143.7|ENSMUSG00000042197.13|OTTMUSG00000021885.18|OTTMUST00000051954.2|AC163668.4-002|Zfp451|3578|nonsense_mediated_decay|	0	0	1.58851	2.94528	2.84826	1.77134	0	2.8875	3.23184	2.96116	-0.693956	0.00603528	FALSE	FALSE
Zfp451	ENSMUST00000019861.12|ENSMUSG00000042197.13|OTTMUSG00000021885.18|OTTMUST00000051953.5|AC163668.4-001|Zfp451|3958|protein_coding|	2.77591	2.87105	2.05555	0.599396	0.0200505	2.19839	3.37037	0.240284	1.11182	1.80971	-0.0817224	0.00482557	FALSE	FALSE
Zfp451	ENSMUST00000115167.7|ENSMUSG00000042197.13|OTTMUSG00000021885.18|OTTMUST00000126885.2|AC163668.4-003|Zfp451|674|protein_coding|	0	0	1.18675	1.59103	1.87531	0	0	1.38705	0.0520861	1.25932	0.390927	0.0377701	FALSE	FALSE
Zfp451	ENSMUST00000151055.7|ENSMUSG00000042197.13|OTTMUSG00000021885.18|OTTMUST00000125359.2|AC163668.4-008|Zfp451|704|nonsense_mediated_decay|	0	0	1.27883	1.14978	2.01225	0	0	1.26713	1.39707	1.86388	-0.0174433	0.0242281	FALSE	FALSE
Zfp451	ENSMUST00000194656.5|ENSMUSG00000042197.13|OTTMUSG00000021885.18|OTTMUST00000127746.3|AC163668.4-005|Zfp451|801|protein_coding|	0.525991	1.52525	1.27247	0.636139	0	0	0	1.83919	1.20569	0.926968	-0.00239994	0.0164554	FALSE	FALSE
Zfp451	ENSMUST00000130376.2|ENSMUSG00000042197.13|OTTMUSG00000021885.18|OTTMUST00000051959.4|AC163668.4-007|Zfp451|655|processed_transcript|	0	0	1.50307	2.91476	2.5754	0	2.16899	2.89795	3.60316	3.18494	-0.972364	0.0046749	FALSE	FALSE
Zfp451	ENSMUST00000140163.1|ENSMUSG00000042197.13|OTTMUSG00000021885.18|OTTMUST00000051961.1|AC163668.4-009|Zfp451|712|processed_transcript|	0.960163	0	0.748414	0.940592	0.773013	0	0.0726162	2.39717	1.91107	1.17501	-0.426738	0.0146772	FALSE	FALSE
Zfp451	ENSMUST00000044455.7|ENSMUSG00000042197.13|OTTMUSG00000021885.18|OTTMUST00000051956.4|AC163668.4-004|Zfp451|11876|protein_coding|	0.988864	0.853008	0.918283	1.30749	0.897309	1.53191	2.03469	1.9312	2.11353	1.57554	-0.844382	3.20622e-08	FALSE	FALSE
Zfp451	ENSMUST00000125723.3|ENSMUSG00000042197.13|OTTMUSG00000021885.18|OTTMUST00000051958.3|AC163668.4-006|Zfp451|542|retained_intron|	0	0.804788	0.263875	0.730177	0.88415	3.07979	0	0.468642	0.205396	0.792473	-0.372662	0.0737677	FALSE	FALSE
AC163668.5	ENSMUST00000117459.2|ENSMUSG00000081402.4|OTTMUSG00000022109.3|OTTMUST00000052485.3|AC163668.5-001|AC163668.5|2557|processed_pseudogene|	0	0	0.0486938	0.0138624	0.0128375	0	0	0	0.0299348	0.0167972	0.00573233	0.640506	FALSE	FALSE
Bend6	ENSMUST00000129464.7|ENSMUSG00000042182.16|OTTMUSG00000021502.7|OTTMUST00000050967.3|AC163668.1-002|Bend6|1750|protein_coding|	0	0	0	0	0	0.208255	0	0	0.199268	0	-0.0815047	0.153762	FALSE	FALSE
Bend6	ENSMUST00000062289.10|ENSMUSG00000042182.16|OTTMUSG00000021502.7|OTTMUST00000050966.2|AC163668.1-001|Bend6|2487|protein_coding|	0	0	0	0	0	0	0	0	0.152086	0	-0.0304172	0.542601	FALSE	FALSE
Bend6	ENSMUST00000126724.7|ENSMUSG00000042182.16|OTTMUSG00000021502.7|OTTMUST00000050969.4|AC163668.1-004|Bend6|1580|retained_intron|	0	0	0	0.0202469	0.0913776	0	0	0	0	0	0.0223249	0.577121	FALSE	FALSE
Bend6	ENSMUST00000139700.2|ENSMUSG00000042182.16|OTTMUSG00000021502.7|OTTMUST00000077983.2|AC163668.1-005|Bend6|382|processed_transcript|	0	0	0	0	0	0	0	0	0.270591	1.202	-0.294519	0.232584	FALSE	FALSE
RP23-32P22.2	ENSMUST00000195730.1|ENSMUSG00000104416.1|OTTMUSG00000049056.1|OTTMUST00000125298.1|RP23-32P22.2-001|RP23-32P22.2|1628|TEC|	0	0	0.0350002	0	0	0	0	0	0	0	0.00700005	0.923402	FALSE	FALSE
Dst	ENSMUST00000187486.6|ENSMUSG00000026131.18|OTTMUSG00000044431.13|OTTMUST00000125613.2|RP24-422C24.1-007|Dst|4539|protein_coding|	0	0	0.0863368	0.019403	0.0494509	0	0	1.26843	1.13759	1.06853	-0.663871	0.0191784	FALSE	FALSE
Dst	ENSMUST00000182697.7|ENSMUSG00000026131.18|OTTMUSG00000044431.13|OTTMUST00000116986.5|RP24-422C24.1-005|Dst|2704|protein_coding|	0	0	0	0	0	0	0	0	0	0.230751	-0.0461503	0.460565	FALSE	FALSE
Dst	ENSMUST00000182314.7|ENSMUSG00000026131.18|OTTMUSG00000044431.13|OTTMUST00000116988.3|RP24-422C24.1-006|Dst|2643|protein_coding|	0	0	0.0571841	0.0501576	0.0182197	0	0.57319	0	0.227723	0	-0.13507	0.173807	FALSE	FALSE
Dst	ENSMUST00000183331.7|ENSMUSG00000026131.18|OTTMUSG00000044431.13|OTTMUST00000125614.2|RP24-422C24.1-018|Dst|2728|retained_intron|	0	0	0	0.0341072	0.0511911	0	0	0	0.0430295	0	0.00845377	0.626052	FALSE	FALSE
Dst	ENSMUST00000097786.9|ENSMUSG00000026131.18|OTTMUSG00000044431.13|OTTMUST00000116991.4|RP24-422C24.1-002|Dst|17212|protein_coding|	0	0	0.0403005	0.0659114	7.35756e-05	0	0	0.129963	0.240287	0.097182	-0.0722295	0.0737317	FALSE	FALSE
Dst	ENSMUST00000115104.9|ENSMUSG00000026131.18|OTTMUSG00000044431.13|-|Dst-203|Dst|23279|protein_coding|	0	0	0.00107008	0	0	0	0.0478385	0.101853	0.00209616	0.0823006	-0.0466037	0.157257	FALSE	FALSE
Dst	ENSMUST00000097785.9|ENSMUSG00000026131.18|OTTMUSG00000044431.13|OTTMUST00000116990.3|RP24-422C24.1-001|Dst|23251|protein_coding|	0	0	0	0	0	0	0	0	0.0201871	0	-0.00403742	0.972347	FALSE	FALSE
Dst	ENSMUST00000182410.2|ENSMUSG00000026131.18|OTTMUSG00000044431.13|OTTMUST00000116992.1|RP24-422C24.1-013|Dst|2027|retained_intron|	0	0	0.0146567	0	0	0	0	0.22733	0.598149	0.621828	-0.28653	0.0409621	FALSE	FALSE
Dst	ENSMUST00000183006.3|ENSMUSG00000026131.18|OTTMUSG00000044431.13|OTTMUST00000116993.3|RP24-422C24.1-014|Dst|1221|processed_transcript|	0	0	0	0.113488	0.0385317	0	0	0.559915	0.394539	0	-0.160487	0.126272	FALSE	FALSE
Dst	ENSMUST00000183302.5|ENSMUSG00000026131.18|OTTMUSG00000044431.13|OTTMUST00000116994.5|RP24-422C24.1-003|Dst|8788|protein_coding|	0	0	0.0145681	0.0141653	0	0	0	0.0103115	0.0199524	0	-0.000306093	0.890117	FALSE	FALSE
Dst	ENSMUST00000185897.6|ENSMUSG00000026131.18|OTTMUSG00000044431.13|OTTMUST00000125616.2|RP24-422C24.1-016|Dst|8961|protein_coding|	0	0	0.00800921	0.0258297	0.00410008	0	0	0.0833849	0.0746013	0.0389741	-0.0318043	0.214553	FALSE	FALSE
Dst	ENSMUST00000185269.6|ENSMUSG00000026131.18|OTTMUSG00000044431.13|OTTMUST00000125617.2|RP24-422C24.1-015|Dst|16340|protein_coding|	0.116306	0.0570523	0.00307399	0	0.0139939	0.0765139	0.1208	0.0451466	0.00109027	0.307124	-0.0720498	0.0649399	FALSE	FALSE
Dst	ENSMUST00000182335.1|ENSMUSG00000026131.18|OTTMUSG00000044431.13|OTTMUST00000116995.1|RP24-422C24.1-012|Dst|3478|retained_intron|	0	0	0	0.017396	0	0	0	0	0.0534798	0	-0.00721675	0.833468	FALSE	FALSE
Dst	ENSMUST00000189952.1|ENSMUSG00000026131.18|OTTMUSG00000044431.13|OTTMUST00000125618.1|RP24-422C24.1-019|Dst|4342|retained_intron|	0	0	0.0272588	0	0.093932	0.0821794	0	0.207417	0.0864835	0.0394922	-0.0588762	0.0651434	FALSE	FALSE
Dst	ENSMUST00000194192.2|ENSMUSG00000026131.18|OTTMUSG00000044431.13|OTTMUST00000117001.2|RP24-422C24.1-020|Dst|6039|protein_coding|	0.594909	0.83422	0.516251	0.50816	0.750032	0.399877	0.125402	0.486296	0.233178	0.421708	0.307422	7.04572e-06	FALSE	FALSE
Dst	ENSMUST00000182018.7|ENSMUSG00000026131.18|OTTMUSG00000044431.13|OTTMUST00000116998.2|RP24-422C24.1-009|Dst|5729|protein_coding|	1.33817	1.82249	0.184827	0.153214	0.252766	1.43586	1.9919	0.415988	0.443192	0.242396	-0.155574	0.019964	FALSE	FALSE
Dst	ENSMUST00000185736.1|ENSMUSG00000026131.18|OTTMUSG00000044431.13|OTTMUST00000125619.1|RP24-422C24.1-017|Dst|1394|retained_intron|	0	0	0.0433095	0	0.0897639	0	0	0	0.187113	0.0296282	-0.0167335	0.332596	FALSE	FALSE
Dst	ENSMUST00000183100.7|ENSMUSG00000026131.18|OTTMUSG00000044431.13|OTTMUST00000116997.2|RP24-422C24.1-010|Dst|786|protein_coding|	1.12556	1.03868	0	0.285498	0.120546	0	0	0.776625	0.140442	0.223294	0.285985	0.0457643	FALSE	FALSE
Dst	ENSMUST00000182507.3|ENSMUSG00000026131.18|OTTMUSG00000044431.13|OTTMUST00000116999.1|RP24-422C24.1-011|Dst|776|protein_coding|	0	0	0.162256	0	0	1.60961	1.64353	0	0.823073	0	-0.782792	0.0291951	FALSE	FALSE
RP23-87D8.2	ENSMUST00000193333.1|ENSMUSG00000103596.1|OTTMUSG00000049092.1|OTTMUST00000125360.1|RP23-87D8.2-001|RP23-87D8.2|2384|TEC|	0	0	0	0	0	0.0522545	0	0	0	0.0152963	-0.0135102	0.764261	FALSE	FALSE
RP23-87D8.4	ENSMUST00000194178.1|ENSMUSG00000103364.1|OTTMUSG00000049143.1|OTTMUST00000125426.1|RP23-87D8.4-001|RP23-87D8.4|1698|TEC|	0	0	0.0186456	0	0.0214541	0.214876	0.211869	0.0909645	0.129526	0.136077	-0.148643	0.000401351	FALSE	FALSE
RP23-151I7.1	ENSMUST00000181692.2|ENSMUSG00000096992.3|OTTMUSG00000044432.2|OTTMUST00000117000.1|RP23-151I7.1-001|RP23-151I7.1|1750|antisense|	0	0	0	0.0859793	0	0	0	0.299205	0.0801801	0.0235506	-0.0633912	0.220562	FALSE	FALSE
RP23-151I7.1	ENSMUST00000187268.1|ENSMUSG00000096992.3|OTTMUSG00000044432.2|OTTMUST00000125620.1|RP23-151I7.1-002|RP23-151I7.1|3416|retained_intron|	0.0322659	0	0	0.0117876	0.0174274	0	0	0.0708413	0.0282961	0.0307697	-0.0136853	0.375527	FALSE	FALSE
RP24-422C24.3	ENSMUST00000194920.1|ENSMUSG00000103001.1|OTTMUSG00000049255.1|OTTMUST00000125621.1|RP24-422C24.3-001|RP24-422C24.3|1247|TEC|	0	0	0	0	0	0	0	0	0.316661	0	-0.0633323	0.423901	FALSE	FALSE
RP24-152H15.4	ENSMUST00000195223.1|ENSMUSG00000102839.1|OTTMUSG00000049787.1|OTTMUST00000126811.1|RP24-152H15.4-001|RP24-152H15.4|387|TEC|	0	2.16936	3.96573	4.00138	3.79989	3.03427	0	5.29895	4.67068	5.40106	-0.89372	0.00173675	FALSE	FALSE
RP24-152H15.2	ENSMUST00000187302.1|ENSMUSG00000101206.1|OTTMUSG00000049257.2|OTTMUST00000125623.2|RP24-152H15.2-001|RP24-152H15.2|1162|processed_pseudogene|	0	0	0	0.0291122	0	0	0	0	0	0	0.00582244	0.945009	FALSE	FALSE
RP24-152H15.3	ENSMUST00000186409.1|ENSMUSG00000101462.2|OTTMUSG00000049258.2|OTTMUST00000125624.1|RP24-152H15.3-001|RP24-152H15.3|829|transcribed_processed_pseudogene|	0	0	0	0.045538	0	0	0	0	0.0529584	0.0554303	-0.0125701	0.527008	FALSE	FALSE
RP24-152H15.3	ENSMUST00000188254.2|ENSMUSG00000101462.2|OTTMUSG00000049258.2|OTTMUST00000125625.2|RP24-152H15.3-002|RP24-152H15.3|2224|processed_transcript|	0.0639171	0.457172	0.471078	0.598389	0.479374	0.534273	0.371655	1.20936	1.16158	1.24585	-0.490559	0.000249467	FALSE	FALSE
RP24-554B1.11	ENSMUST00000192173.1|ENSMUSG00000102336.1|OTTMUSG00000049788.2|OTTMUST00000126812.2|RP24-554B1.11-001|RP24-554B1.11|6263|lincRNA|	0.074452	0.104715	0.0969743	0.124263	0.11545	0.357791	0.187379	0.17826	0.179942	0.116393	-0.100782	0.000259145	FALSE	FALSE
Mir5103	ENSMUST00000175111.1|ENSMUSG00000092852.1|-|-|Mir5103-201|Mir5103|79|miRNA|	0	0	0	0	0	0	0	0	0	2.7073	-0.54146	0.37726	FALSE	FALSE
Ccdc115	ENSMUST00000042493.9|ENSMUSG00000042111.9|OTTMUSG00000049472.1|OTTMUST00000126118.1|RP24-554B1.4-001|Ccdc115|1705|protein_coding|	5.23221	5.1699	5.19075	5.23367	5.39397	5.04111	4.92266	5.31378	5.11318	5.19103	0.127749	3.21782e-15	FALSE	FALSE
Ccdc115	ENSMUST00000188583.1|ENSMUSG00000042111.9|OTTMUSG00000049472.1|OTTMUST00000126119.1|RP24-554B1.4-002|Ccdc115|1903|retained_intron|	0	0	0.0936102	0.102129	0.601733	0.185476	0.229272	0	0.368111	0.284274	-0.0539322	0.044331	FALSE	FALSE
RP24-554B1.1	ENSMUST00000191315.1|ENSMUSG00000101711.1|OTTMUSG00000049464.1|OTTMUST00000126095.1|RP24-554B1.1-001|RP24-554B1.1|529|antisense|	1.08524	0.878476	5.56719	5.67233	5.69732	0	0	5.16898	4.70554	5.16366	0.772475	0.00740539	FALSE	FALSE
Imp4	ENSMUST00000027303.13|ENSMUSG00000026127.13|OTTMUSG00000029577.4|OTTMUST00000073351.2|AC106841.2-001|Imp4|5836|protein_coding|	4.43588	4.20586	3.83835	4.0002	4.10917	4.01675	3.95696	3.83457	3.53847	3.7746	0.293623	2.45496e-12	FALSE	FALSE
Imp4	ENSMUST00000187077.1|ENSMUSG00000026127.13|OTTMUSG00000029577.4|OTTMUST00000126096.1|AC106841.2-008|Imp4|2672|retained_intron|	0	0.126639	1.28512	1.17057	1.15367	0	0.260694	1.43449	1.58189	1.49612	-0.20744	0.00969117	FALSE	FALSE
Imp4	ENSMUST00000137794.7|ENSMUSG00000026127.13|OTTMUSG00000029577.4|OTTMUST00000073354.1|AC106841.2-004|Imp4|658|nonsense_mediated_decay|	2.64087	1.25039	0	1.17461	0.696744	1.68027	2.65779	0	2.43761	1.62609	-0.527827	0.00388808	FALSE	FALSE
Imp4	ENSMUST00000149962.7|ENSMUSG00000026127.13|OTTMUSG00000029577.4|OTTMUST00000073353.3|AC106841.2-003|Imp4|997|nonsense_mediated_decay|	0	1.45463	2.65157	2.47011	2.76988	0	0	3.18118	1.73934	2.94663	0.295809	0.0081409	FALSE	FALSE
Imp4	ENSMUST00000134327.1|ENSMUSG00000026127.13|OTTMUSG00000029577.4|OTTMUST00000073355.1|AC106841.2-005|Imp4|726|processed_transcript|	4.9487	5.47795	5.79439	5.80526	6.10919	4.64913	4.93513	5.15524	4.83459	5.10249	0.691786	1.56726e-11	FALSE	FALSE
Imp4	ENSMUST00000136770.2|ENSMUSG00000026127.13|OTTMUSG00000029577.4|OTTMUST00000073352.1|AC106841.2-002|Imp4|762|nonsense_mediated_decay|	5.37495	5.45595	5.97206	5.99831	6.11651	4.56504	4.88803	5.53726	5.23255	5.26965	0.685048	1.81057e-11	FALSE	FALSE
Ptpn18	ENSMUST00000185610.1|ENSMUSG00000026126.15|OTTMUSG00000049465.6|OTTMUST00000126120.1|RP24-554B1.2-006|Ptpn18|1295|retained_intron|	0	0	0.88608	0.73068	0.868418	0	0	2.62829	2.31733	2.55932	-1.00395	0.0185859	FALSE	FALSE
Ptpn18	ENSMUST00000027302.13|ENSMUSG00000026126.15|OTTMUSG00000049465.6|OTTMUST00000126097.2|RP24-554B1.2-002|Ptpn18|1559|protein_coding|	3.01668	3.528	3.70113	3.02084	3.499	4.87099	4.64021	4.79211	4.71748	4.8108	-1.41319	4.76341e-12	FALSE	TRUE
Ptpn18	ENSMUST00000190122.1|ENSMUSG00000026126.15|OTTMUSG00000049465.6|OTTMUST00000126098.2|RP24-554B1.2-004|Ptpn18|915|protein_coding|	0.173652	0	0	0	0.0646884	0	1.12225	0.408097	0.0681012	0.271013	-0.326224	0.0684801	FALSE	FALSE
Ptpn18	ENSMUST00000188884.2|ENSMUSG00000026126.15|OTTMUSG00000049465.6|OTTMUST00000126099.2|RP24-554B1.2-005|Ptpn18|987|retained_intron|	0	0	0	0.0500489	0.0482808	0.800678	0	0.137383	0.0551471	0.319633	-0.242902	0.0771592	FALSE	FALSE
Ptpn18	ENSMUST00000186252.1|ENSMUSG00000026126.15|OTTMUSG00000049465.6|OTTMUST00000126217.1|RP24-554B1.2-007|Ptpn18|3495|retained_intron|	0.0767903	0	0.131888	0.0752341	0.156402	0.594946	0.799421	0.356832	0.167107	0.511851	-0.397968	0.000468676	FALSE	FALSE
Ptpn18	ENSMUST00000188972.2|ENSMUSG00000026126.15|OTTMUSG00000049465.6|OTTMUST00000126101.2|RP24-554B1.2-001|Ptpn18|414|protein_coding|	6.13653	6.19605	5.79842	5.31199	5.46391	7.26596	7.5674	6.79259	6.73285	6.5789	-1.20616	1.18467e-11	FALSE	TRUE
Ptpn18	ENSMUST00000188019.1|ENSMUSG00000026126.15|OTTMUSG00000049465.6|OTTMUST00000126225.1|RP24-554B1.2-008|Ptpn18|284|processed_transcript|	0	2.06747	1.49846	0	1.89218	0	2.31691	2.89606	1.06197	2.96392	-0.75615	0.00666415	FALSE	FALSE
RP24-554B1.10	ENSMUST00000191357.2|ENSMUSG00000100280.2|OTTMUSG00000049500.3|OTTMUST00000126100.2|RP24-554B1.10-003|RP24-554B1.10|1601|retained_intron|	0.210129	0.147303	0.933961	0.907085	0.865057	1.36697	1.53081	1.38058	1.38839	1.19527	-0.759697	4.00912e-06	FALSE	FALSE
RP24-554B1.10	ENSMUST00000185218.1|ENSMUSG00000100280.2|OTTMUSG00000049500.3|OTTMUST00000126218.1|RP24-554B1.10-001|RP24-554B1.10|785|antisense|	1.73903	0.916449	1.3806	1.02532	1.34801	1.47242	3.20417	2.72427	2.62069	2.48814	-1.22006	1.90989e-06	FALSE	FALSE
RP24-554B1.10	ENSMUST00000185881.1|ENSMUSG00000100280.2|OTTMUSG00000049500.3|OTTMUST00000126226.1|RP24-554B1.10-002|RP24-554B1.10|538|antisense|	0.880458	0.894138	2.15655	0.4712	0.641998	1.89295	1.45906	3.6291	3.48021	3.10654	-1.7047	8.68852e-05	FALSE	FALSE
RP24-554B1.5	ENSMUST00000188292.6|ENSMUSG00000101223.6|OTTMUSG00000049473.2|OTTMUST00000126121.2|RP24-554B1.5-001|RP24-554B1.5|926|lincRNA|	0	0.617708	0.457989	0	0.528389	0	0	0.588081	1.08135	0.550385	-0.123145	0.0287855	FALSE	FALSE
RP24-554B1.5	ENSMUST00000186117.1|ENSMUSG00000101223.6|OTTMUSG00000049473.2|OTTMUST00000126122.1|RP24-554B1.5-002|RP24-554B1.5|498|lincRNA|	0	0.513549	0.864056	0.457841	0.151322	1.92402	0	1.6588	1.26785	1.72045	-0.916869	0.0016773	FALSE	FALSE
Prss39	ENSMUST00000027299.9|ENSMUSG00000026125.9|OTTMUSG00000049474.1|OTTMUST00000126123.1|RP24-554B1.6-001|Prss39|1267|protein_coding|	0	0	0	0	0	0	0	0.339541	0	0.236988	-0.115306	0.140188	FALSE	FALSE
Cfc1	ENSMUST00000027298.4|ENSMUSG00000026124.4|OTTMUSG00000049475.2|OTTMUST00000126125.2|RP24-554B1.7-001|Cfc1|1040|protein_coding|	0	0	0.0897924	0	0	1.62163	0	1.31026	0.434553	0.644424	-0.784214	0.0104152	FALSE	FALSE
Prss40	ENSMUST00000115071.3|ENSMUSG00000037529.13|OTTMUSG00000022629.4|OTTMUST00000054211.3|AC106841.1-002|Prss40|1629|nonsense_mediated_decay|	0	0	0	0	0	0	0	0	0.131455	0.363265	-0.0989441	0.206107	FALSE	FALSE
Arhgef4	ENSMUST00000159747.8|ENSMUSG00000037509.20|OTTMUSG00000033276.14|OTTMUST00000083453.2|AC107738.3-004|Arhgef4|6514|protein_coding|	0	0	0	0	0	0	0	0	0.0159828	0	-0.00319655	0.982387	FALSE	FALSE
Arhgef4	ENSMUST00000162599.7|ENSMUSG00000037509.20|OTTMUSG00000033276.14|OTTMUST00000083454.3|AC107738.3-005|Arhgef4|1887|protein_coding|	0.218779	0	0	0	0	0	0	0	0	0	0.0437557	0.468722	FALSE	FALSE
Arhgef4	ENSMUST00000047664.15|ENSMUSG00000037509.20|OTTMUSG00000033276.14|OTTMUST00000083450.6|AC107738.3-001|Arhgef4|3287|protein_coding|	0.177914	0.418117	0.318813	0.427812	0.42611	1.19795	1.48898	1.87214	0.911069	1.41931	-1.02414	2.64102e-06	FALSE	FALSE
Arhgef4	ENSMUST00000162760.7|ENSMUSG00000037509.20|OTTMUSG00000033276.14|OTTMUST00000083451.2|AC107738.3-002|Arhgef4|2981|retained_intron|	5.33787e-05	0.325003	0.0304364	0.0977254	0.141509	0	0.159902	0.376687	0.354724	0.531842	-0.165686	0.00929192	FALSE	FALSE
Arhgef4	ENSMUST00000159059.1|ENSMUSG00000037509.20|OTTMUSG00000033276.14|OTTMUST00000083469.1|AC107738.3-007|Arhgef4|1024|retained_intron|	0.059855	0	0	0.0594287	0	1.42667	0	0.369329	0.153214	0	-0.365985	0.157575	FALSE	FALSE
Arhgef4	ENSMUST00000160855.1|ENSMUSG00000037509.20|OTTMUSG00000033276.14|OTTMUST00000083452.2|AC107738.3-003|Arhgef4|2339|nonsense_mediated_decay|	0.058189	0	0.196747	0	0	0	0	0.0943793	0.0665081	0.0839009	0.00202949	0.168905	FALSE	FALSE
Arhgef4	ENSMUST00000211073.1|ENSMUSG00000037509.20|OTTMUSG00000033276.14|OTTMUST00000147528.1|AC107738.3-008|Arhgef4|171|protein_coding|	0	0	0	1.61985	2.38865	0	0	4.47152	2.39395	2.32252	-1.0359	0.0443388	FALSE	FALSE
RP23-348C6.3	ENSMUST00000193040.2|ENSMUSG00000104002.2|OTTMUSG00000049931.2|OTTMUST00000127102.2|RP23-348C6.3-001|RP23-348C6.3|2549|antisense|	0.043903	0	0	0.040668	0.0977928	0.0486784	0.413987	0.262909	0.204299	0.128377	-0.175177	0.00469851	FALSE	FALSE
Fam168b	ENSMUST00000167518.7|ENSMUSG00000037503.12|OTTMUSG00000021855.4|-|Fam168b-203|Fam168b|5058|protein_coding|	0.463818	0.665577	2.12488	2.28983	2.33089	3.04296	3.83672	3.23103	3.0514	3.34872	-1.72717	3.02474e-06	FALSE	FALSE
Fam168b	ENSMUST00000047534.11|ENSMUSG00000037503.12|OTTMUSG00000021855.4|OTTMUST00000051861.2|AC107738.1-001|Fam168b|5030|protein_coding|	5.26089	5.1707	3.18271	3.6605	4.00052	5.30809	5.6218	4.59973	3.86899	4.37746	-0.500148	1.15959e-07	FALSE	FALSE
Fam168b	ENSMUST00000170092.7|ENSMUSG00000037503.12|OTTMUSG00000021855.4|OTTMUST00000126203.1|AC107738.1-003|Fam168b|941|protein_coding|	3.26977	1.88804	2.17315	1.4795	2.46405	3.22886	2.61394	2.79618	1.60558	1.60427	-0.114865	8.38579e-06	FALSE	FALSE
Fam168b	ENSMUST00000185469.6|ENSMUSG00000037503.12|OTTMUSG00000021855.4|OTTMUST00000126204.1|AC107738.1-006|Fam168b|778|nonsense_mediated_decay|	0	0	0	0	1.16816	0	0	0.273684	0.378123	0	0.103271	0.328813	FALSE	FALSE
Fam168b	ENSMUST00000185279.1|ENSMUSG00000037503.12|OTTMUSG00000021855.4|OTTMUST00000126206.1|AC107738.1-004|Fam168b|487|processed_transcript|	0	0	2.45562	3.26163	2.42078	0	0	2.8959	2.43453	1.92392	0.176735	0.0210424	FALSE	FALSE
Fam168b	ENSMUST00000185231.1|ENSMUSG00000037503.12|OTTMUSG00000021855.4|OTTMUST00000126207.2|AC107738.1-007|Fam168b|464|protein_coding|	0	0	0	0	0	0	0	0	0	0.462468	-0.0924936	0.399591	FALSE	FALSE
Fam168b	ENSMUST00000140534.1|ENSMUSG00000037503.12|OTTMUSG00000021855.4|OTTMUST00000051862.1|AC107738.1-002|Fam168b|525|retained_intron|	0	0	0	0	0.292894	0	0	0	0	0	0.0585787	0.43126	FALSE	FALSE
RP23-348C6.1	ENSMUST00000192924.1|ENSMUSG00000104358.1|OTTMUSG00000049504.1|OTTMUST00000126222.1|RP23-348C6.1-001|RP23-348C6.1|3036|TEC|	0	0	0.0600847	0.111206	0.183772	0	0.224411	0.0571549	0.188587	0.30636	-0.0842899	0.0191861	FALSE	FALSE
Plekhb2	ENSMUST00000156687.7|ENSMUSG00000026123.11|OTTMUSG00000029565.6|OTTMUST00000073323.2|AC107738.2-002|Plekhb2|5176|protein_coding|	0.15789	0.248653	0.244411	0.272115	0.148751	0.940431	0.216973	0.656121	0.300982	0.49291	-0.30712	0.000621848	FALSE	FALSE
Plekhb2	ENSMUST00000027297.10|ENSMUSG00000026123.11|OTTMUSG00000029565.6|OTTMUST00000073322.2|AC107738.2-001|Plekhb2|3279|protein_coding|	3.06541	3.04309	3.16122	3.30976	3.17247	4.11986	4.36951	4.71123	4.41531	4.33475	-1.23974	6.17143e-13	FALSE	TRUE
Plekhb2	ENSMUST00000152654.2|ENSMUSG00000026123.11|OTTMUSG00000029565.6|OTTMUST00000073324.2|AC107738.2-003|Plekhb2|344|protein_coding|	0	0	0	0	0.039335	0	0	0	0	0.584964	-0.109126	0.391072	FALSE	FALSE
Plekhb2	ENSMUST00000191722.1|ENSMUSG00000026123.11|OTTMUSG00000029565.6|OTTMUST00000127605.1|AC107738.2-005|Plekhb2|302|processed_transcript|	0	0	3.93237	4.76228	3.66673	0	0	5.80947	5.40453	5.08207	-0.78694	0.018928	FALSE	FALSE
RP23-348C6.6	ENSMUST00000193622.1|ENSMUSG00000103548.1|OTTMUSG00000049981.1|OTTMUST00000127189.1|RP23-348C6.6-001|RP23-348C6.6|229|processed_pseudogene|	0	0	0	0.501281	0	0	0	4.44669	0	3.26006	-1.4411	0.115741	FALSE	FALSE
RP24-550I15.1	ENSMUST00000195168.1|ENSMUSG00000104417.1|OTTMUSG00000050187.1|OTTMUST00000127553.1|RP24-550I15.1-001|RP24-550I15.1|640|lincRNA|	0	0	1.228	1.1918	1.31991	0	0	0	0	0.0814787	0.731646	0.0187814	FALSE	FALSE
RP24-424K5.3	ENSMUST00000192572.1|ENSMUSG00000102279.1|OTTMUSG00000050188.1|OTTMUST00000127554.1|RP24-424K5.3-001|RP24-424K5.3|463|lincRNA|	0	0	0	0	0.311804	0	0	0.144296	0	0.398871	-0.0462726	0.250731	FALSE	FALSE
RP24-424K5.4	ENSMUST00000193725.1|ENSMUSG00000103708.1|OTTMUSG00000050189.1|OTTMUST00000127555.1|RP24-424K5.4-001|RP24-424K5.4|654|lincRNA|	0.389044	0	0	0.0647794	0	0	0	0	0	0	0.0907646	0.29173	FALSE	FALSE
RP24-424K5.2	ENSMUST00000195698.1|ENSMUSG00000102434.1|OTTMUSG00000049952.1|OTTMUST00000127132.1|RP24-424K5.2-001|RP24-424K5.2|1372|TEC|	0	0	0	0.0470148	0	0	0	0	0.0516937	0.0572201	-0.0123798	0.524134	FALSE	FALSE
Hs6st1	ENSMUST00000088174.3|ENSMUSG00000045216.7|OTTMUSG00000029555.3|OTTMUST00000073283.1|AC134845.1-001|Hs6st1|3719|protein_coding|	5.49122	5.4018	3.4675	3.79231	4.29147	4.65202	4.6762	3.32084	2.93317	3.25554	0.721308	4.11584e-07	FALSE	FALSE
Hs6st1	ENSMUST00000194670.1|ENSMUSG00000045216.7|OTTMUSG00000029555.3|OTTMUST00000127133.1|AC134845.1-002|Hs6st1|3291|retained_intron|	0.418077	0	0.0498301	0.102233	0.0739285	0.535474	0.342401	0.16913	0.228995	0.197869	-0.16596	0.00449802	FALSE	FALSE
RP24-424K5.5	ENSMUST00000192656.1|ENSMUSG00000104523.1|OTTMUSG00000050225.1|OTTMUST00000127606.1|RP24-424K5.5-001|RP24-424K5.5|447|antisense|	0	0.000111083	0	0	0	2.47137	2.90835	0	0	0	-1.07592	0.109234	FALSE	FALSE
RP23-173H19.3	ENSMUST00000193983.1|ENSMUSG00000102202.1|OTTMUSG00000049896.1|OTTMUST00000127038.1|RP23-173H19.3-001|RP23-173H19.3|4340|lincRNA|	1.43638	1.54716	0.678268	0.658454	0.637494	0.865283	1.08875	0.0916132	0.245819	0.654926	0.402273	0.000679105	FALSE	FALSE
Uggt1	ENSMUST00000046875.13|ENSMUSG00000037470.14|OTTMUSG00000037695.3|OTTMUST00000097354.2|RP23-173H19.1-001|Uggt1|9033|protein_coding|	2.82393	2.32109	0.744726	0.80599	0.874115	2.60584	3.62989	1.26476	0.868738	1.14561	-0.388999	0.00198786	FALSE	FALSE
Uggt1	ENSMUST00000173999.7|ENSMUSG00000037470.14|OTTMUSG00000037695.3|OTTMUST00000097355.1|RP23-173H19.1-004|Uggt1|3536|retained_intron|	0	0	0	0	0	0	0	0.0516088	0.068514	0	-0.0240245	0.50015	FALSE	FALSE
Uggt1	ENSMUST00000174266.7|ENSMUSG00000037470.14|OTTMUSG00000037695.3|OTTMUST00000097356.1|RP23-173H19.1-002|Uggt1|5399|nonsense_mediated_decay|	4.82736	4.41829	2.95688	3.12107	3.44484	4.19873	4.08075	3.59666	3.24084	3.55051	0.0201873	7.38844e-08	FALSE	FALSE
Uggt1	ENSMUST00000173250.1|ENSMUSG00000037470.14|OTTMUSG00000037695.3|OTTMUST00000097367.1|RP23-173H19.1-010|Uggt1|626|retained_intron|	0	0.347533	0.438616	0	0	0	0	0.840532	0.789189	0.70869	-0.310452	0.0263499	FALSE	FALSE
Uggt1	ENSMUST00000174224.7|ENSMUSG00000037470.14|OTTMUSG00000037695.3|OTTMUST00000097357.1|RP23-173H19.1-005|Uggt1|579|nonsense_mediated_decay|	0	0	1.61412	2.41779	0.101826	0	0	2.01294	1.41484	2.53495	-0.365799	0.0471031	FALSE	FALSE
Uggt1	ENSMUST00000173166.1|ENSMUSG00000037470.14|OTTMUSG00000037695.3|OTTMUST00000097358.1|RP23-173H19.1-007|Uggt1|1501|nonsense_mediated_decay|	0	0.43436	0	0	0	0	0	0.324621	0	0.486368	-0.0753258	0.194896	FALSE	FALSE
Uggt1	ENSMUST00000173082.1|ENSMUSG00000037470.14|OTTMUSG00000037695.3|OTTMUST00000097359.1|RP23-173H19.1-006|Uggt1|548|retained_intron|	0	0	0.471158	0.0734295	0	0.910608	0	0.57312	0.106431	0	-0.209114	0.106056	FALSE	FALSE
Uggt1	ENSMUST00000174716.7|ENSMUSG00000037470.14|OTTMUSG00000037695.3|OTTMUST00000097360.2|RP23-173H19.1-003|Uggt1|3064|retained_intron|	0.130236	0.126525	1.07705	0.43561	0.460508	0	0	0.994823	1.09197	0.509159	-0.0732057	0.0227782	FALSE	FALSE
Uggt1	ENSMUST00000174142.1|ENSMUSG00000037470.14|OTTMUSG00000037695.3|OTTMUST00000097361.1|RP23-173H19.1-008|Uggt1|677|nonsense_mediated_decay|	0	0	4.00756	3.89439	3.99524	0	0	4.5376	4.21914	4.16303	-0.204517	0.0182431	FALSE	FALSE
Uggt1	ENSMUST00000172592.1|ENSMUSG00000037470.14|OTTMUSG00000037695.3|OTTMUST00000097362.1|RP23-173H19.1-009|Uggt1|542|retained_intron|	0	0	1.81238	2.43214	1.6036	0	0	2.16744	2.95643	1.84165	-0.223481	0.0228703	FALSE	FALSE
Uggt1	ENSMUST00000192159.1|ENSMUSG00000037470.14|OTTMUSG00000037695.3|OTTMUST00000127104.1|RP23-173H19.1-011|Uggt1|1082|retained_intron|	0	0	0.546277	0.879289	0.881665	0	0	0.363578	0.73526	0.882597	0.0651592	0.0279578	FALSE	FALSE
Neurl3	ENSMUST00000056946.7|ENSMUSG00000047180.8|OTTMUSG00000045459.2|OTTMUST00000119250.1|RP23-173H19.2-001|Neurl3|2598|protein_coding|	1.84585	1.5136	1.5747	1.33444	1.43706	5.26003	5.41465	4.59681	4.60642	4.0967	-3.25379	2.02922e-09	FALSE	TRUE
Neurl3	ENSMUST00000188666.2|ENSMUSG00000047180.8|OTTMUSG00000045459.2|OTTMUST00000119251.2|RP23-173H19.2-002|Neurl3|1206|protein_coding|	1.24888	0.172101	0.699537	0.308015	0.887845	1.78813	2.58189	2.51585	3.32227	2.78789	-1.93593	2.52559e-06	FALSE	FALSE
Arid5a	ENSMUST00000126413.7|ENSMUSG00000037447.16|OTTMUSG00000021515.5|OTTMUST00000051020.2|AC132456.1-007|Arid5a|870|protein_coding|	0.0151693	0	0.871535	0.0658246	0	0.128338	2.3082	2.7896	2.13434	2.17243	-1.71608	0.00103565	FALSE	FALSE
Arid5a	ENSMUST00000142319.7|ENSMUSG00000037447.16|OTTMUSG00000021515.5|OTTMUST00000051023.2|AC132456.1-010|Arid5a|441|protein_coding|	1.58696e-05	0.810003	0.664436	0	0.168086	0	3.26697	2.37814	2.41229	1.91729	-1.66643	0.00200764	FALSE	FALSE
Arid5a	ENSMUST00000150747.7|ENSMUSG00000037447.16|OTTMUSG00000021515.5|OTTMUST00000051022.1|AC132456.1-009|Arid5a|407|retained_intron|	0	0	0	0	0	0	0	1.86891	2.41412	1.37633	-1.13187	0.0247388	FALSE	FALSE
Arid5a	ENSMUST00000145179.7|ENSMUSG00000037447.16|OTTMUSG00000021515.5|OTTMUST00000051021.1|AC132456.1-008|Arid5a|739|processed_transcript|	1.38572	0.53763	0	0.263701	0.855963	0	0	0	0	0	0.608604	0.0157803	FALSE	FALSE
Arid5a	ENSMUST00000124280.7|ENSMUSG00000037447.16|OTTMUSG00000021515.5|OTTMUST00000051019.1|AC132456.1-006|Arid5a|3118|retained_intron|	0	0	0.100049	0.0916863	0.148585	0	0	0.491023	0.589111	0.322419	-0.212446	0.0277218	FALSE	FALSE
Arid5a	ENSMUST00000097778.8|ENSMUSG00000037447.16|OTTMUSG00000021515.5|OTTMUST00000051016.1|AC132456.1-003|Arid5a|2270|protein_coding|	0	0	0	0	0	0	3.46243e-05	0.340611	0	0	-0.0681292	0.41778	FALSE	FALSE
Arid5a	ENSMUST00000116629.8|ENSMUSG00000037447.16|OTTMUSG00000021515.5|OTTMUST00000051018.2|AC132456.1-005|Arid5a|2056|nonsense_mediated_decay|	1.18484	1.13619	2.00187	1.46748	2.07393	3.20938	2.91484	3.77113	3.43152	3.36949	-1.76641	1.89689e-08	FALSE	FALSE
Arid5a	ENSMUST00000115031.7|ENSMUSG00000037447.16|OTTMUSG00000021515.5|OTTMUST00000051017.1|AC132456.1-004|Arid5a|3002|protein_coding|	0	0	0	0	0	0	0	0	0.339882	0.0991066	-0.0877977	0.237581	FALSE	FALSE
Arid5a	ENSMUST00000115032.7|ENSMUSG00000037447.16|OTTMUSG00000021515.5|OTTMUST00000051015.2|AC132456.1-002|Arid5a|4640|protein_coding|	0.796064	0.488824	0.407805	1.44269e-06	0	1.40668	2.7313	1.03181	2.14835	0.975231	-1.32013	0.000357134	FALSE	FALSE
Arid5a	ENSMUST00000137906.1|ENSMUSG00000037447.16|OTTMUSG00000021515.5|OTTMUST00000051014.1|AC132456.1-001|Arid5a|5504|protein_coding|	0.0790538	0	0	0.0490327	0	0.562954	0.553969	0.296861	0.0547374	0.14914	-0.297915	0.00556148	FALSE	FALSE
Arid5a	ENSMUST00000192874.1|ENSMUSG00000037447.16|OTTMUSG00000021515.5|OTTMUST00000127040.1|AC132456.1-015|Arid5a|5014|retained_intron|	0.0438092	0.109374	0.115064	0.127092	0.0672725	0	0.103806	0.251114	0.286708	0.106225	-0.0570486	0.00683471	FALSE	FALSE
Arid5a	ENSMUST00000115029.1|ENSMUSG00000037447.16|OTTMUSG00000021515.5|OTTMUST00000051024.2|AC132456.1-011|Arid5a|4329|protein_coding|	0	0	0.354269	0.637602	0.631226	0	0	2.67305	1.09678	2.41658	-0.912661	0.0331939	FALSE	FALSE
Arid5a	ENSMUST00000140218.1|ENSMUSG00000037447.16|OTTMUSG00000021515.5|OTTMUST00000051025.1|AC132456.1-012|Arid5a|425|retained_intron|	0	0	0.208915	0	0.237471	0	0	0	1.02283	0.286621	-0.172613	0.198953	FALSE	FALSE
Arid5a	ENSMUST00000147123.7|ENSMUSG00000037447.16|OTTMUSG00000021515.5|OTTMUST00000051026.1|AC132456.1-013|Arid5a|563|retained_intron|	0	0	0	0.450468	0	0	0	0.617195	0.850041	0.386083	-0.28057	0.0499899	FALSE	FALSE
Arid5a	ENSMUST00000141121.1|ENSMUSG00000037447.16|OTTMUSG00000021515.5|OTTMUST00000051027.1|AC132456.1-014|Arid5a|400|retained_intron|	0	0	1.05659	1.73978	1.73489	0	0	2.76305	0.916788	1.92992	-0.215699	0.0343571	FALSE	FALSE
RP23-134L6.5	ENSMUST00000192234.1|ENSMUSG00000102762.1|OTTMUSG00000050131.1|OTTMUST00000127461.1|RP23-134L6.5-001|RP23-134L6.5|713|lincRNA|	0	0	0.409712	0.401283	0.0525411	0	0	0.196033	0.843692	0.52672	-0.140582	0.0639323	FALSE	FALSE
Kansl3	ENSMUST00000185912.6|ENSMUSG00000010453.12|OTTMUSG00000049477.4|OTTMUST00000126127.1|RP23-134L6.1-002|Kansl3|4527|protein_coding|	0	1.75927	1.46132	1.99614	2.80095	0	2.2885	3.34268	2.70965	3.27676	-0.719982	0.00152298	FALSE	FALSE
Kansl3	ENSMUST00000010597.9|ENSMUSG00000010453.12|OTTMUSG00000049477.4|OTTMUST00000126128.1|RP23-134L6.1-001|Kansl3|4663|protein_coding|	3.48029	3.25515	1.6874	1.78859	0.710129	4.08133	3.60038	2.51884	2.14994	1.96871	-0.67953	9.42851e-05	FALSE	FALSE
Kansl3	ENSMUST00000186470.1|ENSMUSG00000010453.12|OTTMUSG00000049477.4|OTTMUST00000126129.1|RP23-134L6.1-004|Kansl3|2801|protein_coding|	0	0.803034	0	0	0	0	0	0	0	0	0.160607	0.384373	FALSE	FALSE
Kansl3	ENSMUST00000188961.6|ENSMUSG00000010453.12|OTTMUSG00000049477.4|OTTMUST00000126130.1|RP23-134L6.1-003|Kansl3|2907|nonsense_mediated_decay|	1.16603	0	0.167408	0.34075	0.387211	0	0.82174	0.375799	0.541762	0.645015	-0.064584	0.0140785	FALSE	FALSE
Kansl3	ENSMUST00000188528.6|ENSMUSG00000010453.12|OTTMUSG00000049477.4|OTTMUST00000126131.1|RP23-134L6.1-008|Kansl3|763|nonsense_mediated_decay|	0.493584	0	0.217391	0	0.426275	0.43872	0	0.530956	0.251632	0.25826	-0.0684634	0.0115181	FALSE	FALSE
Kansl3	ENSMUST00000185621.2|ENSMUSG00000010453.12|OTTMUSG00000049477.4|OTTMUST00000126132.2|RP23-134L6.1-007|Kansl3|609|nonsense_mediated_decay|	0	0	0.133675	0	0.206098	0	0	0.25097	0.171596	0	-0.0165586	0.145632	FALSE	FALSE
Kansl3	ENSMUST00000187628.1|ENSMUSG00000010453.12|OTTMUSG00000049477.4|OTTMUST00000126133.1|RP23-134L6.1-009|Kansl3|336|protein_coding|	0	0	1.01308	0.773574	1.30655	3.10163	0	0	0	2.04983	-0.411652	0.0917064	FALSE	FALSE
Kansl3	ENSMUST00000185614.1|ENSMUSG00000010453.12|OTTMUSG00000049477.4|OTTMUST00000126134.1|RP23-134L6.1-005|Kansl3|2177|retained_intron|	0	0	1.51789	1.19845	0.882669	0	0.0868109	1.95665	1.88962	1.97839	-0.462492	0.0172873	FALSE	FALSE
Fer1l5	ENSMUST00000179162.6|ENSMUSG00000037432.15|OTTMUSG00000033700.4|OTTMUST00000128917.2|AC132456.3-002|Fer1l5|6315|protein_coding|	0.263789	0.087976	0.010406	0.0167716	0.0159428	0.122446	0.31797	0.0546165	0.067406	0.026759	-0.0388623	0.0627728	FALSE	FALSE
Fer1l5	ENSMUST00000140452.3|ENSMUSG00000037432.15|OTTMUSG00000033700.4|OTTMUST00000084899.3|AC132456.3-001|Fer1l5|1723|nonsense_mediated_decay|	1.31012	1.33831	0.480501	0.141826	0.396394	0.295641	1.81663	1.31649	1.14192	0.760077	-0.33272	0.00173346	FALSE	FALSE
Lman2l	ENSMUST00000192969.5|ENSMUSG00000001143.13|OTTMUSG00000021558.4|OTTMUST00000127607.1|AC132456.2-008|Lman2l|705|protein_coding|	0.867553	0	2.04548	2.03786	1.50103	2.09221	2.56854	2.61271	2.14139	2.30193	-1.05297	1.90333e-05	FALSE	FALSE
Lman2l	ENSMUST00000125304.7|ENSMUSG00000001143.13|OTTMUSG00000021558.4|OTTMUST00000051147.2|AC132456.2-001|Lman2l|3378|protein_coding|	1.86283	1.57808	0.822405	1.32545	1.05805	2.50942	1.7205	2.3563	2.03738	1.38587	-0.672531	2.09333e-06	FALSE	FALSE
Lman2l	ENSMUST00000134594.7|ENSMUSG00000001143.13|OTTMUSG00000021558.4|OTTMUST00000051150.1|AC132456.2-004|Lman2l|4062|retained_intron|	0.236321	0.174752	0.325571	0.240948	0.18783	0	0	0.415577	0.370958	0.452953	-0.0148132	0.00433137	FALSE	FALSE
Lman2l	ENSMUST00000115011.7|ENSMUSG00000001143.13|OTTMUSG00000021558.4|OTTMUST00000051148.1|AC132456.2-002|Lman2l|2290|protein_coding|	2.10705	2.19981	0.00284939	1.06028	0.00812542	0.0643021	0.860066	1.02862	1.15415e-05	1.66371	0.352282	0.0273405	FALSE	FALSE
Lman2l	ENSMUST00000001171.12|ENSMUSG00000001143.13|OTTMUSG00000021558.4|OTTMUST00000051149.2|AC132456.2-003|Lman2l|2174|nonsense_mediated_decay|	0	2.01976e-05	2.80845	2.60838	2.55527	1.48367	2.5083	3.34131	3.43505	3.10524	-1.18029	0.000530266	FALSE	FALSE
Lman2l	ENSMUST00000152088.1|ENSMUSG00000001143.13|OTTMUSG00000021558.4|OTTMUST00000051151.1|AC132456.2-005|Lman2l|634|protein_coding|	0	0	0.732686	0.884474	0.923517	0	1.31089	1.32991	1.20617	1.33707	-0.528674	0.00240767	FALSE	FALSE
Lman2l	ENSMUST00000123583.1|ENSMUSG00000001143.13|OTTMUSG00000021558.4|OTTMUST00000051152.2|AC132456.2-006|Lman2l|689|nonsense_mediated_decay|	0	0	0.429426	0.474452	0.556674	0	0	0.608309	0.826188	0.914707	-0.17773	0.0215464	FALSE	FALSE
Lman2l	ENSMUST00000193502.1|ENSMUSG00000001143.13|OTTMUSG00000021558.4|OTTMUST00000127134.1|AC132456.2-007|Lman2l|1513|retained_intron|	0.0847052	0	0.449367	0.450878	0.351193	0	1.14664	1.39137	0.819144	1.09971	-0.624144	0.00185428	FALSE	FALSE
Cnnm4	ENSMUST00000153128.1|ENSMUSG00000037408.10|OTTMUSG00000033420.2|OTTMUST00000083926.1|AC084391.5-001|Cnnm4|4547|protein_coding|	1.63992	1.18717	0.337934	0.187109	0.301283	2.51113	2.62068	0.612747	0.608102	0.49272	-0.638392	0.0100488	FALSE	FALSE
RP23-294I17.4	ENSMUST00000193157.1|ENSMUSG00000104316.1|OTTMUSG00000049898.1|OTTMUST00000127041.1|RP23-294I17.4-001|RP23-294I17.4|2159|TEC|	0.0524062	0	0	0.013981	0	0	0	0.145445	0.0605981	0	-0.0279312	0.312107	FALSE	FALSE
Cnnm3	ENSMUST00000001166.13|ENSMUSG00000001138.13|OTTMUSG00000021763.2|OTTMUST00000051653.1|AC084391.2-001|Cnnm3|5193|protein_coding|	2.61315	2.69167	1.73464	1.90197	1.99099	2.33867	3.19644	3.12381	2.7904	2.70875	-0.645133	3.04816e-08	FALSE	FALSE
Cnnm3	ENSMUST00000097776.3|ENSMUSG00000001138.13|OTTMUSG00000021763.2|OTTMUST00000051654.1|AC084391.2-002|Cnnm3|5292|protein_coding|	0.34878	0	0.305079	0.514315	0	1.87484	0	0.411785	0.191804	0.510168	-0.364085	0.0672194	FALSE	FALSE
Cnnm3	ENSMUST00000154225.1|ENSMUSG00000001138.13|OTTMUSG00000021763.2|OTTMUST00000051655.1|AC084391.2-003|Cnnm3|559|retained_intron|	0.636873	0.899256	1.97193	2.09579	1.9075	1.54727	0	2.95496	2.70382	3.19427	-0.577795	0.00113135	FALSE	FALSE
Cnnm3	ENSMUST00000195264.1|ENSMUSG00000001138.13|OTTMUSG00000021763.2|OTTMUST00000127557.1|AC084391.2-005|Cnnm3|1006|retained_intron|	0	0	0.0381974	0.0735557	0.243542	1.41742	0	0.219971	0.0829941	0.299022	-0.332822	0.12633	FALSE	FALSE
Cnnm3	ENSMUST00000135100.1|ENSMUSG00000001138.13|OTTMUSG00000021763.2|OTTMUST00000051656.1|AC084391.2-004|Cnnm3|863|retained_intron|	2.65568	0.318324	2.6393	2.51917	2.07701	3.6074	0.830633	3.26018	2.87889	2.78331	-0.630188	0.000142372	FALSE	FALSE
RP23-294I17.6	ENSMUST00000192037.1|ENSMUSG00000102845.1|OTTMUSG00000049900.1|OTTMUST00000127043.1|RP23-294I17.6-001|RP23-294I17.6|269|antisense|	0	0	1.85546	2.0564	0	0	0	0	3.70438	3.39085	-0.636672	0.107684	FALSE	FALSE
Ankrd23	ENSMUST00000193083.5|ENSMUSG00000067653.12|OTTMUSG00000049836.2|OTTMUST00000126919.2|RP23-294I17.1-002|Ankrd23|2277|protein_coding|	0	0	1.09242	0.566412	0.868921	0	1.44269e-05	1.59613	1.49176	2.1172	-0.53547	0.0223388	FALSE	FALSE
Ankrd23	ENSMUST00000054665.9|ENSMUSG00000067653.12|OTTMUSG00000049836.2|OTTMUST00000126921.1|RP23-294I17.1-003|Ankrd23|1964|protein_coding|	0.317327	0.513267	0	0.345579	0.0848466	0.241968	0	0.607167	0	0.0419298	0.0739911	0.0434403	FALSE	FALSE
Ankrd23	ENSMUST00000194853.2|ENSMUSG00000067653.12|OTTMUSG00000049836.2|OTTMUST00000126922.1|RP23-294I17.1-004|Ankrd23|1073|protein_coding|	0.000627436	0	0	0.302496	0	0.999688	0	0	0	0	-0.139313	0.381059	FALSE	FALSE
Ankrd23	ENSMUST00000193991.2|ENSMUSG00000067653.12|OTTMUSG00000049836.2|OTTMUST00000126923.1|RP23-294I17.1-005|Ankrd23|663|processed_transcript|	0	0	0.346028	0.469305	0.494407	0.879124	0	1.27763	0.721514	1.22494	-0.558695	0.00281296	FALSE	FALSE
RP23-294I17.8	ENSMUST00000191849.5|ENSMUSG00000109510.1|OTTMUSG00000050010.4|OTTMUST00000146455.1|RP23-294I17.8-001|RP23-294I17.8|2256|protein_coding|	0	0	0	0	0	0	0.548822	0.433009	0.242266	0	-0.244819	0.0349071	FALSE	FALSE
RP23-294I17.8	ENSMUST00000207088.1|ENSMUSG00000109510.1|OTTMUSG00000050010.4|OTTMUST00000127233.2|RP23-294I17.8-002|RP23-294I17.8|284|nonsense_mediated_decay|	0	0	2.4966	0	0	0	0	2.66737	2.2184	0.659808	-0.609795	0.110685	FALSE	FALSE
Ankrd39	ENSMUST00000207843.1|ENSMUSG00000079610.9|OTTMUSG00000049837.2|OTTMUST00000126925.1|RP23-294I17.2-003|Ankrd39|2646|nonsense_mediated_decay|	0.176845	0	1.96666	1.76761	1.32553	0	0.704888	2.5059	2.31901	2.36666	-0.531963	0.00717469	FALSE	FALSE
Ankrd39	ENSMUST00000001172.11|ENSMUSG00000079610.9|OTTMUSG00000049837.2|OTTMUST00000126926.2|RP23-294I17.2-001|Ankrd39|2109|protein_coding|	1.50282	1.65961	2.17576	1.75425	1.90539	1.79663	0.53818	2.61031	2.41241	2.5613	-0.184199	2.00606e-05	FALSE	FALSE
Ankrd39	ENSMUST00000194894.3|ENSMUSG00000079610.9|OTTMUSG00000049837.2|OTTMUST00000126927.1|RP23-294I17.2-002|Ankrd39|664|protein_coding|	1.7747	2.36294	2.42663	2.53528	2.56118	2.64619	2.99564	2.74025	1.51639	2.46329	-0.140208	1.82407e-07	FALSE	FALSE
Ankrd39	ENSMUST00000207922.1|ENSMUSG00000079610.9|OTTMUSG00000049837.2|OTTMUST00000126928.1|RP23-294I17.2-005|Ankrd39|438|retained_intron|	0.0945577	0	1.51792	0.922034	1.32315	0	0	1.4286	0	2.67085	-0.0483566	0.073373	FALSE	FALSE
Ankrd39	ENSMUST00000208690.1|ENSMUSG00000079610.9|OTTMUSG00000049837.2|OTTMUST00000126929.1|RP23-294I17.2-006|Ankrd39|640|processed_transcript|	0.854352	0.111881	0	0.406821	0.504296	1.39941	0.213519	1.54979	0	0	-0.257074	0.0548681	FALSE	FALSE
Ankrd39	ENSMUST00000208269.1|ENSMUSG00000079610.9|OTTMUSG00000049837.2|OTTMUST00000126930.1|RP23-294I17.2-004|Ankrd39|1889|retained_intron|	0.174441	0.470966	0.102749	0.153847	0.164369	0.801736	0.431339	0.200184	0.0941942	0.551762	-0.202569	0.00356395	FALSE	FALSE
Sema4c	ENSMUST00000191677.5|ENSMUSG00000026121.13|OTTMUSG00000020876.17|OTTMUST00000049351.2|AC084391.1-003|Sema4c|3779|protein_coding|	0	0	0	0	0	0	0	0	0.516452	0	-0.10329	0.39515	FALSE	FALSE
Sema4c	ENSMUST00000195620.5|ENSMUSG00000026121.13|OTTMUSG00000020876.17|OTTMUST00000049350.1|AC084391.1-002|Sema4c|3640|protein_coding|	0.0711325	0.260765	0	0.0366074	0.0483269	1.36129	1.43481	0.460422	0	0.190617	-0.606062	0.0255209	FALSE	FALSE
Sema4c	ENSMUST00000191785.1|ENSMUSG00000026121.13|OTTMUSG00000020876.17|OTTMUST00000049356.1|AC084391.1-008|Sema4c|745|retained_intron|	0.420982	0	0	0.0694258	0.000911495	0	0.500863	0.433187	0.0910539	0.23801	-0.154359	0.0379508	FALSE	FALSE
Sema4c	ENSMUST00000195160.1|ENSMUSG00000026121.13|OTTMUSG00000020876.17|OTTMUST00000049355.1|AC084391.1-007|Sema4c|618|retained_intron|	0	0	0.0647256	0	0.0180273	2.3166	0	0.0718876	0.0195809	0	-0.465063	0.345738	FALSE	FALSE
Sema4c	ENSMUST00000193382.5|ENSMUSG00000026121.13|OTTMUSG00000020876.17|OTTMUST00000049353.2|AC084391.1-005|Sema4c|452|protein_coding|	0	0	0	0.126475	0	1.25948	0	0.391867	0	0	-0.304975	0.196777	FALSE	FALSE
Fam178b	ENSMUST00000193548.5|ENSMUSG00000046337.17|OTTMUSG00000021818.6|OTTMUST00000051777.2|AC084389.1-005|Fam178b|851|processed_transcript|	0	0	0	0	0.239249	0	0	0	0.13551	0	0.0207478	0.437967	FALSE	FALSE
Fam178b	ENSMUST00000194025.1|ENSMUSG00000046337.17|OTTMUSG00000021818.6|OTTMUST00000051779.1|AC084389.1-003|Fam178b|673|nonsense_mediated_decay|	0	0.390059	0.382755	0.687411	0.626641	0	0	0	0	0.298342	0.357705	0.00496156	FALSE	FALSE
Fam178b	ENSMUST00000194839.5|ENSMUSG00000046337.17|OTTMUSG00000021818.6|OTTMUST00000127235.2|AC084389.1-008|Fam178b|712|nonsense_mediated_decay|	0.430176	0	0.154971	0.122845	0.652837	0	0	0	0	0.563844	0.159397	0.0774933	FALSE	FALSE
Fam178b	ENSMUST00000193155.5|ENSMUSG00000046337.17|OTTMUSG00000021818.6|OTTMUST00000051778.1|AC084389.1-006|Fam178b|435|processed_transcript|	0	0	0	0.651507	0	0	0	0	0.0167074	0.785418	-0.0301238	0.371166	FALSE	FALSE
Fam178b	ENSMUST00000114981.2|ENSMUSG00000046337.17|OTTMUSG00000021818.6|OTTMUST00000127237.1|AC084389.1-009|Fam178b|1659|protein_coding|	0.401451	0.985202	0.257767	0.662282	0.760781	0	0	0	0.0413201	0.236232	0.557987	0.000426761	FALSE	FALSE
RP23-247A1.1	ENSMUST00000161062.1|ENSMUSG00000089906.1|OTTMUSG00000034306.1|OTTMUST00000087260.1|RP23-247A1.1-001|RP23-247A1.1|345|processed_pseudogene|	0	0	0	0.278715	0	0	0	0.331983	0.771684	0	-0.16499	0.178236	FALSE	FALSE
Cox5b	ENSMUST00000081180.6|ENSMUSG00000061518.11|OTTMUSG00000049480.2|OTTMUST00000126143.2|RP23-247A1.5-003|Cox5b|625|protein_coding|	2.83216	2.70357	4.29293	4.7405	4.28274	0	2.5109	4.27446	3.7787	4.14229	0.829109	0.00010973	FALSE	FALSE
Cox5b	ENSMUST00000193210.5|ENSMUSG00000061518.11|OTTMUSG00000049480.2|OTTMUST00000126138.1|RP23-247A1.5-001|Cox5b|865|protein_coding|	8.99318	9.0386	5.65412	5.16091	5.51634	8.50694	8.37194	4.53728	4.51556	4.7118	0.743926	1.04611e-05	FALSE	FALSE
Cox5b	ENSMUST00000195151.5|ENSMUSG00000061518.11|OTTMUSG00000049480.2|OTTMUST00000126139.1|RP23-247A1.5-004|Cox5b|344|protein_coding|	0.704947	1.57161	8.51283	8.21827	8.44437	2.45108	0	7.75281	7.23	7.8046	0.442708	0.0046673	FALSE	FALSE
Cox5b	ENSMUST00000191790.5|ENSMUSG00000061518.11|OTTMUSG00000049480.2|OTTMUST00000126140.1|RP23-247A1.5-005|Cox5b|757|retained_intron|	0.995352	1.21722	2.82486	2.40024	2.62831	0.839178	1.13316	3.29241	2.56486	2.88316	-0.129358	0.000248768	FALSE	FALSE
Cox5b	ENSMUST00000192859.1|ENSMUSG00000061518.11|OTTMUSG00000049480.2|OTTMUST00000126141.1|RP23-247A1.5-006|Cox5b|345|retained_intron|	0	0	3.36375	2.49464	2.39212	0	1.67268	1.76242	2.93292	3.30878	-0.285259	0.00847787	FALSE	FALSE
Cox5b	ENSMUST00000193235.1|ENSMUSG00000061518.11|OTTMUSG00000049480.2|OTTMUST00000126142.1|RP23-247A1.5-002|Cox5b|362|processed_transcript|	2.93812	4.2419	9.46538	9.2803	9.42399	0	0	8.71802	8.49512	8.75969	1.87537	0.00249602	FALSE	FALSE
Actr1b	ENSMUST00000043951.9|ENSMUSG00000037351.9|OTTMUSG00000034164.4|OTTMUST00000086602.3|AC084389.2-001|Actr1b|3248|protein_coding|	4.98016	4.91362	4.24779	4.4251	4.58034	4.54947	4.50479	4.51848	4.16151	4.51992	0.17857	3.91e-12	FALSE	FALSE
Actr1b	ENSMUST00000159675.1|ENSMUSG00000037351.9|OTTMUSG00000034164.4|OTTMUST00000086606.1|AC084389.2-005|Actr1b|327|retained_intron|	0	0	4.64791	4.69888	4.70739	0	0	4.65585	3.88738	4.74276	0.153639	0.0185645	FALSE	FALSE
Actr1b	ENSMUST00000162684.2|ENSMUSG00000037351.9|OTTMUSG00000034164.4|OTTMUST00000126144.1|AC084389.2-008|Actr1b|780|retained_intron|	1.12645	1.19148	1.85781	2.07116	2.04586	0.834344	0.566922	2.97209	2.49365	2.91184	-0.297216	0.000335066	FALSE	FALSE
Actr1b	ENSMUST00000159448.7|ENSMUSG00000037351.9|OTTMUSG00000034164.4|OTTMUST00000086603.2|AC084389.2-002|Actr1b|643|protein_coding|	2.40339	0	3.64946	3.58601	3.71957	3.15494	0	3.94919	3.55524	3.94523	-0.249232	0.00114985	FALSE	FALSE
Actr1b	ENSMUST00000160084.1|ENSMUSG00000037351.9|OTTMUSG00000034164.4|OTTMUST00000086608.2|AC084389.2-007|Actr1b|728|protein_coding|	0	1.08449	0	0	0	0	0	0.21032	0	0.201784	0.134477	0.353657	FALSE	FALSE
Actr1b	ENSMUST00000160043.1|ENSMUSG00000037351.9|OTTMUSG00000034164.4|OTTMUST00000086607.1|AC084389.2-006|Actr1b|417|retained_intron|	0.431067	0	0	0	0.288565	0	0	0	0	0.402019	0.0635225	0.20122	FALSE	FALSE
Actr1b	ENSMUST00000162662.1|ENSMUSG00000037351.9|OTTMUSG00000034164.4|OTTMUST00000086604.1|AC084389.2-003|Actr1b|356|processed_transcript|	2.63551	1.22746	3.10619	2.82137	3.68872	2.21327	1.72071	2.95769	3.17236	1.82337	0.31837	1.04967e-05	FALSE	FALSE
RP23-247A1.7	ENSMUST00000193853.1|ENSMUSG00000104237.1|OTTMUSG00000049902.1|OTTMUST00000127046.1|RP23-247A1.7-001|RP23-247A1.7|1633|lincRNA|	0	0	0	0.0922859	0.0360799	0	0	0.0747397	0.0835769	0.0237209	-0.0107343	0.235926	FALSE	FALSE
Zap70	ENSMUST00000027291.6|ENSMUSG00000026117.10|OTTMUSG00000049481.5|OTTMUST00000126145.2|RP23-247A1.4-001|Zap70|2245|protein_coding|	0	0.102739	0.0528833	0	0	0	0	0.211501	0.0825146	0	-0.0276787	0.228184	FALSE	FALSE
Zap70	ENSMUST00000185871.1|ENSMUSG00000026117.10|OTTMUSG00000049481.5|OTTMUST00000126146.3|RP23-247A1.4-005|Zap70|454|protein_coding|	0	0	0	0	0	0	1.44827	0	0	0.151624	-0.31998	0.300801	FALSE	FALSE
Zap70	ENSMUST00000186624.1|ENSMUSG00000026117.10|OTTMUSG00000049481.5|OTTMUST00000126147.1|RP23-247A1.4-004|Zap70|808|retained_intron|	0	0	0	0	0	0	0	0	0.0718588	0.112741	-0.03692	0.326852	FALSE	FALSE
Zap70	ENSMUST00000190128.1|ENSMUSG00000026117.10|OTTMUSG00000049481.5|OTTMUST00000126149.1|RP23-247A1.4-002|Zap70|1338|retained_intron|	0	0	0.0996332	0.048458	0	0	0.786906	0	0.268407	0.143141	-0.210073	0.110021	FALSE	FALSE
Tmem131	ENSMUST00000027290.11|ENSMUSG00000026116.11|OTTMUSG00000049482.5|-|Tmem131-201|Tmem131|6546|protein_coding|	1.15208	1.58233	2.04	2.17036	2.64454	3.94298	3.87907	2.48378	2.4958	2.86337	-1.21514	1.75174e-06	FALSE	FALSE
Tmem131	ENSMUST00000194563.5|ENSMUSG00000026116.11|OTTMUSG00000049482.5|OTTMUST00000126150.3|RP23-247A1.3-001|Tmem131|6698|protein_coding|	4.68379	4.59901	0.415955	0.451116	0.421874	3.61345	4.43125	1.02622	0.854856	0.805129	-0.0318322	0.0233751	FALSE	FALSE
Tmem131	ENSMUST00000191381.1|ENSMUSG00000026116.11|OTTMUSG00000049482.5|OTTMUST00000126153.1|RP23-247A1.3-002|Tmem131|3969|retained_intron|	0	0	0.0148609	0	0.0302188	0.0515016	0	0.0858339	0.053096	0.0958839	-0.0482471	0.0605863	FALSE	FALSE
Tmem131	ENSMUST00000187917.1|ENSMUSG00000026116.11|OTTMUSG00000049482.5|OTTMUST00000126154.1|RP23-247A1.3-006|Tmem131|703|retained_intron|	0	0	0	0	0	0	0	0.155943	0.170847	0	-0.065358	0.179836	FALSE	FALSE
Tmem131	ENSMUST00000189470.1|ENSMUSG00000026116.11|OTTMUSG00000049482.5|OTTMUST00000126155.1|RP23-247A1.3-004|Tmem131|696|protein_coding|	0.690523	0	0	0.417349	0	0	1.67935	0.261995	0.171384	1.24393	-0.449757	0.0537564	FALSE	FALSE
Tmem131	ENSMUST00000190442.1|ENSMUSG00000026116.11|OTTMUSG00000049482.5|OTTMUST00000126156.2|RP23-247A1.3-005|Tmem131|515|protein_coding|	0	0	1.49392	1.84976	2.90316	0	0	2.2981	2.48221	2.34814	-0.176322	0.0227561	FALSE	FALSE
Tmem131	ENSMUST00000186486.1|ENSMUSG00000026116.11|OTTMUSG00000049482.5|OTTMUST00000126157.2|RP23-247A1.3-003|Tmem131|682|nonsense_mediated_decay|	0	0	0.313875	0	0.417315	0	0	0.620784	0	0.330987	-0.0441163	0.132924	FALSE	FALSE
Tmem131	ENSMUST00000185964.2|ENSMUSG00000026116.11|OTTMUSG00000049482.5|OTTMUST00000126158.3|RP23-247A1.3-007|Tmem131|591|protein_coding|	0	0	0.539859	0	0.170325	0	0	0	0	0	0.142037	0.205878	FALSE	FALSE
RP23-328J8.4	ENSMUST00000192008.1|ENSMUSG00000103016.1|OTTMUSG00000050132.1|OTTMUST00000127463.1|RP23-328J8.4-001|RP23-328J8.4|143|TEC|	0	0	0	0	2.77979	0	0	0	2.99708	0	-0.0434585	0.376871	FALSE	FALSE
RP23-328J8.2	ENSMUST00000194317.1|ENSMUSG00000102930.1|OTTMUSG00000049955.2|OTTMUST00000127138.2|RP23-328J8.2-001|RP23-328J8.2|2413|sense_intronic|	0	0	0.160347	0.218229	0.131805	0	0	0.156582	0.118051	0.171656	0.0128185	0.0341608	FALSE	FALSE
RP23-328J8.3	ENSMUST00000194249.1|ENSMUSG00000103159.1|OTTMUSG00000049984.1|OTTMUST00000127192.1|RP23-328J8.3-001|RP23-328J8.3|3552|TEC|	0	0	0.0551332	0.034458	0.0321319	0	0	0.0810246	0.107109	0.28362	-0.0700061	0.100113	FALSE	FALSE
Rpl12-ps1	ENSMUST00000116168.3|ENSMUSG00000080054.3|OTTMUSG00000029554.2|OTTMUST00000073282.2|AC123854.1-001|Rpl12-ps1|498|processed_pseudogene|	0	0	0	0.442536	0.13034	0.399496	0	0.130189	0	0.654367	-0.122235	0.0943076	FALSE	FALSE
n-R5s210	ENSMUST00000177688.1|ENSMUSG00000095944.1|-|-|n-R5s210-201|n-R5s210|119|rRNA|	0	0	0	0	0	0	0	3.32072	0	0	-0.664143	0.377028	FALSE	FALSE
Vwa3b	ENSMUST00000124404.7|ENSMUSG00000050122.18|OTTMUSG00000029372.7|OTTMUST00000072824.4|AC137516.1-003|Vwa3b|1252|non_stop_decay|	0	0	0	0	0	0	0	0.071278	0	0.21232	-0.0567197	0.271986	FALSE	FALSE
Vwa3b	ENSMUST00000027289.13|ENSMUSG00000050122.18|OTTMUSG00000029372.7|OTTMUST00000127464.1|AC137516.1-005|Vwa3b|3394|nonsense_mediated_decay|	0	0	0	0.0292013	0	0	0	0.055372	0	0	-0.00523415	0.805696	FALSE	FALSE
Vwa3b	ENSMUST00000194048.1|ENSMUSG00000050122.18|OTTMUSG00000029372.7|OTTMUST00000127466.1|AC137516.1-007|Vwa3b|665|processed_transcript|	0	0	0	0.0345876	0	0	0	0.0214598	0	0	0.00262556	0.900542	FALSE	FALSE
Vwa3b	ENSMUST00000195450.1|ENSMUSG00000050122.18|OTTMUSG00000029372.7|OTTMUST00000127467.1|AC137516.1-008|Vwa3b|462|protein_coding|	0	0	0	0	0	0	0	0.14494	0	0	-0.0289881	0.554802	FALSE	FALSE
RP23-259P18.1	ENSMUST00000195303.1|ENSMUSG00000103603.1|OTTMUSG00000049904.1|OTTMUST00000127049.1|RP23-259P18.1-001|RP23-259P18.1|992|antisense|	0	0	0	0.0356704	0.033036	0	0	0.0480101	0.114644	0	-0.0187896	0.362952	FALSE	FALSE
Cnga3	ENSMUST00000027288.9|ENSMUSG00000026114.14|OTTMUSG00000024612.5|OTTMUST00000060500.4|AC133096.1-001|Cnga3|3554|protein_coding|	0.125578	0	0.0294048	0.0331544	0	0.406772	0.0992831	0.0610517	0.0876163	0.033948	-0.100107	0.0633268	FALSE	FALSE
Inpp4a	ENSMUST00000146676.1|ENSMUSG00000026113.17|OTTMUSG00000033181.6|OTTMUST00000083033.1|AC084390.3-009|Inpp4a|369|processed_transcript|	0	1.29206	0	0	0	0	0	0.615971	0	0.258695	0.0834793	0.320755	FALSE	FALSE
Inpp4a	ENSMUST00000027287.10|ENSMUSG00000026113.17|OTTMUSG00000033181.6|OTTMUST00000083008.3|AC084390.3-001|Inpp4a|5691|protein_coding|	0.215484	0.165725	0.120235	0.151012	0.0378461	1.37703	1.11479	0.434067	0.271111	0.332088	-0.567757	0.00435292	FALSE	FALSE
Inpp4a	ENSMUST00000193024.1|ENSMUSG00000026113.17|OTTMUSG00000033181.6|OTTMUST00000127874.1|AC084390.3-011|Inpp4a|2874|retained_intron|	0	0	0.0528958	0.0716721	0.103159	0	0	0.321544	0.453929	0.391905	-0.18793	0.0241811	FALSE	FALSE
Inpp4a	ENSMUST00000140264.7|ENSMUSG00000026113.17|OTTMUSG00000033181.6|OTTMUST00000127875.1|AC084390.3-012|Inpp4a|3676|protein_coding|	0	0	0.0888105	0.149227	0.191067	0	0	0.147187	0.157248	0.237841	-0.0226343	0.0382571	FALSE	FALSE
Inpp4a	ENSMUST00000132401.7|ENSMUSG00000026113.17|OTTMUSG00000033181.6|OTTMUST00000083011.2|AC084390.3-004|Inpp4a|3234|protein_coding|	0.228373	0.270936	0.014281	0	0	0.181024	0	0.200715	0.173978	0.0749328	-0.0234121	0.0348711	FALSE	FALSE
Inpp4a	ENSMUST00000132615.7|ENSMUSG00000026113.17|OTTMUSG00000033181.6|OTTMUST00000127876.1|AC084390.3-015|Inpp4a|3038|protein_coding|	0	0	0	0	0	0	0	0	0.0519637	0	-0.0103927	0.852232	FALSE	FALSE
Inpp4a	ENSMUST00000137266.7|ENSMUSG00000026113.17|OTTMUSG00000033181.6|OTTMUST00000083030.3|AC084390.3-006|Inpp4a|2934|protein_coding|	0	0	0	0	0.0547596	0	0	0	0	0	0.0109519	0.83996	FALSE	FALSE
Inpp4a	ENSMUST00000058307.14|ENSMUSG00000026113.17|OTTMUSG00000033181.6|OTTMUST00000083031.1|AC084390.3-007|Inpp4a|2963|protein_coding|	0	0.122255	0.00900886	0	0.0352241	0	0.17833	0.107368	0	0	-0.0238419	0.204794	FALSE	FALSE
Inpp4a	ENSMUST00000168546.2|ENSMUSG00000026113.17|OTTMUSG00000033181.6|-|Inpp4a-211|Inpp4a|2964|protein_coding|	0	0.0841541	0.00599491	0	0.0236457	0	0.123689	0.0714373	0	0	-0.0162663	0.279971	FALSE	FALSE
Inpp4a	ENSMUST00000123124.1|ENSMUSG00000026113.17|OTTMUSG00000033181.6|OTTMUST00000083034.1|AC084390.3-010|Inpp4a|463|retained_intron|	0	0	0	0.174193	0.561361	2.39275	0.774181	0.507275	0	0.745343	-0.7368	0.0348282	FALSE	FALSE
AC133096.2	ENSMUST00000137241.1|ENSMUSG00000086064.1|OTTMUSG00000033184.1|OTTMUST00000083035.1|AC133096.2-001|AC133096.2|739|antisense|	0	0	0	0	0	0	0	0.0648015	0	0.405494	-0.094059	0.293254	FALSE	FALSE
AC133096.2	ENSMUST00000141402.1|ENSMUSG00000086064.1|OTTMUSG00000033184.1|OTTMUST00000083036.1|AC133096.2-002|AC133096.2|405|antisense|	0	0	0	0	0	0	0	0.194465	0	0	-0.0388931	0.489098	FALSE	FALSE
RP23-271C13.2	ENSMUST00000192652.1|ENSMUSG00000102879.1|OTTMUSG00000050386.1|OTTMUST00000127881.1|RP23-271C13.2-001|RP23-271C13.2|534|TEC|	0	0	0.083261	0	0	0	0	0.214774	0	0.215889	-0.0694803	0.158505	FALSE	FALSE
Coa5	ENSMUST00000027286.6|ENSMUSG00000026112.7|OTTMUSG00000022117.2|OTTMUST00000052497.1|AC084390.2-001|Coa5|3863|protein_coding|	6.22307	6.02513	5.57761	5.9758	6.05218	5.53654	5.73906	5.68469	5.45159	5.89236	0.309911	9.62051e-14	FALSE	FALSE
Coa5	ENSMUST00000192179.1|ENSMUSG00000026112.7|OTTMUSG00000022117.2|OTTMUST00000127882.1|AC084390.2-002|Coa5|1489|retained_intron|	0.153242	0	0.188944	0.186844	0.137208	0	0	0.417544	0.0942847	0.356313	-0.0403806	0.0303489	FALSE	FALSE
Unc50	ENSMUST00000114925.9|ENSMUSG00000026111.15|OTTMUSG00000021774.21|OTTMUST00000051683.2|AC084390.1-002|Unc50|1094|protein_coding|	4.75774	4.82232	5.30755	5.38135	5.75657	4.67902	4.55868	5.41663	4.775	5.17216	0.284808	6.78856e-11	FALSE	FALSE
Unc50	ENSMUST00000027285.12|ENSMUSG00000026111.15|OTTMUSG00000021774.21|OTTMUST00000051682.1|AC084390.1-001|Unc50|1414|protein_coding|	3.83884	3.01573	3.47714	3.47939	3.1717	2.92082	3.43883	3.0538	1.88751	2.5708	0.622209	2.44331e-08	FALSE	FALSE
Unc50	ENSMUST00000144617.7|ENSMUSG00000026111.15|OTTMUSG00000021774.21|OTTMUST00000051684.19|AC084390.1-003|Unc50|808|protein_coding|	2.23927	1.22248	2.21518	1.76617	1.10286	2.86478	2.79229	1.48452	1.2809	1.28388	-0.23208	4.63534e-05	FALSE	FALSE
Unc50	ENSMUST00000193979.5|ENSMUSG00000026111.15|OTTMUSG00000021774.21|OTTMUST00000127883.2|AC084390.1-006|Unc50|818|protein_coding|	1.70714	3.59563	0	1.42454	1.38775	0	0	1.54241	0.315432	0.409677	1.16951	0.01254	FALSE	FALSE
Unc50	ENSMUST00000118059.2|ENSMUSG00000026111.15|OTTMUSG00000021774.21|OTTMUST00000075443.1|AC084390.1-005|Unc50|1179|protein_coding|	1.00337	0.917104	3.02988	2.58434	3.38006	2.25654	0	2.07738	2.65565	3.46008	0.0930197	0.00101137	FALSE	FALSE
Unc50	ENSMUST00000193713.1|ENSMUSG00000026111.15|OTTMUSG00000021774.21|OTTMUST00000127884.2|AC084390.1-007|Unc50|333|protein_coding|	0.873023	2.42861	5.04593	5.1548	5.41455	0	0	5.2108	4.73514	5.2506	0.744074	0.00424137	FALSE	FALSE
Unc50	ENSMUST00000134184.1|ENSMUSG00000026111.15|OTTMUSG00000021774.21|OTTMUST00000051685.1|AC084390.1-004|Unc50|730|retained_intron|	2.26867	1.76303	3.96465	3.50037	3.5942	0	1.16419	4.13326	3.82196	3.68136	0.458031	0.000578697	FALSE	FALSE
Mgat4a	ENSMUST00000042161.14|ENSMUSG00000026110.15|OTTMUSG00000033899.7|-|Mgat4a-201|Mgat4a|7030|protein_coding|	0.945075	1.58656	0.747393	0.857924	1.35759	2.06577	1.56574	1.192	1.37457	1.63389	-0.467486	1.9337e-06	FALSE	FALSE
Mgat4a	ENSMUST00000151952.7|ENSMUSG00000026110.15|OTTMUSG00000033899.7|OTTMUST00000085506.1|AC084390.4-001|Mgat4a|7251|protein_coding|	1.99236	1.44447	0.448922	0.696559	0.108186	0.795931	2.08421	0.192054	0	0.00967251	0.321726	0.0351244	FALSE	FALSE
Mgat4a	ENSMUST00000154819.7|ENSMUSG00000026110.15|OTTMUSG00000033899.7|OTTMUST00000085524.1|AC084390.4-002|Mgat4a|2796|protein_coding|	0	0	0.163266	0.218506	0	0	1.10274	0.281502	0.37929	0.134986	-0.30335	0.0544416	FALSE	FALSE
Mgat4a	ENSMUST00000143636.7|ENSMUSG00000026110.15|OTTMUSG00000033899.7|OTTMUST00000085536.1|AC084390.4-003|Mgat4a|1802|protein_coding|	0.724866	0	0.334675	0	0.0996413	0	0	0	0.367562	0	0.158324	0.130428	FALSE	FALSE
Mgat4a	ENSMUST00000149791.7|ENSMUSG00000026110.15|OTTMUSG00000033899.7|OTTMUST00000085538.2|AC084390.4-005|Mgat4a|424|nonsense_mediated_decay|	0	0	0.492218	0.786453	0.448408	0	0	1.08259	0	0.481036	0.0326907	0.0801965	FALSE	FALSE
Mgat4a	ENSMUST00000148047.1|ENSMUSG00000026110.15|OTTMUSG00000033899.7|OTTMUST00000085537.2|AC084390.4-004|Mgat4a|387|protein_coding|	1.04368	1.2549	1.84776	2.56001	1.6841	0	0	2.25394	2.9765	1.092	0.413601	0.00374007	FALSE	FALSE
Mgat4a	ENSMUST00000194660.1|ENSMUSG00000026110.15|OTTMUSG00000033899.7|OTTMUST00000127671.1|AC084390.4-006|Mgat4a|3113|retained_intron|	0	0	0.0287954	0.0105335	0	0	0	0.0712616	0.147638	0.0358336	-0.0430807	0.184261	FALSE	FALSE
Mgat4a	ENSMUST00000195598.1|ENSMUSG00000026110.15|OTTMUSG00000033899.7|OTTMUST00000127885.1|AC084390.4-007|Mgat4a|3039|retained_intron|	0	0	0.129279	0.141743	0.0278915	0	0	0.341468	0.548062	0.0363908	-0.125401	0.103546	FALSE	FALSE
RP23-285H9.2	ENSMUST00000192316.1|ENSMUSG00000103948.1|OTTMUSG00000050260.1|OTTMUST00000127672.1|RP23-285H9.2-001|RP23-285H9.2|2755|TEC|	0.040438	0	0.025094	0	0.0246828	0.288076	0	0.048292	0.0871261	0	-0.0666559	0.155108	FALSE	FALSE
AC084390.5	ENSMUST00000151866.1|ENSMUSG00000087233.1|OTTMUSG00000033908.1|OTTMUST00000085541.1|AC084390.5-001|AC084390.5|1790|processed_pseudogene|	0	0	0.11292	0.0344129	0.070616	0	0	0.145711	0.0817841	0.122327	-0.0263746	0.0684355	FALSE	FALSE
AC140321.1	ENSMUST00000160023.5|ENSMUSG00000026090.16|OTTMUSG00000030326.2|OTTMUST00000075118.1|AC140321.1-003|AC140321.1|2538|protein_coding|	0.0441059	0.294187	0.0106323	0.0988049	0	0.866395	1.33686	0.298008	0.266644	0.465973	-0.55723	0.00481267	FALSE	FALSE
AC140321.1	ENSMUST00000162875.7|ENSMUSG00000026090.16|OTTMUSG00000030326.2|OTTMUST00000075116.1|AC140321.1-001|AC140321.1|4634|protein_coding|	0	0	0	0.0379051	0	0.0549346	0.0776628	0.0269204	0.434907	0.672338	-0.245772	0.0556104	FALSE	FALSE
AC123068.2	ENSMUST00000160659.1|ENSMUSG00000089767.1|OTTMUSG00000030327.1|OTTMUST00000075119.1|AC123068.2-001|AC123068.2|560|antisense|	0	0	0	0	0	0	0	0.591368	0	0	-0.118274	0.390829	FALSE	FALSE
RP23-402K6.2	ENSMUST00000192005.1|ENSMUSG00000104365.1|OTTMUSG00000050560.1|OTTMUST00000128216.1|RP23-402K6.2-001|RP23-402K6.2|1926|TEC|	0	0	0.0289128	0	0.0147409	0	0	0.0741039	0.077619	0.0951156	-0.040637	0.132413	FALSE	FALSE
RP23-21P10.1	ENSMUST00000192480.1|ENSMUSG00000102650.1|OTTMUSG00000050079.1|OTTMUST00000127360.1|RP23-21P10.1-001|RP23-21P10.1|2218|TEC|	0	0	0.0367467	0	0	0	0	0	0.0297087	0	0.00140759	0.872762	FALSE	FALSE
Tsga10	ENSMUST00000041815.14|ENSMUSG00000060771.14|OTTMUSG00000023825.6|OTTMUST00000058199.2|AC123068.1-001|Tsga10|3400|protein_coding|	0.253589	0.158468	0.0915888	0.1891	0.0618577	0	0	0	0.165909	0	0.117739	0.00745502	FALSE	FALSE
Tsga10	ENSMUST00000114902.7|ENSMUSG00000060771.14|OTTMUSG00000023825.6|OTTMUST00000058201.1|AC123068.1-003|Tsga10|2724|protein_coding|	0.320428	0	0.0313881	0	0	0	0	0.478098	0	0.110262	-0.0473087	0.262268	FALSE	FALSE
Tsga10	ENSMUST00000088072.9|ENSMUSG00000060771.14|OTTMUSG00000023825.6|OTTMUST00000058200.2|AC123068.1-002|Tsga10|3837|protein_coding|	0	0.101504	0.108176	0.125864	0.0953776	0.289703	0	0	0.0203009	0	0.0241834	0.112986	FALSE	FALSE
Tsga10	ENSMUST00000151735.7|ENSMUSG00000060771.14|OTTMUSG00000023825.6|OTTMUST00000058202.1|AC123068.1-004|Tsga10|2008|nonsense_mediated_decay|	0	0	0	0	0	0.678453	0.257455	0.421005	0.716843	0.782485	-0.571248	7.55745e-05	FALSE	FALSE
Tsga10	ENSMUST00000123082.7|ENSMUSG00000060771.14|OTTMUSG00000023825.6|OTTMUST00000058204.2|AC123068.1-006|Tsga10|3953|protein_coding|	0.0741396	0.501933	0.857822	0.689901	0.572586	0.765819	0.600328	1.19023	1.32632	0.806484	-0.398558	6.63375e-05	FALSE	FALSE
Tsga10	ENSMUST00000155852.6|ENSMUSG00000060771.14|OTTMUSG00000023825.6|OTTMUST00000058203.2|AC123068.1-005|Tsga10|2861|protein_coding|	0.633227	0	0	0.206327	0.306928	0	1.40004	0	0	0.512222	-0.153155	0.143171	FALSE	FALSE
Tsga10	ENSMUST00000193669.1|ENSMUSG00000060771.14|OTTMUSG00000023825.6|OTTMUST00000128269.2|AC123068.1-008|Tsga10|1981|protein_coding|	0	1.15473	0.235965	0.401845	0.246137	0	0	0.323052	1.37843	0.260653	0.0153075	0.0832987	FALSE	FALSE
Tsga10	ENSMUST00000134024.1|ENSMUSG00000060771.14|OTTMUSG00000023825.6|OTTMUST00000058205.1|AC123068.1-007|Tsga10|3133|retained_intron|	0	0	0	0.00998345	0	0	0.0718739	0.0123284	0.114386	0.113366	-0.0603941	0.0755466	FALSE	FALSE
RP24-178E16.1	ENSMUST00000181885.1|ENSMUSG00000097268.1|OTTMUSG00000050387.1|OTTMUST00000127886.1|RP24-178E16.1-001|RP24-178E16.1|3089|antisense|	0.0358505	0	0.163562	0.0967813	0.133047	0	0.168548	0.266542	0.210018	0.26457	-0.0960877	0.00380042	FALSE	FALSE
Lipt1	ENSMUST00000128085.1|ENSMUSG00000037216.5|OTTMUSG00000022093.3|OTTMUST00000052447.2|AC119189.1-002|Lipt1|774|protein_coding|	0	0	0	0	0.173217	0	0	0	0	0	0.0346434	0.512412	FALSE	FALSE
Lipt1	ENSMUST00000041621.4|ENSMUSG00000037216.5|OTTMUSG00000022093.3|OTTMUST00000052446.2|AC119189.1-001|Lipt1|1485|protein_coding|	3.14144	2.72948	2.42168	2.65665	2.80753	1.86208	1.75352	2.12551	2.08602	2.26685	0.73256	5.96842e-10	FALSE	FALSE
Lipt1	ENSMUST00000142670.1|ENSMUSG00000037216.5|OTTMUSG00000022093.3|OTTMUST00000052448.2|AC119189.1-003|Lipt1|812|protein_coding|	1.74174	0.944101	0.645001	1.47234	0.91589	0.766671	0	0.397995	0.645145	0.903179	0.601217	0.000193891	FALSE	FALSE
Lipt1	ENSMUST00000144440.1|ENSMUSG00000037216.5|OTTMUSG00000022093.3|OTTMUST00000052449.2|AC119189.1-004|Lipt1|775|protein_coding|	0	0	0.802962	0.762648	1.10636	1.08384	0.0604915	0.572071	0.999277	0	-0.00874327	0.0214211	FALSE	FALSE
Mitd1	ENSMUST00000139725.7|ENSMUSG00000026088.15|OTTMUSG00000026563.5|OTTMUST00000065791.1|AC119189.5-002|Mitd1|1175|protein_coding|	0.440437	0	0	0	0.176997	0	0	0	0	0	0.123487	0.183936	FALSE	FALSE
Mitd1	ENSMUST00000027257.9|ENSMUSG00000026088.15|OTTMUSG00000026563.5|OTTMUST00000065724.3|AC119189.5-001|Mitd1|1231|protein_coding|	5.08064	5.29793	4.81349	4.67316	4.58914	4.68426	4.6882	4.08683	3.45433	3.80105	0.747936	4.87763e-10	FALSE	FALSE
Mitd1	ENSMUST00000131754.1|ENSMUSG00000026088.15|OTTMUSG00000026563.5|OTTMUST00000086539.1|AC119189.5-005|Mitd1|669|processed_transcript|	0	0	0.915534	1.21949	0.952537	0	0	1.04588	0.914773	1.02528	0.0203253	0.0196497	FALSE	FALSE
Mitd1	ENSMUST00000127170.1|ENSMUSG00000026088.15|OTTMUSG00000026563.5|OTTMUST00000065793.2|AC119189.5-004|Mitd1|723|processed_transcript|	0.541259	0	5.10507	5.02946	4.783	0.954378	1.15426	4.51009	4.67691	4.1808	-0.00353113	0.00505535	FALSE	FALSE
Mitd1	ENSMUST00000138806.1|ENSMUSG00000026088.15|OTTMUSG00000026563.5|OTTMUST00000065792.2|AC119189.5-003|Mitd1|989|retained_intron|	0	0	2.1154	2.22293	2.49821	0	1.06252	2.3329	3.09027	2.12019	-0.353867	0.00825204	FALSE	FALSE
Mrpl30	ENSMUST00000027256.11|ENSMUSG00000026087.11|OTTMUSG00000026562.6|OTTMUST00000065720.1|AC119189.4-001|Mrpl30|969|protein_coding|	6.35934	6.01787	2.91562	2.93838	3.23105	5.51393	5.72429	2.59381	2.05424	2.73751	0.567701	0.000137252	FALSE	FALSE
Mrpl30	ENSMUST00000193673.5|ENSMUSG00000026087.11|OTTMUSG00000026562.6|OTTMUST00000127887.2|AC119189.4-006|Mrpl30|662|protein_coding|	6.84842	6.62759	3.94063	4.0345	3.82503	6.72089	6.14013	3.61634	3.60511	3.49373	0.339992	1.21953e-05	FALSE	FALSE
Mrpl30	ENSMUST00000161694.1|ENSMUSG00000026087.11|OTTMUSG00000026562.6|OTTMUST00000065721.1|AC119189.4-002|Mrpl30|356|retained_intron|	0	1.03503	4.02583	3.92638	4.31872	0	1.8719	3.84179	3.3631	4.11192	0.0234494	0.003957	FALSE	FALSE
Mrpl30	ENSMUST00000160082.2|ENSMUSG00000026087.11|OTTMUSG00000026562.6|OTTMUST00000065722.4|AC119189.4-003|Mrpl30|1757|protein_coding|	0.550563	1.11126	0.635946	1.03552	1.42626	1.05811	0.204491	1.19347	0.893604	0.881947	0.105584	9.50002e-05	FALSE	FALSE
Mrpl30	ENSMUST00000194857.5|ENSMUSG00000026087.11|OTTMUSG00000026562.6|OTTMUST00000127888.2|AC119189.4-007|Mrpl30|501|protein_coding|	5.49855	6.33379	6.25056	6.07713	6.1594	3.68016	4.77609	5.47153	5.33753	5.48904	1.11302	1.14997e-09	TRUE	FALSE
Mrpl30	ENSMUST00000195373.1|ENSMUSG00000026087.11|OTTMUSG00000026562.6|OTTMUST00000128394.1|AC119189.4-008|Mrpl30|587|protein_coding|	0	0	6.68529	6.48069	6.82829	0	2.43457	5.55951	5.34232	5.81666	0.168242	0.00897556	FALSE	FALSE
Mrpl30	ENSMUST00000162513.1|ENSMUSG00000026087.11|OTTMUSG00000026562.6|OTTMUST00000065723.1|AC119189.4-004|Mrpl30|644|retained_intron|	0.780217	0	0.214979	0.160822	0	0.687519	0	0	0.662598	0.101081	-0.0590362	0.0878834	FALSE	FALSE
AC119189.3	ENSMUST00000129513.1|ENSMUSG00000087374.1|OTTMUSG00000022173.1|OTTMUST00000052653.1|AC119189.3-001|AC119189.3|3990|antisense|	0	0	0.0581156	0.0147809	0	0	0.0882692	0.134271	0.107696	0.0348975	-0.0584474	0.0448711	FALSE	FALSE
Txndc9	ENSMUST00000162031.7|ENSMUSG00000058407.12|OTTMUSG00000026595.7|OTTMUST00000065804.3|AC114583.1-001|Txndc9|3381|protein_coding|	3.50827	3.11628	2.288	2.472	2.24244	2.86137	2.93453	2.26279	2.97338	2.63157	-0.00733078	4.72709e-08	FALSE	FALSE
Txndc9	ENSMUST00000193832.5|ENSMUSG00000058407.12|OTTMUSG00000026595.7|OTTMUST00000065871.2|AC114583.1-005|Txndc9|3472|protein_coding|	0.342703	0.0490787	0.481916	0.390198	0.348797	0.645074	1.17215	0.651404	0.508782	0.230913	-0.319127	0.000622978	FALSE	FALSE
Txndc9	ENSMUST00000195247.5|ENSMUSG00000058407.12|OTTMUSG00000026595.7|OTTMUST00000065805.2|AC114583.1-002|Txndc9|1699|protein_coding|	4.44416	4.22242	4.25868	4.5579	3.96398	4.23751	4.49565	3.29448	4.60281	3.88312	0.186713	5.21666e-10	FALSE	FALSE
Txndc9	ENSMUST00000194747.1|ENSMUSG00000058407.12|OTTMUSG00000026595.7|OTTMUST00000065870.2|AC114583.1-004|Txndc9|2605|retained_intron|	0.795362	0.61994	2.72815	3.1674	2.77023	2.4668	1.72866	3.7245	3.38395	3.63089	-0.970744	9.19897e-05	FALSE	FALSE
Txndc9	ENSMUST00000192960.5|ENSMUSG00000058407.12|OTTMUSG00000026595.7|OTTMUST00000126160.1|AC114583.1-007|Txndc9|472|protein_coding|	0	2.28527	4.83104	5.17957	5.17515	0	3.69064	4.95723	5.09765	5.01607	-0.25811	0.00172351	FALSE	FALSE
Txndc9	ENSMUST00000195032.5|ENSMUSG00000058407.12|OTTMUSG00000026595.7|OTTMUST00000065806.3|AC114583.1-003|Txndc9|1444|protein_coding|	2.49678	2.65902	1.17792	0.444504	0.95932	0	2.81364	0.902201	1.15631	0.725959	0.427887	0.00589488	FALSE	FALSE
Txndc9	ENSMUST00000192237.1|ENSMUSG00000058407.12|OTTMUSG00000026595.7|OTTMUST00000065872.3|AC114583.1-006|Txndc9|698|protein_coding|	4.78518	5.1411	2.99972	0.239304	3.1745	4.58673	3.8792	0.656631	0	1.73417	1.09661	0.00425782	FALSE	FALSE
Txndc9	ENSMUST00000194692.1|ENSMUSG00000058407.12|OTTMUSG00000026595.7|OTTMUST00000127889.1|AC114583.1-009|Txndc9|1348|retained_intron|	0	0	0.289862	0.256415	0.30654	0	0	0.0966802	0.634944	0.41212	-0.0581854	0.0545318	FALSE	FALSE
Eif5b	ENSMUST00000027252.7|ENSMUSG00000026083.12|OTTMUSG00000049483.2|OTTMUST00000126162.1|RP23-195A24.1-002|Eif5b|7797|protein_coding|	4.3089	4.5316	1.49675	1.51566	1.73048	4.06546	4.0265	1.2984	1.55079	1.41811	0.244827	0.00110248	FALSE	FALSE
Eif5b	ENSMUST00000192548.5|ENSMUSG00000026083.12|OTTMUSG00000049483.2|OTTMUST00000126163.1|RP23-195A24.1-001|Eif5b|5788|retained_intron|	4.11909	4.2255	3.05543	2.95696	2.71177	2.82022	3.14818	2.35678	2.27162	2.42782	0.808827	1.33048e-07	FALSE	FALSE
Eif5b	ENSMUST00000193806.5|ENSMUSG00000026083.12|OTTMUSG00000049483.2|OTTMUST00000128395.1|RP23-195A24.1-005|Eif5b|479|retained_intron|	0	0	0	0	0.190727	0	0	0	0	0	0.0381455	0.492777	FALSE	FALSE
Eif5b	ENSMUST00000193151.5|ENSMUSG00000026083.12|OTTMUSG00000049483.2|OTTMUST00000128396.1|RP23-195A24.1-003|Eif5b|578|processed_transcript|	4.17519	0	1.14338	1.88072	2.09695	0	2.18266	1.52415	1.89397	0.452747	0.648545	0.00946175	FALSE	FALSE
Eif5b	ENSMUST00000195664.1|ENSMUSG00000026083.12|OTTMUSG00000049483.2|OTTMUST00000128397.1|RP23-195A24.1-004|Eif5b|690|retained_intron|	3.05191	4.11177	0	0	0	3.13256	0	0	0	0	0.806224	0.163126	FALSE	FALSE
Rev1	ENSMUST00000027251.11|ENSMUSG00000026082.11|OTTMUSG00000049485.3|OTTMUST00000126165.1|RP23-195A24.3-001|Rev1|4262|protein_coding|	3.67672	3.35393	3.1774	3.48064	3.70926	3.0723	3.3033	3.57976	3.35898	3.27327	0.162071	8.63865e-12	FALSE	FALSE
Rev1	ENSMUST00000194650.5|ENSMUSG00000026082.11|OTTMUSG00000049485.3|OTTMUST00000126166.2|RP23-195A24.3-002|Rev1|3576|retained_intron|	0.190021	0	0.400861	0.539174	0.500446	0.245881	0	0.744427	0.683669	0.433407	-0.0953765	0.00493386	FALSE	FALSE
Rev1	ENSMUST00000193113.1|ENSMUSG00000026082.11|OTTMUSG00000049485.3|OTTMUST00000126168.1|RP23-195A24.3-006|Rev1|393|retained_intron|	0	0	0.429783	0.714132	0	0	0	0	0.508803	0.775245	-0.0280266	0.125629	FALSE	FALSE
Rev1	ENSMUST00000194815.5|ENSMUSG00000026082.11|OTTMUSG00000049485.3|OTTMUST00000126169.1|RP23-195A24.3-011|Rev1|604|nonsense_mediated_decay|	0	0	0.323105	0.652456	0.694494	0	0	0.593232	1.24776	0.447572	-0.123702	0.0431846	FALSE	FALSE
Rev1	ENSMUST00000193472.1|ENSMUSG00000026082.11|OTTMUSG00000049485.3|OTTMUST00000126171.1|RP23-195A24.3-010|Rev1|777|nonsense_mediated_decay|	1.06056	0.215475	1.36203	1.62495	1.93332	0.489754	0	1.37828	1.85361	1.80166	0.134608	0.00209918	FALSE	FALSE
Rev1	ENSMUST00000192697.1|ENSMUSG00000026082.11|OTTMUSG00000049485.3|OTTMUST00000126172.1|RP23-195A24.3-009|Rev1|687|processed_transcript|	0.199294	0	0.959887	1.07075	0.941329	0	0	1.52454	1.67193	1.70735	-0.346512	0.014852	FALSE	FALSE
Rev1	ENSMUST00000193922.1|ENSMUSG00000026082.11|OTTMUSG00000049485.3|OTTMUST00000126173.1|RP23-195A24.3-007|Rev1|467|retained_intron|	0	0	1.10127	1.71271	1.59523	0	0	2.04911	2.06615	1.20073	-0.181355	0.0238127	FALSE	FALSE
Rev1	ENSMUST00000192594.5|ENSMUSG00000026082.11|OTTMUSG00000049485.3|OTTMUST00000126174.2|RP23-195A24.3-003|Rev1|552|protein_coding|	0	0	1.51219	3.26953	2.79497	0	0	2.84388	1.76963	1.10423	0.371791	0.0327461	FALSE	FALSE
Rev1	ENSMUST00000193697.5|ENSMUSG00000026082.11|OTTMUSG00000049485.3|OTTMUST00000126175.2|RP23-195A24.3-004|Rev1|370|protein_coding|	0	0	4.42221	4.27095	4.55794	0	0	4.56596	4.53531	4.01002	0.0279628	0.0183818	FALSE	FALSE
Rev1	ENSMUST00000195383.1|ENSMUSG00000026082.11|OTTMUSG00000049485.3|OTTMUST00000126176.2|RP23-195A24.3-005|Rev1|480|protein_coding|	0.899768	1.08891	0.73848	0.651749	0.952925	0	0	0.485084	0.618688	0.618193	0.521974	6.51126e-05	FALSE	FALSE
RP23-195A24.4	ENSMUST00000195028.1|ENSMUSG00000103804.1|OTTMUSG00000049486.1|OTTMUST00000126177.1|RP23-195A24.4-001|RP23-195A24.4|701|sense_intronic|	0	0	0.15365	0.410554	0.105878	0	1.38261	0	0.125171	0.538388	-0.275218	0.122451	FALSE	FALSE
Aff3	ENSMUST00000095027.8|ENSMUSG00000037138.17|OTTMUSG00000019698.6|OTTMUST00000047164.3|AC117789.1-002|Aff3|5857|protein_coding|	2.62158	0.89628	0.743673	0.977846	1.09318	3.09092	4.23854	2.53521	2.45674	2.69053	-1.73588	1.45399e-05	FALSE	FALSE
Aff3	ENSMUST00000039827.13|ENSMUSG00000037138.17|OTTMUSG00000019698.6|-|Aff3-202|Aff3|6010|protein_coding|	1.58191	2.31488	0.622895	0.676813	0.0779197	3.99868	4.26259	2.27787	2.36867	2.46237	-2.01915	8.06216e-05	FALSE	FALSE
Aff3	ENSMUST00000136641.2|ENSMUSG00000037138.17|OTTMUSG00000019698.6|OTTMUST00000076585.1|AC117789.1-005|Aff3|761|processed_transcript|	0	0	0	0	0.0301651	2.36864	0.484389	0.354929	0	0.325841	-0.700727	0.0992493	FALSE	FALSE
Aff3	ENSMUST00000027250.13|ENSMUSG00000037138.17|OTTMUSG00000019698.6|OTTMUST00000047163.1|AC117789.1-001|Aff3|1646|processed_transcript|	0	0	0.643166	0.510746	0	0	0	2.09867	1.60273	1.90653	-0.890804	0.022336	FALSE	FALSE
Aff3	ENSMUST00000134963.1|ENSMUSG00000037138.17|OTTMUSG00000019698.6|OTTMUST00000076584.1|AC117789.1-004|Aff3|665|nonsense_mediated_decay|	0.53917	0.0790633	1.98651	1.57696	1.50332	0	1.75537	4.06469	3.68938	4.05308	-1.5755	0.00286661	FALSE	FALSE
Aff3	ENSMUST00000212668.1|ENSMUSG00000037138.17|OTTMUSG00000019698.6|OTTMUST00000150547.1|AC117789.1-006|Aff3|420|protein_coding|	1.20158	0	0.348723	0	0.276111	0	0	0	0.962813	0.834358	0.00584856	0.10637	FALSE	FALSE
AC138386.1	ENSMUST00000127620.1|ENSMUSG00000085391.1|OTTMUSG00000030948.1|OTTMUST00000076609.1|AC138386.1-001|AC138386.1|437|antisense|	0	0	0.124412	0.579826	0	0	0	1.50511	1.6888	1.26862	-0.751658	0.0234688	FALSE	FALSE
AC138386.1	ENSMUST00000133299.1|ENSMUSG00000085391.1|OTTMUSG00000030948.1|OTTMUST00000076610.1|AC138386.1-002|AC138386.1|673|antisense|	0	0	0.355621	0.178365	0	0	0	0.646361	0.849167	0.362865	-0.264881	0.0406812	FALSE	FALSE
AC117789.3	ENSMUST00000129696.1|ENSMUSG00000085280.1|OTTMUSG00000030949.2|OTTMUST00000076611.2|AC117789.3-001|AC117789.3|639|antisense|	0	0	0.760981	0	0.122017	0	0	0.547707	1.39408	1.29648	-0.471054	0.0492691	FALSE	FALSE
AC117789.2	ENSMUST00000143261.7|ENSMUSG00000087131.7|OTTMUSG00000030950.1|OTTMUST00000076612.1|AC117789.2-001|AC117789.2|1189|antisense|	0	0	0.124412	0	0	0	0	0.223588	0.268313	0.556802	-0.184858	0.0547537	FALSE	FALSE
AC117789.2	ENSMUST00000131663.1|ENSMUSG00000087131.7|OTTMUSG00000030950.1|OTTMUST00000076613.1|AC117789.2-002|AC117789.2|872|antisense|	0	0	0	0	0	0	0	0.100663	0.0748794	0.577918	-0.150692	0.192661	FALSE	FALSE
RP24-390D21.4	ENSMUST00000195175.1|ENSMUSG00000102984.1|OTTMUSG00000050590.1|OTTMUST00000128278.1|RP24-390D21.4-001|RP24-390D21.4|529|processed_pseudogene|	0	0	0.446602	0.179962	0	0	0	1.96135	1.60805	1.43501	-0.87557	0.0219001	FALSE	FALSE
RP24-187B13.4	ENSMUST00000195068.1|ENSMUSG00000102541.1|OTTMUSG00000050621.1|OTTMUST00000128339.1|RP24-187B13.4-001|RP24-187B13.4|502|processed_pseudogene|	0	0	0	0	0	0	0	0	0	0.124055	-0.0248111	0.59769	FALSE	FALSE
Lonrf2	ENSMUST00000147695.7|ENSMUSG00000048814.10|OTTMUSG00000026560.4|OTTMUST00000065718.4|AC124699.1-001|Lonrf2|6932|protein_coding|	0.0309349	0	0.00745674	0	0	0	0.617496	0	0.111806	0	-0.138182	0.264576	FALSE	FALSE
Lonrf2	ENSMUST00000039612.4|ENSMUSG00000048814.10|OTTMUSG00000026560.4|-|Lonrf2-201|Lonrf2|5077|protein_coding|	0	0	0	0.112234	0	0.137034	0	0.206672	0.118135	0.10483	-0.0908874	0.0182859	FALSE	FALSE
Lonrf2	ENSMUST00000191724.1|ENSMUSG00000048814.10|OTTMUSG00000026560.4|OTTMUST00000128257.1|AC124699.1-002|Lonrf2|1178|retained_intron|	0	0.205347	0	0.0285989	0	0	0	0.133465	0.121941	0	-0.00429193	0.248353	FALSE	FALSE
Chst10	ENSMUST00000027249.11|ENSMUSG00000026080.13|OTTMUSG00000049487.3|OTTMUST00000127686.1|RP24-187B13.1-007|Chst10|2975|protein_coding|	2.32419	2.47757	1.26072	1.97949	1.49218	2.1	2.40641	1.77891	1.47633	1.45311	0.0638753	1.72297e-06	FALSE	FALSE
Chst10	ENSMUST00000193441.5|ENSMUSG00000026080.13|OTTMUSG00000049487.3|OTTMUST00000126178.2|RP24-187B13.1-001|Chst10|4999|protein_coding|	0	0.255487	0.0120752	0	0.0248104	0	0	0.166062	0	0.0320049	0.0188612	0.312932	FALSE	FALSE
Chst10	ENSMUST00000192948.5|ENSMUSG00000026080.13|OTTMUSG00000049487.3|OTTMUST00000127687.2|RP24-187B13.1-008|Chst10|1086|nonsense_mediated_decay|	0.29898	0.778564	0.609795	0.268039	0	0	0	0.992066	0.041906	1.04444	-0.0246073	0.0462746	FALSE	FALSE
Chst10	ENSMUST00000194361.5|ENSMUSG00000026080.13|OTTMUSG00000049487.3|OTTMUST00000126179.2|RP24-187B13.1-002|Chst10|2996|protein_coding|	0	0	0.180303	0.0619642	0.249326	0	0	0	0.573948	0.655334	-0.147538	0.104541	FALSE	FALSE
Chst10	ENSMUST00000194657.1|ENSMUSG00000026080.13|OTTMUSG00000049487.3|OTTMUST00000126180.1|RP24-187B13.1-003|Chst10|2431|nonsense_mediated_decay|	0	0	0	0.0156988	0.0302132	0	0	0	0	0.0386497	0.00145246	0.806302	FALSE	FALSE
Chst10	ENSMUST00000193435.5|ENSMUSG00000026080.13|OTTMUSG00000049487.3|OTTMUST00000126181.1|RP24-187B13.1-005|Chst10|697|protein_coding|	1.35511	0.870153	0.329786	0.794078	0.493344	0	1.57627	0.981699	0.0461055	0.873035	0.0730727	0.00606855	FALSE	FALSE
Chst10	ENSMUST00000192175.1|ENSMUSG00000026080.13|OTTMUSG00000049487.3|OTTMUST00000126182.1|RP24-187B13.1-004|Chst10|5522|retained_intron|	0	0	0.0578287	0.140284	0	0	0	0.164127	0.114808	0.0250671	-0.0211779	0.155971	FALSE	FALSE
Chst10	ENSMUST00000195731.1|ENSMUSG00000026080.13|OTTMUSG00000049487.3|OTTMUST00000126183.1|RP24-187B13.1-006|Chst10|4280|retained_intron|	0.0641323	0	0.0901692	0.0981743	0.142032	0	0.136352	0	0.0037965	0.173748	0.0161223	0.0513491	FALSE	FALSE
RP23-101P2.5	ENSMUST00000193251.1|ENSMUSG00000102447.1|OTTMUSG00000050274.1|OTTMUST00000127688.1|RP23-101P2.5-001|RP23-101P2.5|772|processed_pseudogene|	0	0	0	0.0504906	0	0	0	0	0	0	0.0100981	0.858681	FALSE	FALSE
Pdcl3	ENSMUST00000027247.10|ENSMUSG00000026078.10|OTTMUSG00000050275.4|OTTMUST00000127689.2|RP23-101P2.4-001|Pdcl3|3914|protein_coding|	2.5098	2.02364	0.508012	0.76778	0.468604	2.50886	2.6133	0.991955	0.926128	0.844374	-0.321358	0.00238994	FALSE	FALSE
Pdcl3	ENSMUST00000193489.1|ENSMUSG00000026078.10|OTTMUSG00000050275.4|OTTMUST00000127690.2|RP23-101P2.4-002|Pdcl3|330|nonsense_mediated_decay|	0	0	0	0.23898	0	0	0	0	0.71107	0	-0.094418	0.385498	FALSE	FALSE
Pdcl3	ENSMUST00000194552.1|ENSMUSG00000026078.10|OTTMUSG00000050275.4|OTTMUST00000127890.3|RP23-101P2.4-004|Pdcl3|643|protein_coding|	4.21136	4.9813	3.93974	4.05648	3.68893	4.82793	5.51344	4.0588	3.71253	3.8288	-0.212739	2.14944e-08	FALSE	FALSE
Pdcl3	ENSMUST00000193073.1|ENSMUSG00000026078.10|OTTMUSG00000050275.4|OTTMUST00000127891.1|RP23-101P2.4-003|Pdcl3|944|retained_intron|	4.55625	4.45689	4.14834	4.41991	4.30325	4.45527	5.35722	4.5844	4.67948	4.40065	-0.318475	1.59565e-11	FALSE	FALSE
RP23-101P2.6	ENSMUST00000194994.1|ENSMUSG00000103046.1|OTTMUSG00000050388.1|OTTMUST00000127892.1|RP23-101P2.6-001|RP23-101P2.6|1639|TEC|	0	0	0.165831	0.111413	0.319182	0	0.410499	0.816524	0.322533	0.277949	-0.246216	0.0126793	FALSE	FALSE
RP24-226L19.1	ENSMUST00000195476.1|ENSMUSG00000104188.1|OTTMUSG00000050517.1|OTTMUST00000128131.1|RP24-226L19.1-001|RP24-226L19.1|1843|lincRNA|	0	0	0.030329	0	0.0308205	0	0	0	0.0366102	0.0204161	0.000824635	0.669817	FALSE	FALSE
RP24-226L19.2	ENSMUST00000195455.1|ENSMUSG00000103182.1|OTTMUSG00000050564.1|OTTMUST00000128220.1|RP24-226L19.2-001|RP24-226L19.2|2087|TEC|	0	0	0.206034	0.182964	0.246526	0.173601	0.324156	0.220747	0.450783	0.615198	-0.229792	0.00120697	FALSE	FALSE
Npas2	ENSMUST00000173050.7|ENSMUSG00000026077.15|OTTMUSG00000036938.3|OTTMUST00000094904.2|RP24-539E18.1-002|Npas2|484|protein_coding|	0	0	0	0.144776	0	0	0	0.765004	0.0495541	0.157424	-0.165441	0.211112	FALSE	FALSE
Npas2	ENSMUST00000056815.8|ENSMUSG00000026077.15|OTTMUSG00000036938.3|OTTMUST00000094905.2|RP24-539E18.1-001|Npas2|4236|protein_coding|	0.0257985	0.0268369	0.0481999	0.0741423	0.0368887	0	1.1279	0.291772	0.188257	0.568745	-0.392962	0.0303438	FALSE	FALSE
Npas2	ENSMUST00000172825.1|ENSMUSG00000026077.15|OTTMUSG00000036938.3|OTTMUST00000094906.1|RP24-539E18.1-003|Npas2|474|processed_transcript|	0	0	0	0.0425463	0	0	0	0	0.0603158	0	-0.00355391	0.758475	FALSE	FALSE
RP24-539E18.2	ENSMUST00000173076.1|ENSMUSG00000092563.1|OTTMUSG00000036940.1|OTTMUST00000094908.1|RP24-539E18.2-001|RP24-539E18.2|555|processed_pseudogene|	0	0	0	0	0.128447	0	0	0.545688	0	0.203076	-0.124063	0.192411	FALSE	FALSE
Rpl31	ENSMUST00000086535.11|ENSMUSG00000073702.11|OTTMUSG00000050276.2|OTTMUST00000127691.1|RP24-539E18.4-001|Rpl31|1049|protein_coding|	8.33673	8.27758	4.55489	4.1892	4.55382	8.20175	8.04437	4.04963	3.66166	3.87392	0.416179	5.64199e-05	FALSE	FALSE
Rpl31	ENSMUST00000194746.5|ENSMUSG00000073702.11|OTTMUSG00000050276.2|OTTMUST00000127692.1|RP24-539E18.4-002|Rpl31|703|protein_coding|	10.4893	10.37	4.55617	4.41931	4.42962	10.7812	10.5336	4.08027	3.52996	4.23408	0.221054	0.000496263	FALSE	FALSE
Rpl31	ENSMUST00000178079.7|ENSMUSG00000073702.11|OTTMUSG00000050276.2|OTTMUST00000127693.1|RP24-539E18.4-003|Rpl31|487|protein_coding|	9.24035	8.92044	5.55298	5.0746	5.34578	9.53101	8.86192	4.74373	4.69682	4.82479	0.295175	1.973e-05	FALSE	FALSE
Rpl31	ENSMUST00000179954.7|ENSMUSG00000073702.11|OTTMUSG00000050276.2|OTTMUST00000127694.1|RP24-539E18.4-005|Rpl31|630|protein_coding|	5.47424	4.8261	3.91615	3.6155	3.65563	4.36954	5.14842	3.26435	3.25343	3.26336	0.437708	3.28905e-07	FALSE	FALSE
Rpl31	ENSMUST00000195123.5|ENSMUSG00000073702.11|OTTMUSG00000050276.2|OTTMUST00000127695.2|RP24-539E18.4-006|Rpl31|356|protein_coding|	0.944918	0	7.78814	7.79245	7.95044	0	4.17277	7.45208	7.15592	7.34398	-0.329759	0.0047824	FALSE	FALSE
Rpl31	ENSMUST00000191855.1|ENSMUSG00000073702.11|OTTMUSG00000050276.2|OTTMUST00000127696.1|RP24-539E18.4-004|Rpl31|468|retained_intron|	2.0312	0	0.82362	0.277728	0	0.981731	4.11477	1.75615	0.962717	0	-0.936563	0.0370368	FALSE	FALSE
Tbc1d8	ENSMUST00000054462.10|ENSMUSG00000003134.10|OTTMUSG00000050277.3|OTTMUST00000127697.2|RP24-539E18.3-001|Tbc1d8|4451|protein_coding|	1.79295	2.19292	1.00448	1.25058	1.10387	1.89204	2.38151	1.55176	1.48732	1.90532	-0.374632	2.54534e-06	FALSE	FALSE
Tbc1d8	ENSMUST00000192099.1|ENSMUSG00000003134.10|OTTMUSG00000050277.3|OTTMUST00000128340.1|RP24-539E18.3-006|Tbc1d8|454|nonsense_mediated_decay|	0.776786	0	1.84462	1.36877	2.20642	0	0.987072	1.87396	1.54983	2.84763	-0.212379	0.00462345	FALSE	FALSE
Tbc1d8	ENSMUST00000192531.5|ENSMUSG00000003134.10|OTTMUSG00000050277.3|OTTMUST00000127893.1|RP24-539E18.3-004|Tbc1d8|3434|nonsense_mediated_decay|	0	1.28504	1.11192	1.07105	1.58195	0.587651	0	1.78974	1.27632	2.0028	-0.121306	0.00320954	FALSE	FALSE
Tbc1d8	ENSMUST00000193823.1|ENSMUSG00000003134.10|OTTMUSG00000050277.3|OTTMUST00000127698.1|RP24-539E18.3-002|Tbc1d8|3512|protein_coding|	1.10227	0	0.303282	0.636153	0.696911	0.810404	0.451358	0.886147	0.141417	0.729327	-0.0560071	0.00216493	FALSE	FALSE
Tbc1d8	ENSMUST00000195854.1|ENSMUSG00000003134.10|OTTMUSG00000050277.3|OTTMUST00000127699.1|RP24-539E18.3-003|Tbc1d8|665|retained_intron|	0	0	0	0.147093	0	0	0	0.119988	0.237319	0.155117	-0.0730663	0.0781611	FALSE	FALSE
RP24-539E18.5	ENSMUST00000191698.1|ENSMUSG00000102607.1|OTTMUSG00000050389.1|OTTMUST00000127895.1|RP24-539E18.5-001|RP24-539E18.5|885|TEC|	0	0	0.0748411	0	0	0	0	0.191029	0	0	-0.0232377	0.479422	FALSE	FALSE
Gm24826	ENSMUST00000083695.2|ENSMUSG00000065629.2|-|-|Gm24826-201|Gm24826|215|snoRNA|	0	0	0	0	0.637861	0	0	0	3.01696	0	-0.47582	0.377101	FALSE	FALSE
Gm24826	ENSMUST00000197298.1|ENSMUSG00000104827.1|-|-|Gm24826-202|Gm24826|216|snoRNA|	0	0	0	0	0	0	0	0	1.44269e-06	0	-2.88539e-07	1	FALSE	FALSE
Cnot11	ENSMUST00000161515.7|ENSMUSG00000003135.15|OTTMUSG00000026590.3|OTTMUST00000065794.2|AC119809.2-001|Cnot11|3482|protein_coding|	3.55397	2.11412	0.661781	0.431614	0.569515	3.10879	3.42934	0.707629	0.400606	0.278557	-0.118784	0.0225617	FALSE	FALSE
Cnot11	ENSMUST00000003219.13|ENSMUSG00000003135.15|OTTMUSG00000026590.3|-|Cnot11-201|Cnot11|3162|protein_coding|	3.36593	4.03069	2.76627	2.88606	2.94918	3.22095	3.72577	2.80017	2.61231	2.84955	0.157874	2.74385e-08	FALSE	FALSE
Cnot11	ENSMUST00000160145.1|ENSMUSG00000003135.15|OTTMUSG00000026590.3|OTTMUST00000065795.1|AC119809.2-002|Cnot11|2097|retained_intron|	1.37915	0	0	0.819447	0.768313	0	0	1.96315	1.69384	0.437473	-0.22551	0.0453529	FALSE	FALSE
Cnot11	ENSMUST00000195567.1|ENSMUSG00000003135.15|OTTMUSG00000026590.3|OTTMUST00000127896.2|AC119809.2-003|Cnot11|635|protein_coding|	0	0	4.60355	5.05306	4.90503	0	0	4.65595	4.90687	4.51648	0.0964683	0.0182958	FALSE	FALSE
AC074336.1	ENSMUST00000146314.1|ENSMUSG00000085894.1|OTTMUSG00000026591.1|OTTMUST00000065796.1|AC074336.1-001|AC074336.1|1832|processed_transcript|	0	0	0.0787888	0.153464	0.0844929	0	0.964233	0.0572118	0.290797	0.116019	-0.222303	0.109874	FALSE	FALSE
Snord89	ENSMUST00000104516.1|ENSMUSG00000077704.1|-|-|Snord89-201|Snord89|110|snoRNA|	4.61382	4.27395	3.02329	4.61455	3.95367	0	0	5.44817	3.80105	4.63905	1.3182	0.000705808	TRUE	FALSE
Rnf149	ENSMUST00000062525.10|ENSMUSG00000048234.13|OTTMUSG00000021879.2|OTTMUST00000051939.1|AC119809.1-001|Rnf149|2492|protein_coding|	3.96084	3.43701	3.00115	3.38257	3.39578	3.59827	3.72407	3.45529	3.56986	3.67183	-0.168397	3.98736e-11	FALSE	FALSE
Rnf149	ENSMUST00000195136.1|ENSMUSG00000048234.13|OTTMUSG00000021879.2|OTTMUST00000127898.1|AC119809.1-005|Rnf149|668|nonsense_mediated_decay|	1.01914	0	3.5582	3.61646	3.8294	0	0.764539	3.99878	3.78979	3.99059	-0.1041	0.00648862	FALSE	FALSE
Rnf149	ENSMUST00000153381.1|ENSMUSG00000048234.13|OTTMUSG00000021879.2|OTTMUST00000051940.1|AC119809.1-002|Rnf149|509|retained_intron|	0	0	0	0.153222	0.457562	0	0	2.16742	1.02093	1.00197	-0.715908	0.0428397	FALSE	FALSE
Rnf149	ENSMUST00000195705.1|ENSMUSG00000048234.13|OTTMUSG00000021879.2|OTTMUST00000127899.1|AC119809.1-004|Rnf149|389|protein_coding|	1.00994	1.22178	2.78842	0	2.39493	0	0	2.31213	2.47373	1.44528	0.236784	0.0122771	FALSE	FALSE
Gm23722	ENSMUST00000083002.1|ENSMUSG00000064936.1|-|-|Gm23722-201|Gm23722|130|snoRNA|	0	0	2.05503	2.15909	0	0	0	3.76403	6.20032	4.16474	-1.98299	0.0299477	FALSE	FALSE
RP24-505E24.2	ENSMUST00000195631.1|ENSMUSG00000102471.1|OTTMUSG00000050278.1|OTTMUST00000127700.1|RP24-505E24.2-001|RP24-505E24.2|589|processed_pseudogene|	0	0	0.262466	0	0	0	0	0	0.240231	0	0.00444687	0.414599	FALSE	FALSE
Creg2	ENSMUST00000053355.5|ENSMUSG00000050967.5|OTTMUSG00000049490.1|OTTMUST00000126186.1|RP24-505E24.1-001|Creg2|6091|protein_coding|	0.0268949	0	0.0125143	0.00458624	0.0127403	0	0	0.0224232	0.00506937	0.00566874	0.00471489	0.756412	FALSE	FALSE
RP24-505E24.3	ENSMUST00000181841.1|ENSMUSG00000097083.1|OTTMUSG00000050390.1|OTTMUST00000127900.1|RP24-505E24.3-001|RP24-505E24.3|3663|antisense|	0.0300012	0.120974	0	0	0.0144724	0	0.22963	0.0094819	0.0593553	0.0199339	-0.0305906	0.20532	FALSE	FALSE
Rfx8	ENSMUST00000151913.2|ENSMUSG00000057173.8|OTTMUSG00000033905.2|OTTMUST00000085534.2|AC119809.3-001|Rfx8|2008|protein_coding|	0	0	0.013821	0	0.147466	0.180647	0.728581	0.941006	0.663895	0.929086	-0.656386	0.000229486	FALSE	FALSE
Rfx8	ENSMUST00000126760.1|ENSMUSG00000057173.8|OTTMUSG00000033905.2|OTTMUST00000085535.1|AC119809.3-002|Rfx8|711|processed_transcript|	0	0	0	0.0569428	0	0	0	0.00852418	0.111979	0	-0.0127122	0.554787	FALSE	FALSE
Map4k4	ENSMUST00000168431.6|ENSMUSG00000026074.15|OTTMUSG00000050440.4|OTTMUST00000127982.2|RP23-469H11.3-019|Map4k4|5632|protein_coding|	1.27922	1.22968	0.0359152	0.0667946	0.0661774	3.44821	3.64281	0.664507	0.612426	1.44269e-06	-1.13803	0.0368278	FALSE	FALSE
Map4k4	ENSMUST00000163854.8|ENSMUSG00000026074.15|OTTMUSG00000050440.4|-|Map4k4-201|Map4k4|5782|protein_coding|	0	0	0.0384067	0	0	0	1.63715	0	0	0.562758	-0.4323	0.183018	FALSE	FALSE
Map4k4	ENSMUST00000193661.1|ENSMUSG00000026074.15|OTTMUSG00000050440.4|OTTMUST00000127973.1|RP23-469H11.3-001|Map4k4|1065|retained_intron|	0	0	0.206557	0.437416	0.0596059	0	0	1.17776	1.79596	1.15463	-0.684953	0.0258648	FALSE	FALSE
Map4k4	ENSMUST00000191761.5|ENSMUSG00000026074.15|OTTMUSG00000050440.4|OTTMUST00000127974.2|RP23-469H11.3-016|Map4k4|1272|protein_coding|	0	0	0.118576	0	0.204505	0	0	1.22561	1.17204	0.655729	-0.546059	0.0278291	FALSE	FALSE
Map4k4	ENSMUST00000193682.5|ENSMUSG00000026074.15|OTTMUSG00000050440.4|OTTMUST00000127975.1|RP23-469H11.3-005|Map4k4|3759|protein_coding|	1.27389	1.72018	0.105828	0.318674	0.104057	3.43045	4.23134	1.16755	1.19615	0.263099	-1.35319	0.0121519	FALSE	FALSE
Map4k4	ENSMUST00000195636.5|ENSMUSG00000026074.15|OTTMUSG00000050440.4|OTTMUST00000127978.1|RP23-469H11.3-017|Map4k4|4082|protein_coding|	0	0.276947	0.162945	0.0253889	0.154329	2.29782	0	0.288514	0.284633	0.733998	-0.597071	0.0808959	FALSE	FALSE
Map4k4	ENSMUST00000192509.5|ENSMUSG00000026074.15|OTTMUSG00000050440.4|OTTMUST00000127981.2|RP23-469H11.3-002|Map4k4|3918|protein_coding|	0	0	0	0.0949373	0	0	0	0	0.0342002	0.109053	-0.00966317	0.438761	FALSE	FALSE
Map4k4	ENSMUST00000193514.6|ENSMUSG00000026074.15|OTTMUSG00000050440.4|OTTMUST00000127983.2|RP23-469H11.3-011|Map4k4|384|processed_transcript|	0	0	0	0.294733	0	3.23792	0	1.64091	0.897349	0.501063	-1.1965	0.0300349	FALSE	FALSE
Map4k4	ENSMUST00000194163.1|ENSMUSG00000026074.15|OTTMUSG00000050440.4|OTTMUST00000127984.1|RP23-469H11.3-012|Map4k4|218|processed_transcript|	0	0	1.76133	2.67283	0	0	0	4.81146	5.72349	5.92398	-2.40495	0.0239066	FALSE	FALSE
Map4k4	ENSMUST00000195356.1|ENSMUSG00000026074.15|OTTMUSG00000050440.4|OTTMUST00000127986.1|RP23-469H11.3-010|Map4k4|411|retained_intron|	0	0	0	0	0	0	0	0	0.562203	0.966562	-0.305753	0.132185	FALSE	FALSE
Map4k4	ENSMUST00000192355.5|ENSMUSG00000026074.15|OTTMUSG00000050440.4|OTTMUST00000127987.2|RP23-469H11.3-006|Map4k4|711|protein_coding|	0	0	0.12965	0.228726	0	3.47054	1.88878	0	0.519177	0.150791	-1.13418	0.0693943	FALSE	FALSE
Map4k4	ENSMUST00000191964.1|ENSMUSG00000026074.15|OTTMUSG00000050440.4|OTTMUST00000127988.2|RP23-469H11.3-007|Map4k4|629|protein_coding|	0.771166	0	0	0	0.200964	1.67187	0	0.741325	0.507322	0	-0.389677	0.0754581	FALSE	FALSE
Map4k4	ENSMUST00000191865.1|ENSMUSG00000026074.15|OTTMUSG00000050440.4|OTTMUST00000127989.2|RP23-469H11.3-020|Map4k4|707|protein_coding|	0	0	0	0.00796186	0	0	0	0.603174	0.677244	0.0371657	-0.261924	0.0955536	FALSE	FALSE
Map4k4	ENSMUST00000192194.1|ENSMUSG00000026074.15|OTTMUSG00000050440.4|OTTMUST00000128221.1|RP23-469H11.3-021|Map4k4|1937|retained_intron|	0.0588997	0	0.0143996	0.0158101	0	0	0	0.264241	0.135375	0	-0.0621012	0.183654	FALSE	FALSE
Map4k4	ENSMUST00000192884.1|ENSMUSG00000026074.15|OTTMUSG00000050440.4|OTTMUST00000127990.1|RP23-469H11.3-008|Map4k4|544|retained_intron|	0	0	0	0	0.0800518	0	1.57057	0	0.597264	1.03856	-0.62527	0.038539	FALSE	FALSE
Map4k4	ENSMUST00000191657.1|ENSMUSG00000026074.15|OTTMUSG00000050440.4|OTTMUST00000127991.1|RP23-469H11.3-009|Map4k4|426|retained_intron|	0	0	0.851516	0.989667	0.43162	0	0	1.39808	1.26884	0.709022	-0.220629	0.028954	FALSE	FALSE
RP24-127D13.5	ENSMUST00000193054.1|ENSMUSG00000102985.1|OTTMUSG00000050565.1|OTTMUST00000128222.1|RP24-127D13.5-001|RP24-127D13.5|1330|TEC|	0	0	0	0.0246119	0	0	0	0	0	0	0.00492238	0.959726	FALSE	FALSE
Il1r2	ENSMUST00000191671.5|ENSMUSG00000026073.13|OTTMUSG00000050443.3|OTTMUST00000127994.2|RP24-127D13.1-004|Il1r2|760|protein_coding|	0	0	0	0	0	0	0	0.0908209	0	0	-0.0181642	0.693995	FALSE	FALSE
Il1r2	ENSMUST00000027243.12|ENSMUSG00000026073.13|OTTMUSG00000050443.3|OTTMUST00000127995.2|RP24-127D13.1-001|Il1r2|1419|protein_coding|	0	0	0.100788	0	0.0664681	1.08024	1.23641	1.60859	0.790411	0.582968	-1.02627	5.03551e-05	FALSE	FALSE
Il1r2	ENSMUST00000195770.1|ENSMUSG00000026073.13|OTTMUSG00000050443.3|OTTMUST00000127996.1|RP24-127D13.1-002|Il1r2|1054|nonsense_mediated_decay|	0	0.432407	0	0.378918	0.248553	1.56151	0	0	0.307287	0.0541844	-0.172621	0.175637	FALSE	FALSE
Il1r2	ENSMUST00000194913.1|ENSMUSG00000026073.13|OTTMUSG00000050443.3|OTTMUST00000127997.2|RP24-127D13.1-003|Il1r2|366|protein_coding|	0	0	0	0	0	0	0	0.823423	0.433123	0	-0.251309	0.142122	FALSE	FALSE
RP24-127D13.3	ENSMUST00000181756.2|ENSMUSG00000097899.2|OTTMUSG00000050445.1|OTTMUST00000127999.1|RP24-127D13.3-001|RP24-127D13.3|842|antisense|	0	0	0.118571	0	0.33479	0	1.3942	0.650226	0.87108	0.467908	-0.586011	0.00789526	FALSE	FALSE
RP24-127D13.2	ENSMUST00000193969.1|ENSMUSG00000102975.1|OTTMUSG00000050446.1|OTTMUST00000128000.1|RP24-127D13.2-001|RP24-127D13.2|3071|TEC|	0	0	0	0	0	0	0	0.0228351	0.186393	0	-0.0418456	0.410957	FALSE	FALSE
Il1r1	ENSMUST00000027241.10|ENSMUSG00000026072.12|OTTMUSG00000050518.3|OTTMUST00000128132.2|RP23-100P14.1-001|Il1r1|5819|protein_coding|	0	0	0	0.0256724	0.042098	0	0	0.0283584	0.10311	0.0563019	-0.0239999	0.250455	FALSE	FALSE
Il1r1	ENSMUST00000114795.2|ENSMUSG00000026072.12|OTTMUSG00000050518.3|OTTMUST00000128133.2|RP23-100P14.1-002|Il1r1|4832|protein_coding|	0.588213	0.1565	0.422119	0.464625	0.513218	1.84988	2.07479	2.27558	1.55373	2.05173	-1.53221	3.95849e-08	FALSE	FALSE
Il1r1	ENSMUST00000195402.1|ENSMUSG00000026072.12|OTTMUSG00000050518.3|OTTMUST00000128258.1|RP23-100P14.1-003|Il1r1|473|processed_transcript|	0	0	0	0.221652	0.266856	0	0	0.997181	1.48897	1.57801	-0.71513	0.023778	FALSE	FALSE
RP24-317P24.1	ENSMUST00000191850.1|ENSMUSG00000103560.1|OTTMUSG00000050519.2|OTTMUST00000128134.2|RP24-317P24.1-001|RP24-317P24.1|6480|TEC|	0.0858679	0	0.115421	0.116512	0.200488	0.248204	0.191309	0.108487	0.248345	0.111188	-0.0778488	0.00075357	FALSE	FALSE
Il1rl2	ENSMUST00000192551.1|ENSMUSG00000070942.8|OTTMUSG00000050520.3|OTTMUST00000128135.1|RP23-100P14.2-004|Il1rl2|3468|retained_intron|	0	0	0	0.00962665	0.0257276	0	0.410301	0.130418	0.200543	0.0349636	-0.148174	0.0467383	FALSE	FALSE
Il1rl2	ENSMUST00000095020.8|ENSMUSG00000070942.8|OTTMUSG00000050520.3|OTTMUST00000128136.1|RP23-100P14.2-001|Il1rl2|1950|protein_coding|	0.245314	0	0.258061	0.495879	0.475301	1.01515	0	0.685202	0.358096	1.36247	-0.389272	0.00704589	FALSE	FALSE
Il1rl2	ENSMUST00000194296.5|ENSMUSG00000070942.8|OTTMUSG00000050520.3|OTTMUST00000128137.2|RP23-100P14.2-002|Il1rl2|3908|protein_coding|	0.950731	1.05848	0.291146	0.467721	0.33766	1.2706	1.68912	1.08705	1.27967	1.3478	-0.713702	5.26901e-06	FALSE	FALSE
Il1rl2	ENSMUST00000193388.1|ENSMUSG00000070942.8|OTTMUSG00000050520.3|OTTMUST00000128138.2|RP23-100P14.2-003|Il1rl2|693|protein_coding|	0	0	0	0	0	0	0	0.252342	0.458995	0	-0.142267	0.148743	FALSE	FALSE
RP23-100P14.3	ENSMUST00000192199.1|ENSMUSG00000103230.1|OTTMUSG00000050644.1|OTTMUST00000128398.1|RP23-100P14.3-001|RP23-100P14.3|685|processed_pseudogene|	0	0	0	0	0.0558509	0	0	0.0726272	0.304404	0.0732787	-0.0788917	0.155171	FALSE	FALSE
Il1rl1	ENSMUST00000174335.7|ENSMUSG00000026069.15|OTTMUSG00000037806.4|OTTMUST00000097565.1|RP24-104I19.1-003|Il1rl1|1216|protein_coding|	3.93348	3.98166	2.53584	2.45528	2.22415	3.81741	3.33784	0.568943	1.05585	1.49629	0.970816	0.000205326	FALSE	FALSE
Il1rl1	ENSMUST00000173881.7|ENSMUSG00000026069.15|OTTMUSG00000037806.4|OTTMUST00000097571.2|RP24-104I19.1-004|Il1rl1|375|protein_coding|	0	0	3.47784	3.6101	3.45799	0	3.15284	2.41586	0	1.64075	0.667297	0.0207666	FALSE	FALSE
Il1rl1	ENSMUST00000097772.9|ENSMUSG00000026069.15|OTTMUSG00000037806.4|OTTMUST00000097562.2|RP24-104I19.1-001|Il1rl1|5302|protein_coding|	0	0	0	0.200873	0.186793	0	0	0	0	0	0.0775334	0.158902	FALSE	FALSE
Il1rl1	ENSMUST00000173514.7|ENSMUSG00000026069.15|OTTMUSG00000037806.4|OTTMUST00000097566.1|RP24-104I19.1-002|Il1rl1|2661|protein_coding|	1.85791	1.42053	1.56926	1.72362	1.744	0.621909	0.891778	0.621232	0.224984	0.516771	1.08773	6.30881e-08	FALSE	FALSE
Il1rl1	ENSMUST00000053043.7|ENSMUSG00000026069.15|OTTMUSG00000037806.4|-|Il1rl1-201|Il1rl1|5053|protein_coding|	3.93525	3.91822	2.70787	2.87913	2.08606	2.80726	2.93909	1.56899	0.93615	1.36723	1.18156	1.61532e-05	FALSE	FALSE
Il18r1	ENSMUST00000167723.7|ENSMUSG00000026070.15|OTTMUSG00000050472.4|OTTMUST00000128055.1|RP24-104I19.2-001|Il18r1|1919|protein_coding|	0	0	0.155975	0.0926418	0	0	0.337906	0	0.384301	1.12036	-0.31879	0.0774952	FALSE	FALSE
Il18r1	ENSMUST00000193391.5|ENSMUSG00000026070.15|OTTMUSG00000050472.4|OTTMUST00000128056.1|RP24-104I19.2-002|Il18r1|1738|protein_coding|	0.0521947	0	0	0	0.207918	0.550819	0.925177	0.906041	0.585207	1.59295	-0.860017	0.000259876	FALSE	FALSE
Il18r1	ENSMUST00000193793.5|ENSMUSG00000026070.15|OTTMUSG00000050472.4|OTTMUST00000128057.1|RP24-104I19.2-003|Il18r1|1652|protein_coding|	0	0.391459	0.0776081	0.148449	0.0873406	0	1.04133	0.665637	0.696307	0	-0.339683	0.0257113	FALSE	FALSE
Il18r1	ENSMUST00000087983.7|ENSMUSG00000026070.15|OTTMUSG00000050472.4|-|Il18r1-201|Il18r1|2826|protein_coding|	0	0	0	0	0	0	0	0.142335	0	0.0116774	-0.0308025	0.504137	FALSE	FALSE
Il18r1	ENSMUST00000108044.3|ENSMUSG00000026070.15|OTTMUSG00000050472.4|-|Il18r1-202|Il18r1|4158|protein_coding|	0.203077	0.106004	0.0646056	0.0596903	0.0283075	2.3707	2.95503	0.574964	0.365583	0.625794	-1.28608	0.0137514	FALSE	FALSE
Il18rap	ENSMUST00000027237.11|ENSMUSG00000026068.11|OTTMUSG00000034788.2|OTTMUST00000088425.1|RP23-346B12.1-001|Il18rap|4889|protein_coding|	0.728882	0.341587	0.405601	0.207171	0.346482	2.17421	2.99685	2.42286	1.42452	2.05474	-1.80869	3.02723e-06	FALSE	FALSE
Il18rap	ENSMUST00000163057.7|ENSMUSG00000026068.11|OTTMUSG00000034788.2|OTTMUST00000088427.1|RP23-346B12.1-003|Il18rap|1439|retained_intron|	0.194794	0	0	0	0	1.00286	0	1.27483	0.977939	0	-0.612167	0.0213297	FALSE	FALSE
Il18rap	ENSMUST00000159724.1|ENSMUSG00000026068.11|OTTMUSG00000034788.2|OTTMUST00000088426.1|RP23-346B12.1-002|Il18rap|2447|retained_intron|	0.224519	0.621521	0.124172	0.068086	0.0421666	0	0.161374	0.624372	0.343259	0.132652	-0.0362385	0.0334608	FALSE	FALSE
Il18rap	ENSMUST00000160468.1|ENSMUSG00000026068.11|OTTMUSG00000034788.2|OTTMUST00000088447.1|RP23-346B12.1-004|Il18rap|622|retained_intron|	0	0.825307	0	0	0.128786	0	2.27819	0.530241	0.30782	0.472009	-0.526834	0.0892441	FALSE	FALSE
RP23-346B12.4	ENSMUST00000192078.1|ENSMUSG00000102676.1|OTTMUSG00000050567.1|OTTMUST00000128226.1|RP23-346B12.4-001|RP23-346B12.4|3947|TEC|	0.0277599	0	0.0261414	0.00726153	0	0	0	0.00769641	0	0.0201316	0.00666696	0.752019	FALSE	FALSE
Slc9a2	ENSMUST00000027231.12|ENSMUSG00000026062.12|OTTMUSG00000050475.3|OTTMUST00000128063.2|RP23-413K6.2-001|Slc9a2|5019|protein_coding|	0.0429875	0	0.0618204	0.0713384	0.051134	0.324337	0	0.123838	0.233971	0.060551	-0.103084	0.0203019	FALSE	FALSE
Slc9a2	ENSMUST00000192345.1|ENSMUSG00000026062.12|OTTMUSG00000050475.3|OTTMUST00000128064.2|RP23-413K6.2-002|Slc9a2|2507|protein_coding|	0	0	0.0179119	0	0	0	0.20775	0.124063	0	0	-0.0627804	0.197024	FALSE	FALSE
RP23-413K6.4	ENSMUST00000195134.1|ENSMUSG00000103270.1|OTTMUSG00000050521.1|OTTMUST00000128139.1|RP23-413K6.4-001|RP23-413K6.4|3261|antisense|	0.800166	0.823779	0.650164	0.564923	1.0223	0.845034	0	0.440605	0.237807	0.440288	0.37952	0.000101791	FALSE	FALSE
Mfsd9	ENSMUST00000039672.5|ENSMUSG00000041945.12|OTTMUSG00000022617.2|OTTMUST00000054180.1|AC154392.1-001|Mfsd9|3160|protein_coding|	1.03584	0.567483	1.24942	1.05792	1.2387	1.17013	0.75321	1.30503	0.930986	1.28197	-0.0583924	1.46664e-06	FALSE	FALSE
Mfsd9	ENSMUST00000131390.7|ENSMUSG00000041945.12|OTTMUSG00000022617.2|OTTMUST00000054181.2|AC154392.1-002|Mfsd9|3311|nonsense_mediated_decay|	0	0	0.203679	0	0	0	0	0	0	0.12052	0.0166316	0.456912	FALSE	FALSE
Mfsd9	ENSMUST00000144385.1|ENSMUSG00000041945.12|OTTMUSG00000022617.2|OTTMUST00000054182.1|AC154392.1-003|Mfsd9|2425|retained_intron|	0.0477031	0	0.0385457	0.118895	0.501128	0	0.146686	0	0.10242	0.292009	0.0330313	0.10915	FALSE	FALSE
Tmem182	ENSMUST00000114765.3|ENSMUSG00000079588.3|OTTMUSG00000042167.4|OTTMUST00000110674.4|RP23-413K6.1-001|Tmem182|2716|protein_coding|	0.0410509	0	0	0	0	0	0	0	0	0	0.00821018	0.899106	FALSE	FALSE
RP23-247G20.1	ENSMUST00000178542.2|ENSMUSG00000094136.2|OTTMUSG00000050522.1|OTTMUST00000128140.1|RP23-247G20.1-001|RP23-247G20.1|496|processed_pseudogene|	0	0	0	0	0.0971725	0	0	0	0	0	0.0194345	0.672562	FALSE	FALSE
RP23-176M9.1	ENSMUST00000186391.1|ENSMUSG00000100832.1|OTTMUSG00000045747.3|OTTMUST00000119671.2|RP23-176M9.1-001|RP23-176M9.1|2759|lincRNA|	0.191449	0.0420013	0.0984842	0.0132336	0.0676318	0.249923	0.30211	0.146105	0	0	-0.0570677	0.0310994	FALSE	FALSE
RP24-177N20.1	ENSMUST00000191574.1|ENSMUSG00000100178.1|OTTMUSG00000045968.2|OTTMUST00000120097.2|RP24-177N20.1-001|RP24-177N20.1|1045|processed_pseudogene|	0	0	0	0	0.0622475	0	0	0	0.0373541	0	0.00497867	0.763447	FALSE	FALSE
Pantr1	ENSMUST00000181725.7|ENSMUSG00000060424.14|OTTMUSG00000039880.3|OTTMUST00000112078.2|RP23-71K9.2-008|Pantr1|615|lincRNA|	0	0	0	0	0	0	0	0	0.104688	0.0868802	-0.0383137	0.304632	FALSE	FALSE
Pou3f3	ENSMUST00000054883.3|ENSMUSG00000045515.3|OTTMUSG00000022569.2|OTTMUST00000054069.2|AC122898.1-001|Pou3f3|7409|protein_coding|	0.0145295	0	0	0	0	0	0	0.00455173	0.0082617	0.0195254	-0.00356186	0.918301	FALSE	FALSE
Dalir	ENSMUST00000188773.1|ENSMUSG00000099784.1|OTTMUSG00000042856.1|OTTMUST00000112636.1|RP23-114H2.2-001|Dalir|2170|lincRNA|	0	0	0	0	0	0	0.312013	0.0660864	0.0304434	0.0337253	-0.0884537	0.16567	FALSE	FALSE
Mrps9	ENSMUST00000057208.12|ENSMUSG00000060679.14|OTTMUSG00000046302.2|OTTMUST00000120696.1|RP24-143B16.2-002|Mrps9|1418|protein_coding|	5.91486	6.0454	4.96131	4.96555	4.96685	5.76241	5.63482	4.67459	4.74593	4.703	0.266646	1.02626e-09	FALSE	FALSE
Mrps9	ENSMUST00000185376.6|ENSMUSG00000060679.14|OTTMUSG00000046302.2|OTTMUST00000120697.1|RP24-143B16.2-003|Mrps9|2088|processed_transcript|	0.302761	0	0.0981446	0.184876	0.0577206	0	0.254326	0.245458	0	0.216372	-0.0145306	0.0238435	FALSE	FALSE
Mrps9	ENSMUST00000185523.6|ENSMUSG00000060679.14|OTTMUSG00000046302.2|OTTMUST00000120698.1|RP24-143B16.2-001|Mrps9|1867|processed_transcript|	0	0	0.055676	0.227248	0.508454	0.941468	0.371876	0.744591	0.472987	0.772802	-0.502469	0.00027134	FALSE	FALSE
Mrps9	ENSMUST00000188174.6|ENSMUSG00000060679.14|OTTMUSG00000046302.2|OTTMUST00000120699.1|RP24-143B16.2-005|Mrps9|2421|retained_intron|	0	0	0.190449	0.108479	0.0128661	0	0	0.290884	0.410357	0.723725	-0.222634	0.0447669	FALSE	FALSE
Mrps9	ENSMUST00000187414.1|ENSMUSG00000060679.14|OTTMUSG00000046302.2|OTTMUST00000120702.1|RP24-143B16.2-008|Mrps9|1142|retained_intron|	0	0	0	0	0	0	0	0.00733761	0.0764729	0	-0.0167621	0.704356	FALSE	FALSE
Mrps9	ENSMUST00000201108.3|ENSMUSG00000060679.14|OTTMUSG00000046302.2|OTTMUST00000138735.1|RP24-143B16.2-009|Mrps9|1009|nonsense_mediated_decay|	0	0	1.84792	1.97752	2.11055	0	0	1.86258	0.291779	1.91404	0.373517	0.0319017	FALSE	FALSE
Mrps9	ENSMUST00000202358.1|ENSMUSG00000060679.14|OTTMUSG00000046302.2|OTTMUST00000138736.1|RP24-143B16.2-010|Mrps9|687|retained_intron|	0	1.17887	0.946232	0.446488	1.60346	0	0.456117	1.54291	1.22263	1.61377	-0.132076	0.0055836	FALSE	FALSE
Gm23126	ENSMUST00000104260.1|ENSMUSG00000077448.1|-|-|Gm23126-201|Gm23126|134|snoRNA|	0	0	0	0	0	0	0	0	2.23804	0	-0.447609	0.377581	FALSE	FALSE
Gpr45	ENSMUST00000188621.1|ENSMUSG00000041907.9|OTTMUSG00000045911.2|OTTMUST00000126193.1|RP23-466C15.1-003|Gpr45|2046|processed_transcript|	0.108986	0	0.0135294	0.0511201	0.0137509	0.93715	1.83448	0.916575	0.523016	0.4639	-0.897546	0.00127462	FALSE	FALSE
Gpr45	ENSMUST00000187998.1|ENSMUSG00000041907.9|OTTMUSG00000045911.2|OTTMUST00000126194.1|RP23-466C15.1-004|Gpr45|499|processed_transcript|	0	0	0	0.0542636	0	0	0.506199	0.0183564	0.37903	0	-0.169864	0.111354	FALSE	FALSE
Tgfbrap1	ENSMUST00000095014.7|ENSMUSG00000070939.9|OTTMUSG00000046304.4|OTTMUST00000120704.2|RP23-466C15.2-001|Tgfbrap1|5607|protein_coding|	1.82234	0.900177	0.632306	0.00369146	0.955395	0	1.67014	0.50604	0.976119	0.687381	0.0948457	0.00760754	FALSE	FALSE
Tgfbrap1	ENSMUST00000186694.6|ENSMUSG00000070939.9|OTTMUSG00000046304.4|OTTMUST00000120703.1|RP23-466C15.2-003|Tgfbrap1|5385|protein_coding|	3.0099	3.00641	0.779705	1.37602	1.19516	2.82651	2.9976	1.30806	0.475406	1.27857	0.096209	0.00124903	FALSE	FALSE
Tgfbrap1	ENSMUST00000188598.1|ENSMUSG00000070939.9|OTTMUSG00000046304.4|OTTMUST00000120705.1|RP23-466C15.2-006|Tgfbrap1|3160|retained_intron|	0.188191	0	0.042423	0.0485054	0.0508555	0	0	0.0290542	0.0911717	0.0419046	0.0335688	0.0969669	FALSE	FALSE
Tgfbrap1	ENSMUST00000188728.1|ENSMUSG00000070939.9|OTTMUSG00000046304.4|OTTMUST00000120710.2|RP23-466C15.2-008|Tgfbrap1|831|protein_coding|	0	0.116166	0.811349	0.514148	1.27743	0	0	1.48108	1.2727	1.79319	-0.365575	0.0214748	FALSE	FALSE
Tgfbrap1	ENSMUST00000190427.6|ENSMUSG00000070939.9|OTTMUSG00000046304.4|OTTMUST00000120706.3|RP23-466C15.2-004|Tgfbrap1|697|protein_coding|	0	0	0	0	0	0	0	1.0103	0.533397	0	-0.30874	0.140136	FALSE	FALSE
Tgfbrap1	ENSMUST00000187525.1|ENSMUSG00000070939.9|OTTMUSG00000046304.4|OTTMUST00000120707.1|RP23-466C15.2-005|Tgfbrap1|1795|retained_intron|	0.162129	0.0234583	1.16891	0.113864	0.641275	0	0	1.20314	1.14801	0.458678	-0.14004	0.0425816	FALSE	FALSE
Tgfbrap1	ENSMUST00000187872.1|ENSMUSG00000070939.9|OTTMUSG00000046304.4|OTTMUST00000120708.1|RP23-466C15.2-002|Tgfbrap1|3257|retained_intron|	0.154899	0.0778541	0.235184	0.709354	0.0975002	0	0.20856	0.74995	0.180893	0.61034	-0.0949899	0.0229012	FALSE	FALSE
Tgfbrap1	ENSMUST00000189010.1|ENSMUSG00000070939.9|OTTMUSG00000046304.4|OTTMUST00000120709.3|RP23-466C15.2-007|Tgfbrap1|785|protein_coding|	0	0	0	0.369197	0	0	0	0.608806	0.362162	0.601205	-0.240595	0.0419488	FALSE	FALSE
RP23-466C15.4	ENSMUST00000039080.3|ENSMUSG00000041878.3|OTTMUSG00000046306.1|OTTMUST00000120712.1|RP23-466C15.4-001|RP23-466C15.4|1248|antisense|	0.185459	0	0.139722	0.20031	0.0961377	0	0.743305	0.540688	0.244327	0.756711	-0.33268	0.00484166	FALSE	FALSE
AC161207.1	ENSMUST00000010434.7|ENSMUSG00000010290.7|OTTMUSG00000021985.1|OTTMUST00000052200.1|AC161207.1-001|AC161207.1|3458|protein_coding|	3.43913	3.23797	3.31604	3.8098	3.61426	3.13567	3.59799	4.10941	3.82853	3.99757	-0.250393	2.27866e-10	FALSE	FALSE
Fhl2	ENSMUST00000008280.13|ENSMUSG00000008136.14|OTTMUSG00000046311.2|OTTMUST00000120717.1|RP23-66G23.1-001|Fhl2|1563|protein_coding|	0	0	0	0.136302	0.0556011	0	0	0.329954	0.343539	0.698138	-0.235946	0.0430165	FALSE	FALSE
Fhl2	ENSMUST00000185893.1|ENSMUSG00000008136.14|OTTMUSG00000046311.2|OTTMUST00000120718.1|RP23-66G23.1-002|Fhl2|1421|protein_coding|	0	0	0	0	0	0.668317	0.367513	0	0	0	-0.207166	0.140623	FALSE	FALSE
Fhl2	ENSMUST00000187357.1|ENSMUSG00000008136.14|OTTMUSG00000046311.2|OTTMUST00000120720.2|RP23-66G23.1-004|Fhl2|344|protein_coding|	0	0	0	0	0	0	0	0	0.462518	0	-0.0925037	0.399587	FALSE	FALSE
AC161207.2	ENSMUST00000178557.1|ENSMUSG00000094497.1|OTTMUSG00000022085.1|OTTMUST00000052438.1|AC161207.2-001|AC161207.2|483|processed_pseudogene|	0	0	0.591094	0	0	0.412912	0	0	0	0	0.0356366	0.386224	FALSE	FALSE
RP23-305F24.2	ENSMUST00000187749.1|ENSMUSG00000099694.1|OTTMUSG00000046330.1|OTTMUST00000120765.1|RP23-305F24.2-001|RP23-305F24.2|453|processed_pseudogene|	0	0	0	0	0.116894	0	0	0	0	0	0.0233789	0.615264	FALSE	FALSE
RP23-389C9.4	ENSMUST00000189199.1|ENSMUSG00000101923.1|OTTMUSG00000046349.1|OTTMUST00000120791.1|RP23-389C9.4-001|RP23-389C9.4|380|processed_pseudogene|	0	0	0	0	0.181549	0	0	0	0	0	0.0363098	0.502544	FALSE	FALSE
Nck2	ENSMUST00000187435.6|ENSMUSG00000066877.11|OTTMUSG00000021065.5|OTTMUST00000120792.2|AC108914.1-007|Nck2|372|protein_coding|	0	0	3.92886	4.17604	3.63828	0	0	3.73754	3.52038	3.62394	0.172262	0.018378	FALSE	FALSE
Nck2	ENSMUST00000136648.7|ENSMUSG00000066877.11|OTTMUSG00000021065.5|OTTMUST00000049830.1|AC108914.1-003|Nck2|1515|processed_transcript|	0	0	0.142221	0.0230467	0	0	0	0.194941	0.365756	0.219222	-0.12293	0.047072	FALSE	FALSE
Nck2	ENSMUST00000086421.8|ENSMUSG00000066877.11|OTTMUSG00000021065.5|OTTMUST00000049828.2|AC108914.1-001|Nck2|2772|protein_coding|	2.8628	3.00446	3.21359	2.94282	3.10373	2.98128	3.61095	3.42441	3.02631	3.22616	-0.228341	2.39586e-11	FALSE	FALSE
Nck2	ENSMUST00000124817.1|ENSMUSG00000066877.11|OTTMUSG00000021065.5|OTTMUST00000049831.1|AC108914.1-004|Nck2|1421|processed_transcript|	0	0	0	0	0	0	0.745852	0	0	0	-0.14917	0.3856	FALSE	FALSE
Nck2	ENSMUST00000202540.1|ENSMUSG00000066877.11|OTTMUSG00000021065.5|OTTMUST00000138737.2|AC108914.1-008|Nck2|578|protein_coding|	1.05162	0	1.22108	1.91717	1.87616	1.7059	0	2.32359	0.748691	1.29735	-0.00189983	0.00356448	FALSE	FALSE
Nck2	ENSMUST00000114744.2|ENSMUSG00000066877.11|OTTMUSG00000021065.5|OTTMUST00000120793.2|AC108914.1-005|Nck2|420|protein_coding|	0	0	2.49452	2.64941	3.01599	0	0	2.85239	2.00107	2.83669	0.0939553	0.0199556	FALSE	FALSE
RP23-389C9.3	ENSMUST00000194710.1|ENSMUSG00000103422.1|OTTMUSG00000046351.1|OTTMUST00000120795.1|RP23-389C9.3-001|RP23-389C9.3|2491|TEC|	0	0	0.0331291	0.0470972	0.0110519	0.0980894	0	0	0.0642524	0.0483394	-0.0238806	0.172442	FALSE	FALSE
RP23-435E15.3	ENSMUST00000193169.1|ENSMUSG00000103945.1|OTTMUSG00000046354.1|OTTMUST00000120798.1|RP23-435E15.3-001|RP23-435E15.3|1293|TEC|	0	0	0.196563	0.279516	0.199575	0	0	0.738488	0.350145	0.0912354	-0.100843	0.080653	FALSE	FALSE
AC159092.1	ENSMUST00000027217.8|ENSMUSG00000026051.8|OTTMUSG00000020869.1|OTTMUST00000049335.1|AC159092.1-001|AC159092.1|902|protein_coding|	0.139496	0	0	0	0.0375298	0	0	0	0.087786	0	0.0178479	0.395901	FALSE	FALSE
RP23-103C13.1	ENSMUST00000186289.1|ENSMUSG00000100764.1|OTTMUSG00000046393.1|OTTMUST00000120864.1|RP23-103C13.1-001|RP23-103C13.1|216|antisense|	0	2.48081	2.72201	1.3433	0	0	0	0	1.42925	1.52492	0.71839	0.0394015	FALSE	FALSE
RP23-103C13.1	ENSMUST00000185910.1|ENSMUSG00000100764.1|OTTMUSG00000046393.1|OTTMUST00000120865.1|RP23-103C13.1-002|RP23-103C13.1|269|antisense|	0	0	0.656076	0	0	0	0	0.820086	0	0	-0.0328019	0.381152	FALSE	FALSE
RP23-103C13.2	ENSMUST00000188753.1|ENSMUSG00000100635.1|OTTMUSG00000046394.1|OTTMUST00000120866.1|RP23-103C13.2-001|RP23-103C13.2|612|lincRNA|	0	0	0.128675	0.206287	0	0	0	0.168677	0	0	0.033257	0.23524	FALSE	FALSE
RP23-103C13.5	ENSMUST00000187764.1|ENSMUSG00000100480.1|OTTMUSG00000046395.1|OTTMUST00000120867.1|RP23-103C13.5-001|RP23-103C13.5|499|lincRNA|	0	0.309414	0	0.375838	0	0	0.457251	0.443791	0	0.125482	-0.0682544	0.0707721	FALSE	FALSE
Uxs1	ENSMUST00000126008.7|ENSMUSG00000057363.12|OTTMUSG00000030350.4|OTTMUST00000075193.1|AC159092.2-001|Uxs1|4620|protein_coding|	1.0622	0.748468	0.296704	0.0844752	0.238135	0.628154	0.98046	0.553686	0.510451	0.26245	-0.101043	0.0021072	FALSE	FALSE
Uxs1	ENSMUST00000076997.12|ENSMUSG00000057363.12|OTTMUSG00000030350.4|OTTMUST00000075194.1|AC159092.2-002|Uxs1|1921|nonsense_mediated_decay|	3.97416	4.08894	2.71069	3.15118	3.22944	4.15481	3.87551	3.11005	2.80549	3.24532	-0.00735369	5.33452e-08	FALSE	FALSE
Uxs1	ENSMUST00000139451.7|ENSMUSG00000057363.12|OTTMUSG00000030350.4|OTTMUST00000075195.3|AC159092.2-003|Uxs1|854|protein_coding|	3.03526	3.36765	1.46031	1.06719	1.57661	3.07963	2.78534	1.17864	1.09691	0.450884	0.383122	0.00097885	FALSE	FALSE
Uxs1	ENSMUST00000136179.7|ENSMUSG00000057363.12|OTTMUSG00000030350.4|OTTMUST00000075200.1|AC159092.2-008|Uxs1|896|processed_transcript|	0	0	0	0	0	0	0	0.315187	0.0860799	0	-0.0802534	0.251664	FALSE	FALSE
Uxs1	ENSMUST00000153317.5|ENSMUSG00000057363.12|OTTMUSG00000030350.4|OTTMUST00000075199.4|AC159092.2-007|Uxs1|374|protein_coding|	1.13048	0	3.55625	2.41291	3.47128	0	0	3.41891	3.40365	3.39214	0.071243	0.0102298	FALSE	FALSE
Uxs1	ENSMUST00000134860.7|ENSMUSG00000057363.12|OTTMUSG00000030350.4|OTTMUST00000075197.1|AC159092.2-005|Uxs1|355|processed_transcript|	0	0.534483	0.695883	2.02406	0.936456	0	0	2.18766	1.17074	1.02216	-0.0379343	0.0255682	FALSE	FALSE
Uxs1	ENSMUST00000136704.1|ENSMUSG00000057363.12|OTTMUSG00000030350.4|OTTMUST00000075198.1|AC159092.2-006|Uxs1|471|nonsense_mediated_decay|	0	0.423776	0	0	0	0	0	0	0	0.338509	0.0170534	0.393458	FALSE	FALSE
Uxs1	ENSMUST00000128261.1|ENSMUSG00000057363.12|OTTMUSG00000030350.4|OTTMUST00000075196.2|AC159092.2-004|Uxs1|449|protein_coding|	3.51465	2.43247	0.374749	0	0.777019	1.61356	3.74639	0.767137	0	0.743854	0.0455879	0.0365925	FALSE	FALSE
AC159092.3	ENSMUST00000163003.1|ENSMUSG00000090243.1|OTTMUSG00000030349.1|OTTMUST00000075192.1|AC159092.3-001|AC159092.3|1279|processed_pseudogene|	0	0	0.0694946	0.0733747	0.047463	0	0	0.0312201	0.040877	0.41268	-0.0588889	0.245797	FALSE	FALSE
RP24-316C22.1	ENSMUST00000191395.1|ENSMUSG00000100701.1|OTTMUSG00000046398.1|OTTMUST00000120870.1|RP24-316C22.1-001|RP24-316C22.1|545|processed_pseudogene|	0	0	1.34137	1.53121	1.05683	1.22142	0	1.748	0.834413	1.01818	-0.17852	0.00783078	FALSE	FALSE
Tpp2	ENSMUST00000185579.6|ENSMUSG00000041763.14|OTTMUSG00000046400.3|OTTMUST00000121126.1|RP23-245H20.1-009|Tpp2|450|processed_transcript|	2.05499	1.70042	3.10765	3.08404	2.55063	2.7994	2.65667	2.8329	3.64418	2.63487	-0.414057	2.08432e-07	FALSE	FALSE
Tpp2	ENSMUST00000087933.9|ENSMUSG00000041763.14|OTTMUSG00000046400.3|OTTMUST00000120872.1|RP23-245H20.1-002|Tpp2|4649|protein_coding|	3.07512	2.63044	3.11824	2.90298	2.96657	2.84019	3.38507	3.24012	3.33372	3.25298	-0.271744	2.10794e-11	FALSE	FALSE
Tpp2	ENSMUST00000190401.6|ENSMUSG00000041763.14|OTTMUSG00000046400.3|OTTMUST00000120873.1|RP23-245H20.1-003|Tpp2|4994|retained_intron|	0.0740203	0.0529041	0.374088	0.557613	0.296009	0.062492	0.116052	0.73522	0.962679	0.387376	-0.181837	0.0122148	FALSE	FALSE
Tpp2	ENSMUST00000186028.1|ENSMUSG00000041763.14|OTTMUSG00000046400.3|OTTMUST00000120874.1|RP23-245H20.1-004|Tpp2|1389|retained_intron|	0	0	0.843225	0.58231	0.894673	0	0	1.05976	2.46542	1.75421	-0.591836	0.0310075	FALSE	FALSE
Tpp2	ENSMUST00000188313.6|ENSMUSG00000041763.14|OTTMUSG00000046400.3|OTTMUST00000120875.1|RP23-245H20.1-001|Tpp2|4631|protein_coding|	4.38623	3.82777	1.43379	3.21557	2.0583	3.82985	4.16683	1.84467	2.56839	2.09473	0.0834367	5.57976e-05	FALSE	FALSE
Tpp2	ENSMUST00000188302.6|ENSMUSG00000041763.14|OTTMUSG00000046400.3|OTTMUST00000120876.1|RP23-245H20.1-005|Tpp2|3075|nonsense_mediated_decay|	0.610158	2.20455	4.54317	4.90869	4.57294	1.44269e-06	4.32808e-06	4.60697	4.79842	4.81816	0.523191	0.00497084	FALSE	FALSE
Tpp2	ENSMUST00000189388.6|ENSMUSG00000041763.14|OTTMUSG00000046400.3|OTTMUST00000120877.1|RP23-245H20.1-007|Tpp2|2904|nonsense_mediated_decay|	1.58179	0.754769	0	0	0	1.73986	1.02805	0	0	0	-0.086269	0.135991	FALSE	FALSE
Tpp2	ENSMUST00000186441.1|ENSMUSG00000041763.14|OTTMUSG00000046400.3|OTTMUST00000121127.2|RP23-245H20.1-010|Tpp2|691|protein_coding|	3.11101	3.78925	4.12633	4.5798	4.56243	1.095	2.60713	4.53605	4.4738	4.63971	0.563423	1.16234e-05	FALSE	FALSE
Tpp2	ENSMUST00000190207.1|ENSMUSG00000041763.14|OTTMUSG00000046400.3|OTTMUST00000120878.1|RP23-245H20.1-006|Tpp2|2420|protein_coding|	0	0	0	0.233887	0	0	0	0.0487398	0.0835388	0.257758	-0.0312299	0.223931	FALSE	FALSE
Tpp2	ENSMUST00000187115.1|ENSMUSG00000041763.14|OTTMUSG00000046400.3|OTTMUST00000121128.1|RP23-245H20.1-008|Tpp2|847|retained_intron|	0	0	0.152464	0.0723514	0.214908	0	0	0.564715	0.907306	0	-0.206459	0.11992	FALSE	FALSE
Mettl21c	ENSMUST00000061421.3|ENSMUSG00000047343.4|OTTMUSG00000026592.1|OTTMUST00000065797.1|AC111064.1-001|Mettl21c|1086|protein_coding|	0	0	0.0572201	0	0	0	0	0	0.034882	0	0.00446763	0.786764	FALSE	FALSE
Mettl21c	ENSMUST00000162750.1|ENSMUSG00000047343.4|OTTMUSG00000026592.1|OTTMUST00000065799.1|AC111064.1-003|Mettl21c|593|processed_transcript|	0	0	0	0	0	0	0	0.0572451	0	0	-0.011449	0.829049	FALSE	FALSE
Mettl21c	ENSMUST00000159881.1|ENSMUSG00000047343.4|OTTMUSG00000026592.1|OTTMUST00000065798.1|AC111064.1-002|Mettl21c|3482|retained_intron|	0	0	0.00753568	0	0	0	0	0.208939	0	0.0101024	-0.0423012	0.439977	FALSE	FALSE
Gm8251	ENSMUST00000168641.1|ENSMUSG00000091844.1|-|-|Gm8251-201|Gm8251|5985|protein_coding|	0	0	0.0543262	0.08184	0.0342185	0	0	0.0168856	0.0654689	0.00570323	0.0164654	0.260104	FALSE	FALSE
Tex30	ENSMUST00000027215.11|ENSMUSG00000026049.11|OTTMUSG00000034051.3|OTTMUST00000085988.1|AC123800.4-001|Tex30|1272|protein_coding|	2.38284	0	0.334595	1.00344	0.938242	3.06328	0	0	1.50596	0.677733	-0.117571	0.0492615	FALSE	FALSE
Tex30	ENSMUST00000156392.7|ENSMUSG00000026049.11|OTTMUSG00000034051.3|OTTMUST00000085993.1|AC123800.4-006|Tex30|1122|protein_coding|	1.8187	2.8975	6.37865	7.08502	6.39356	0	2.88	5.26849	5.63378	5.36139	1.08595	0.000720303	TRUE	FALSE
Tex30	ENSMUST00000128190.7|ENSMUSG00000026049.11|OTTMUSG00000034051.3|OTTMUST00000085990.1|AC123800.4-003|Tex30|1275|protein_coding|	0	0	0	1.31597	0	1.36628	0.667022	1.01887	1.05744	0.350566	-0.628841	0.00657508	FALSE	FALSE
Tex30	ENSMUST00000147571.7|ENSMUSG00000026049.11|OTTMUSG00000034051.3|OTTMUST00000085991.1|AC123800.4-004|Tex30|1360|protein_coding|	3.03872	3.00649	1.19666	0.590476	1.39394	1.99654	2.84226	0.405028	0.928147	0.696037	0.471656	0.00258913	FALSE	FALSE
Tex30	ENSMUST00000133677.7|ENSMUSG00000026049.11|OTTMUSG00000034051.3|OTTMUST00000085989.1|AC123800.4-002|Tex30|935|protein_coding|	0.486453	1.13639	1.00611	0	0	0	0.882281	0	0	0	0.349333	0.0664847	FALSE	FALSE
Tex30	ENSMUST00000150911.7|ENSMUSG00000026049.11|OTTMUSG00000034051.3|OTTMUST00000085994.1|AC123800.4-007|Tex30|960|protein_coding|	5.80931	5.43295	2.52131	1.34466	2.16522	5.27377	5.17392	2.24965	3.46021	1.77556	-0.131936	0.000527761	FALSE	FALSE
Tex30	ENSMUST00000152239.7|ENSMUSG00000026049.11|OTTMUSG00000034051.3|OTTMUST00000085992.1|AC123800.4-005|Tex30|1046|protein_coding|	0	0	0.219962	0.328678	0.24537	0	0	0	0.827057	0	-0.00660938	0.226188	FALSE	FALSE
Tex30	ENSMUST00000129702.1|ENSMUSG00000026049.11|OTTMUSG00000034051.3|OTTMUST00000085996.2|AC123800.4-009|Tex30|399|protein_coding|	0	0	5.75131	1.93953	5.36723	0	3.43672	4.37955	2.2492	3.68117	-0.137716	0.0138611	FALSE	FALSE
Tex30	ENSMUST00000147661.7|ENSMUSG00000026049.11|OTTMUSG00000034051.3|OTTMUST00000085997.2|AC123800.4-010|Tex30|486|protein_coding|	3.80963	2.6996	2.46153	2.61154	2.97133	0.860296	0	2.59863	1.78517	1.43097	1.57571	2.45592e-05	FALSE	FALSE
Tex30	ENSMUST00000127923.7|ENSMUSG00000026049.11|OTTMUSG00000034051.3|OTTMUST00000085999.2|AC123800.4-012|Tex30|429|protein_coding|	0	0	3.39558	2.20239	3.45984	0	0	3.0727	0.776711	3.22828	0.396024	0.0330306	FALSE	FALSE
Tex30	ENSMUST00000143327.1|ENSMUSG00000026049.11|OTTMUSG00000034051.3|OTTMUST00000085998.3|AC123800.4-011|Tex30|552|protein_coding|	1.64896	1.46262	3.21503	3.73994	3.50762	1.31768	0.780797	2.00402	0.733038	2.35038	1.27765	0.000111662	FALSE	FALSE
Tex30	ENSMUST00000149502.7|ENSMUSG00000026049.11|OTTMUSG00000034051.3|OTTMUST00000085995.2|AC123800.4-008|Tex30|449|protein_coding|	1.93585	0.436618	0.387721	0	1.22664	0.997616	1.79552	0	0	0.942588	0.0502207	0.0282622	FALSE	FALSE
Tex30	ENSMUST00000125540.1|ENSMUSG00000026049.11|OTTMUSG00000034051.3|OTTMUST00000086000.2|AC123800.4-013|Tex30|423|protein_coding|	0	0	4.99801	4.91423	3.95128	0	0	4.53185	3.45733	4.27819	0.319226	0.0195244	FALSE	FALSE
RP24-343K18.1	ENSMUST00000148542.7|ENSMUSG00000101104.6|OTTMUSG00000046588.1|OTTMUST00000121129.1|RP24-343K18.1-002|RP24-343K18.1|571|processed_transcript|	0.912349	0	0	0	0	0	0	0	0	0	0.18247	0.38263	FALSE	FALSE
RP24-343K18.1	ENSMUST00000134195.2|ENSMUSG00000101104.6|OTTMUSG00000046588.1|OTTMUST00000121130.1|RP24-343K18.1-001|RP24-343K18.1|521|processed_transcript|	0	0	2.9001	3.77241	3.44783	0	0	3.4223	3.09973	3.39696	0.0402702	0.0189615	FALSE	FALSE
Kdelc1	ENSMUST00000065767.8|ENSMUSG00000026047.13|OTTMUSG00000034049.3|OTTMUST00000085981.1|AC123800.3-001|Kdelc1|2359|protein_coding|	4.22386	4.15237	1.78283	1.99133	1.54286	3.75091	3.88965	1.83985	1.98917	1.45589	0.153556	0.000236881	FALSE	FALSE
Kdelc1	ENSMUST00000141125.7|ENSMUSG00000026047.13|OTTMUSG00000034049.3|OTTMUST00000085982.1|AC123800.3-002|Kdelc1|2085|retained_intron|	1.4916	0	3.47103	3.37649	3.57302	0	0.70449	3.89993	3.60617	3.6243	0.015448	0.00497593	FALSE	FALSE
Kdelc1	ENSMUST00000027213.13|ENSMUSG00000026047.13|OTTMUSG00000034049.3|OTTMUST00000085985.1|AC123800.3-005|Kdelc1|1765|protein_coding|	0.072656	1.90588	3.58001	3.32272	3.33749	2.85841	1.58129	3.41933	3.20198	2.96792	-0.362035	0.000158635	FALSE	FALSE
Kdelc1	ENSMUST00000149665.1|ENSMUSG00000026047.13|OTTMUSG00000034049.3|OTTMUST00000085983.1|AC123800.3-003|Kdelc1|2031|retained_intron|	0	0	0.0433529	0.096471	0.212302	0	0	0	0	0	0.0704251	0.140421	FALSE	FALSE
Kdelc1	ENSMUST00000152643.1|ENSMUSG00000026047.13|OTTMUSG00000034049.3|OTTMUST00000086001.1|AC123800.3-006|Kdelc1|864|nonsense_mediated_decay|	0	0	0	0	0.702845	0	1.03702	0	0	0	-0.066835	0.379795	FALSE	FALSE
Bivm	ENSMUST00000155917.7|ENSMUSG00000041684.11|OTTMUSG00000023025.4|OTTMUST00000055465.4|AC123800.2-003|Bivm|641|protein_coding|	1.39723	0.630526	0.820415	0.239757	0.673865	1.0772	1.07531	0.179057	0.915159	0.597244	-0.0164341	0.000605267	FALSE	FALSE
Bivm	ENSMUST00000138521.7|ENSMUSG00000041684.11|OTTMUSG00000023025.4|OTTMUST00000055466.1|AC123800.2-004|Bivm|341|processed_transcript|	0	1.53468	0.698788	0.212587	0.429838	3.38419	1.01063	0	0.340979	1.43222	-0.658424	0.039339	FALSE	FALSE
Bivm	ENSMUST00000035991.7|ENSMUSG00000041684.11|OTTMUSG00000023025.4|OTTMUST00000055464.1|AC123800.2-002|Bivm|3313|protein_coding|	2.05648	2.3217	1.79945	1.75466	2.03374	2.89457	3.37299	2.50808	2.88963	2.19796	-0.779441	1.80878e-08	FALSE	FALSE
Bivm	ENSMUST00000186280.1|ENSMUSG00000041684.11|OTTMUSG00000023025.4|OTTMUST00000121291.1|AC123800.2-007|Bivm|405|processed_transcript|	1.83724	0	0.182415	0	0.332769	0	2.25866	1.26214	1.14605	1.71778	-0.80644	0.0115686	FALSE	FALSE
Bivm	ENSMUST00000114709.2|ENSMUSG00000041684.11|OTTMUSG00000023025.4|OTTMUST00000055463.1|AC123800.2-001|Bivm|3570|protein_coding|	1.20518	0	0.229173	0.272669	0	0	0	0.152795	0.162523	0.957803	0.0867795	0.147273	FALSE	FALSE
Bivm	ENSMUST00000129068.1|ENSMUSG00000041684.11|OTTMUSG00000023025.4|OTTMUST00000055467.3|AC123800.2-005|Bivm|361|protein_coding|	0	0	0.190501	1.12373	0.727094	0	0	2.09947	1.22894	0.226409	-0.302698	0.0851829	FALSE	FALSE
Ercc5	ENSMUST00000188376.1|ENSMUSG00000026048.16|OTTMUSG00000021431.3|OTTMUST00000121293.1|AC123800.1-007|Ercc5|1779|retained_intron|	0	0.138644	0.0680902	0.258331	0.271928	0.394848	0.383667	0.304852	0.241254	0	-0.117526	0.00334361	FALSE	FALSE
Ercc5	ENSMUST00000027214.3|ENSMUSG00000026048.16|OTTMUSG00000021431.3|OTTMUST00000050813.1|AC123800.1-001|Ercc5|3907|protein_coding|	3.09093	3.13048	1.99616	1.88463	2.18565	1.97575	2.38933	2.15232	1.95398	2.13074	0.337147	2.01935e-07	FALSE	FALSE
Ercc5	ENSMUST00000131177.7|ENSMUSG00000026048.16|OTTMUSG00000021431.3|OTTMUST00000050814.1|AC123800.1-002|Ercc5|4239|retained_intron|	0	0	0.0652469	0.0665191	0.117752	0	0.851055	0.656283	0	0	-0.251564	0.112998	FALSE	FALSE
Ercc5	ENSMUST00000139510.7|ENSMUSG00000026048.16|OTTMUSG00000021431.3|OTTMUST00000075845.1|AC123800.1-005|Ercc5|532|processed_transcript|	0.00425975	0.773257	0.227806	0.890829	1.16913	0	0	2.01976e-05	0.722461	1.62892	0.142775	0.0491225	FALSE	FALSE
Ercc5	ENSMUST00000145406.1|ENSMUSG00000026048.16|OTTMUSG00000021431.3|OTTMUST00000075846.1|AC123800.1-006|Ercc5|494|processed_transcript|	0	0	0.338902	0.435685	0.724963	0	0	0.84601	0	0.0114699	0.128414	0.120872	FALSE	FALSE
Ercc5	ENSMUST00000137380.7|ENSMUSG00000026048.16|OTTMUSG00000021431.3|OTTMUST00000050815.1|AC123800.1-003|Ercc5|1060|retained_intron|	0	0	1.10409	0.381798	0.468862	1.96124	0	0.38968	0.664474	0.805512	-0.373231	0.0300444	FALSE	FALSE
Ercc5	ENSMUST00000155862.1|ENSMUSG00000026048.16|OTTMUSG00000021431.3|OTTMUST00000050816.1|AC123800.1-004|Ercc5|956|retained_intron|	0	0	0.784088	0.593411	0.898506	0	1.87962	1.30468	1.54149	1.06531	-0.70302	0.00298154	FALSE	FALSE
Mettl21e	ENSMUST00000054801.3|ENSMUSG00000046828.3|OTTMUSG00000026594.2|OTTMUST00000065801.1|AC110217.2-001|Mettl21e|3211|protein_coding|	0	0	0.00858011	0	0	0	0	0	0	0	0.00171602	0.994825	FALSE	FALSE
RP23-210C21.2	ENSMUST00000190951.1|ENSMUSG00000100769.1|OTTMUSG00000046689.1|OTTMUST00000121295.1|RP23-210C21.2-001|RP23-210C21.2|1108|processed_transcript|	0.48002	0	0.0369225	0	0.0979856	0	0	0.0435391	0.141683	0.0749863	0.070944	0.188544	FALSE	FALSE
Txn-ps1	ENSMUST00000186385.1|ENSMUSG00000101567.1|OTTMUSG00000046690.1|OTTMUST00000121296.1|RP24-376E14.1-001|Txn-ps1|309|processed_pseudogene|	0	0	0	0.965729	0.667595	0	0	0	0	0	0.326665	0.120245	FALSE	FALSE
Gulp1	ENSMUST00000074525.9|ENSMUSG00000056870.9|OTTMUSG00000030324.4|OTTMUST00000075110.2|AC107832.1-001|Gulp1|3138|protein_coding|	0	0.121039	0	0	0	0.722287	0	0.850019	0.603494	0.730561	-0.557064	0.00131951	FALSE	FALSE
Gulp1	ENSMUST00000160854.7|ENSMUSG00000056870.9|OTTMUSG00000030324.4|OTTMUST00000075111.1|AC107832.1-002|Gulp1|1399|protein_coding|	0.163714	0.12382	0	0.130723	0	1.46303	1.04816	0.0998971	0	0	-0.438565	0.091357	FALSE	FALSE
Gulp1	ENSMUST00000159555.7|ENSMUSG00000056870.9|OTTMUSG00000030324.4|OTTMUST00000075112.1|AC107832.1-003|Gulp1|2882|nonsense_mediated_decay|	0	0	0	0	0	0	0.492664	0.363457	1.11444	0.976966	-0.589506	0.00754972	FALSE	FALSE
Gulp1	ENSMUST00000161793.1|ENSMUSG00000056870.9|OTTMUSG00000030324.4|OTTMUST00000075115.2|AC107832.1-006|Gulp1|539|processed_transcript|	0	0.320839	0	0.278038	0	0	0	0.932432	1.55314	1.36717	-0.650772	0.0251264	FALSE	FALSE
Gulp1	ENSMUST00000161066.7|ENSMUSG00000056870.9|OTTMUSG00000030324.4|OTTMUST00000075114.2|AC107832.1-005|Gulp1|341|protein_coding|	0	0	0	0	0	0	0	0.963334	0.438374	0.398705	-0.360082	0.0473081	FALSE	FALSE
Gulp1	ENSMUST00000162600.1|ENSMUSG00000056870.9|OTTMUSG00000030324.4|OTTMUST00000075113.1|AC107832.1-004|Gulp1|2798|protein_coding|	0	0	0.262165	0.0190542	0	0	0	1.6746	1.44269e-06	0.802402	-0.439157	0.149579	FALSE	FALSE
RP23-68D4.1	ENSMUST00000194332.1|ENSMUSG00000102319.1|OTTMUSG00000046692.1|OTTMUST00000121299.1|RP23-68D4.1-001|RP23-68D4.1|4563|TEC|	0	0	0.00572766	0	0	0	0	0.0121753	0.149533	0.015115	-0.034219	0.423538	FALSE	FALSE
RP24-541P18.1	ENSMUST00000194594.1|ENSMUSG00000103071.1|OTTMUSG00000046694.1|OTTMUST00000121301.1|RP24-541P18.1-001|RP24-541P18.1|1551|TEC|	1.37343	0	0.739726	1.04292	0.971759	0.413805	1.40267	1.01585	0.694993	0.389085	0.0422863	0.00127772	FALSE	FALSE
RP23-274N9.1	ENSMUST00000189212.1|ENSMUSG00000101937.1|OTTMUSG00000046517.1|OTTMUST00000121023.1|RP23-274N9.1-001|RP23-274N9.1|940|processed_pseudogene|	0	0	0	0	0	0	0	0	0	0.0470232	-0.00940464	0.873759	FALSE	FALSE
Col3a1	ENSMUST00000186021.1|ENSMUSG00000026043.18|OTTMUSG00000021335.3|OTTMUST00000121027.2|AC125167.1-007|Col3a1|737|protein_coding|	0	0	0	0	0	0	0	0	0	0.0656454	-0.0131291	0.792595	FALSE	FALSE
Gm47302	ENSMUST00000198698.1|ENSMUSG00000105211.1|-|-|Gm47302-201|Gm47302|141|miRNA|	0	0	0	0	0	0	4.7585	0	0	0	-0.951701	0.376791	FALSE	FALSE
Col5a2	ENSMUST00000086430.4|ENSMUSG00000026042.16|OTTMUSG00000021356.1|OTTMUST00000050640.1|AC140189.1-001|Col5a2|6625|protein_coding|	0.0162866	0	0.00382672	0	0	0.122121	0	0	0.0824505	0	-0.0368917	0.290498	FALSE	FALSE
Col5a2	ENSMUST00000131535.1|ENSMUSG00000026042.16|OTTMUSG00000021356.1|OTTMUST00000050643.1|AC140189.1-004|Col5a2|356|retained_intron|	0	0	0	0	0	0	0	0	0.179666	0	-0.0359333	0.504686	FALSE	FALSE
RP24-370G18.1	ENSMUST00000192814.1|ENSMUSG00000104476.1|OTTMUSG00000046518.1|OTTMUST00000121028.1|RP24-370G18.1-001|RP24-370G18.1|7217|TEC|	0	0	0	0.00768206	0	0	0	0.00929127	0	0.00471135	-0.00126411	0.982289	FALSE	FALSE
RP23-304F24.1	ENSMUST00000185597.1|ENSMUSG00000100218.1|OTTMUSG00000046519.1|OTTMUST00000121029.1|RP23-304F24.1-001|RP23-304F24.1|524|processed_pseudogene|	0	0	0.0864618	0	0	0	0	0.113739	0	0	-0.00545548	0.558552	FALSE	FALSE
RP23-304F24.2	ENSMUST00000186840.1|ENSMUSG00000100361.1|OTTMUSG00000046520.1|OTTMUST00000121030.1|RP23-304F24.2-001|RP23-304F24.2|981|processed_pseudogene|	0	0	0.0329965	0	0	0	0	0	0.0398529	0.0868992	-0.0187511	0.486135	FALSE	FALSE
Gm23974	ENSMUST00000083321.1|ENSMUSG00000065255.1|-|-|Gm23974-201|Gm23974|131|snoRNA|	0	0	0	0.00372743	0	0	0	0	0	0	0.000745487	0.999017	FALSE	FALSE
RP24-350F5.1	ENSMUST00000187682.1|ENSMUSG00000100843.1|OTTMUSG00000046522.1|OTTMUST00000121032.1|RP24-350F5.1-001|RP24-350F5.1|1150|processed_pseudogene|	0	0	0	0	0	0	0	0	0	0.0359251	-0.00718502	0.919807	FALSE	FALSE
Wdr75	ENSMUST00000027139.14|ENSMUSG00000025995.16|OTTMUSG00000022347.3|OTTMUST00000053315.1|AC109305.1-001|Wdr75|2953|protein_coding|	5.42698	5.28406	4.25013	4.80996	4.56504	4.69378	4.59371	4.0093	3.68717	4.08646	0.65315	6.87829e-10	FALSE	FALSE
Wdr75	ENSMUST00000154436.7|ENSMUSG00000025995.16|OTTMUSG00000022347.3|OTTMUST00000053316.1|AC109305.1-002|Wdr75|3226|retained_intron|	0	0	1.45425	0.583824	0.472339	0	0	0.248339	1.56378	0.168874	0.105885	0.113848	FALSE	FALSE
Wdr75	ENSMUST00000142145.1|ENSMUSG00000025995.16|OTTMUSG00000022347.3|OTTMUST00000053319.1|AC109305.1-005|Wdr75|615|retained_intron|	0	0	0.970137	1.21088	0.957385	0	0	1.27333	0.982165	1.45015	-0.113448	0.0206996	FALSE	FALSE
Wdr75	ENSMUST00000147308.1|ENSMUSG00000025995.16|OTTMUSG00000022347.3|OTTMUST00000053320.2|AC109305.1-006|Wdr75|468|protein_coding|	2.87761	1.38859	4.7558	4.64986	4.69483	1.95722	0.0164806	4.42709	3.14288	3.89861	0.984883	0.000441833	FALSE	FALSE
Wdr75	ENSMUST00000143737.7|ENSMUSG00000025995.16|OTTMUSG00000022347.3|OTTMUST00000053317.1|AC109305.1-003|Wdr75|1945|processed_transcript|	3.16417	3.57603	4.07684	3.91607	4.08804	0.367164	2.66988	3.20884	3.02083	3.40758	1.22937	5.17038e-06	TRUE	FALSE
Wdr75	ENSMUST00000146602.1|ENSMUSG00000025995.16|OTTMUSG00000022347.3|OTTMUST00000053321.1|AC109305.1-007|Wdr75|387|processed_transcript|	0	0	2.22984	2.50916	1.90642	0	0	1.87569	3.15027	3.05077	-0.286262	0.0222321	FALSE	FALSE
Wdr75	ENSMUST00000135662.7|ENSMUSG00000025995.16|OTTMUSG00000022347.3|OTTMUST00000053318.1|AC109305.1-004|Wdr75|2076|retained_intron|	0	0	0.74255	1.21195	1.24612	1.64894	0	1.13485	1.08913	0.789131	-0.292288	0.00679634	FALSE	FALSE
Wdr75	ENSMUST00000186308.1|ENSMUSG00000025995.16|OTTMUSG00000022347.3|OTTMUST00000121034.1|AC109305.1-008|Wdr75|628|retained_intron|	0	0	0.380078	0	0.277765	0	0	0.311705	0	0	0.0692274	0.184811	FALSE	FALSE
Wdr75	ENSMUST00000186651.1|ENSMUSG00000025995.16|OTTMUSG00000022347.3|OTTMUST00000121035.1|AC109305.1-009|Wdr75|412|protein_coding|	0	0	5.47979	5.48749	5.51369	0	0	4.40887	4.92822	4.64486	0.499806	0.0182387	FALSE	FALSE
RP23-241P4.1	ENSMUST00000191371.1|ENSMUSG00000099850.1|OTTMUSG00000046524.1|OTTMUST00000121036.1|RP23-241P4.1-001|RP23-241P4.1|1779|processed_pseudogene|	0	0	0	0.0190671	0.00151548	0	0	0.0217753	0	0	-0.000238561	0.941789	FALSE	FALSE
AC121575.1	ENSMUST00000153604.1|ENSMUSG00000084817.3|OTTMUSG00000022092.2|OTTMUST00000052445.2|AC121575.1-001|AC121575.1|423|processed_pseudogene|	0.398119	0	0	1.3391	0	0	0	0	0	0	0.347443	0.200467	FALSE	FALSE
RP23-183P22.1	ENSMUST00000184038.1|ENSMUSG00000098549.1|OTTMUSG00000035292.3|OTTMUST00000090037.1|RP23-183P22.1-001|RP23-183P22.1|749|translated_processed_pseudogene|	0	0	0.0956585	0.104699	0.0493812	0.192533	0	0.0643228	0	0.064847	-0.0143927	0.0971178	FALSE	FALSE
RP23-183P22.1	ENSMUST00000183590.1|ENSMUSG00000098549.1|OTTMUSG00000035292.3|OTTMUST00000090326.2|RP23-183P22.1-002|RP23-183P22.1|138|protein_coding|	0	0	9.88697	9.69847	10.0413	0	0	9.11194	9.27476	8.72854	0.502291	0.0181759	FALSE	FALSE
RP23-183P22.3	ENSMUST00000190055.1|ENSMUSG00000099381.1|OTTMUSG00000046525.1|OTTMUST00000121037.1|RP23-183P22.3-001|RP23-183P22.3|1176|processed_pseudogene|	0.198002	0	0.0261131	0.137924	0.103343	0	0	0	0	0	0.0930766	0.0371916	FALSE	FALSE
Slc40a1	ENSMUST00000027137.10|ENSMUSG00000025993.10|OTTMUSG00000046528.3|OTTMUST00000121040.2|RP23-183P22.4-001|Slc40a1|3370|protein_coding|	4.89662	4.72546	4.03365	4.13999	4.30624	4.15568	4.61301	3.06116	2.83413	3.30268	0.827061	1.99204e-08	FALSE	FALSE
Slc40a1	ENSMUST00000191247.6|ENSMUSG00000025993.10|OTTMUSG00000046528.3|OTTMUST00000121041.1|RP23-183P22.4-004|Slc40a1|3928|retained_intron|	0.113971	0.047671	0.0606188	0.00809959	0.0151022	0	0	0	0	0.0800027	0.033092	0.150798	FALSE	FALSE
Slc40a1	ENSMUST00000188252.6|ENSMUSG00000025993.10|OTTMUSG00000046528.3|OTTMUST00000121042.1|RP23-183P22.4-003|Slc40a1|263|processed_transcript|	2.22822	0	6.45701	6.74559	7.10203	2.31287	2.49416	5.40723	5.37897	5.80145	0.227635	0.00119986	FALSE	FALSE
Slc40a1	ENSMUST00000186822.1|ENSMUSG00000025993.10|OTTMUSG00000046528.3|OTTMUST00000121043.1|RP23-183P22.4-002|Slc40a1|505|processed_transcript|	1.24803	0	0.233116	0.72251	0.451511	0	0	0.673297	0.645947	0.174567	0.232271	0.0246349	FALSE	FALSE
Slc40a1	ENSMUST00000187420.6|ENSMUSG00000025993.10|OTTMUSG00000046528.3|OTTMUST00000121044.2|RP23-183P22.4-005|Slc40a1|451|protein_coding|	4.98864	4.40921	3.25398	2.98042	2.6283	3.34599	4.42948	2.29485	1.22078	1.9515	1.00359	2.94526e-05	TRUE	FALSE
Slc40a1	ENSMUST00000187406.6|ENSMUSG00000025993.10|OTTMUSG00000046528.3|OTTMUST00000121045.1|RP23-183P22.4-006|Slc40a1|370|protein_coding|	4.5392	4.66572	3.44033	3.07935	4.1184	0	3.2461	3.01812	1.27879	2.97304	1.86539	2.58855e-05	TRUE	FALSE
Slc40a1	ENSMUST00000186755.1|ENSMUSG00000025993.10|OTTMUSG00000046528.3|OTTMUST00000121047.1|RP23-183P22.4-008|Slc40a1|2792|retained_intron|	0.19215	0.0419354	0.523557	0.371588	0.520055	0.428162	0	0.361771	0.0597138	0.707766	0.0183746	0.0085675	FALSE	FALSE
RP23-183P22.5	ENSMUST00000191295.1|ENSMUSG00000099946.1|OTTMUSG00000046658.1|OTTMUST00000121252.1|RP23-183P22.5-001|RP23-183P22.5|1601|processed_pseudogene|	0	0	0	0	0	0	0	0.0239877	0	0.0246261	-0.00972275	0.85593	FALSE	FALSE
Rpl23a-ps1	ENSMUST00000085632.3|ENSMUSG00000070896.2|OTTMUSG00000046659.1|OTTMUST00000121253.1|RP23-183P22.6-001|Rpl23a-ps1|465|processed_pseudogene|	0	0	0.211141	0.428872	0	0	0	0	0.362298	0.145267	0.0264896	0.162931	FALSE	FALSE
RP24-85N11.1	ENSMUST00000189861.1|ENSMUSG00000099432.1|OTTMUSG00000046661.1|OTTMUST00000121258.1|RP24-85N11.1-001|RP24-85N11.1|560|unprocessed_pseudogene|	0	0	0	0.172536	0	0	0	0	0	0	0.0345072	0.513264	FALSE	FALSE
Dnah7b	ENSMUST00000069293.8|ENSMUSG00000041144.10|OTTMUSG00000046662.1|OTTMUST00000121260.1|RP23-76C10.1-001|Dnah7b|12314|protein_coding|	0	0	0	0	0	0	0.028316	0.0056012	0.0177637	0	-0.0103362	0.838056	FALSE	FALSE
Dnah7b	ENSMUST00000190792.1|ENSMUSG00000041144.10|OTTMUSG00000046662.1|OTTMUST00000121261.1|RP23-76C10.1-004|Dnah7b|3465|retained_intron|	0	0	0.0151122	0	0.0229771	0.069709	0	0.0817991	0.101155	0.0696307	-0.056841	0.0366984	FALSE	FALSE
Dnah7b	ENSMUST00000187548.1|ENSMUSG00000041144.10|OTTMUSG00000046662.1|OTTMUST00000121262.1|RP23-76C10.1-006|Dnah7b|5370|retained_intron|	0	0	0.029402	0.0733157	0.0338578	0.116823	0	0.0703481	0.0470916	0.0451634	-0.02857	0.0706355	FALSE	FALSE
Dnah7b	ENSMUST00000185557.1|ENSMUSG00000041144.10|OTTMUSG00000046662.1|OTTMUST00000121263.1|RP23-76C10.1-003|Dnah7b|532|processed_transcript|	0	0	0	0	0	0	0	0	0	0.555264	-0.111053	0.3927	FALSE	FALSE
Dnah7b	ENSMUST00000185879.1|ENSMUSG00000041144.10|OTTMUSG00000046662.1|OTTMUST00000121264.1|RP23-76C10.1-002|Dnah7b|740|nonsense_mediated_decay|	0	0	0	0	0	0	0	0.178476	0.036689	0	-0.0430331	0.369899	FALSE	FALSE
RP23-76C10.2	ENSMUST00000188705.1|ENSMUSG00000101262.1|OTTMUSG00000046663.1|OTTMUST00000121265.1|RP23-76C10.2-001|RP23-76C10.2|1953|processed_pseudogene|	0.0898859	0.0607696	0.0906976	0.247382	0.18548	0.0647077	0	0.0435055	0.203715	0.202765	0.0319043	0.00842901	FALSE	FALSE
Dnah7c	ENSMUST00000189749.6|ENSMUSG00000101337.6|OTTMUSG00000046664.2|OTTMUST00000121266.2|RP23-69G5.1-001|Dnah7c|12207|protein_coding|	0.0517215	0.0712547	0.00204141	0.00894864	0.014461	0	0.0143539	0.00282923	0.00514556	0.0175158	0.0217166	0.326781	FALSE	FALSE
Slc39a10	ENSMUST00000027131.5|ENSMUSG00000025986.6|OTTMUSG00000021430.4|OTTMUST00000050811.1|AC124185.1-001|Slc39a10|5498|protein_coding|	3.05746	3.04085	2.33867	3.17044	2.90759	2.99537	3.32538	3.06067	3.41062	3.13512	-0.282428	2.02279e-10	FALSE	FALSE
Slc39a10	ENSMUST00000141226.2|ENSMUSG00000025986.6|OTTMUSG00000021430.4|OTTMUST00000050812.2|AC124185.1-002|Slc39a10|2372|retained_intron|	2.32082	1.03142	0.413423	0.573394	0.834779	1.54902	1.683	0.69832	0.472834	0.390204	0.0760923	0.00361024	FALSE	FALSE
Slc39a10	ENSMUST00000186852.1|ENSMUSG00000025986.6|OTTMUSG00000021430.4|OTTMUST00000121661.3|AC124185.1-003|Slc39a10|565|protein_coding|	0	0	0	0	0.264019	0	0	0	0	0.0077452	0.0512547	0.442608	FALSE	FALSE
Slc39a10	ENSMUST00000185520.1|ENSMUSG00000025986.6|OTTMUSG00000021430.4|OTTMUST00000121662.2|AC124185.1-004|Slc39a10|497|protein_coding|	0	1.76916	0	0	0	0	2.06379	0	0	0	-0.058925	0.377254	FALSE	FALSE
RP24-287C2.2	ENSMUST00000189404.1|ENSMUSG00000100213.1|OTTMUSG00000046938.1|OTTMUST00000121663.1|RP24-287C2.2-001|RP24-287C2.2|951|lincRNA|	0	0.136306	0.0679677	0.17948	0.42569	0	0.208456	1.19072	0.196477	0.802666	-0.317775	0.0348826	FALSE	FALSE
RP23-69F3.1	ENSMUST00000186233.1|ENSMUSG00000101921.1|OTTMUSG00000046818.1|OTTMUST00000121454.1|RP23-69F3.1-001|RP23-69F3.1|238|processed_pseudogene|	0	0	0	2.47022	0	0	0	0	1.21224	0	0.251595	0.377238	FALSE	FALSE
WI1-2263N2.1	ENSMUST00000190006.1|ENSMUSG00000101447.1|OTTMUSG00000046819.1|OTTMUST00000121457.1|WI1-2263N2.1-001|WI1-2263N2.1|488|lincRNA|	1.41367	1.79731	0.211204	0.779831	0.512142	0.60818	1.3469	0.45178	0.987196	0.907489	0.0825208	0.00113599	FALSE	FALSE
AC102313.1	ENSMUST00000121202.1|ENSMUSG00000081185.1|OTTMUSG00000022103.1|OTTMUST00000052473.1|AC102313.1-001|AC102313.1|729|processed_pseudogene|	0	0.383797	0	0.234347	0.0801705	0	0	0	0	0	0.139663	0.078239	FALSE	FALSE
RP23-241J21.1	ENSMUST00000187358.1|ENSMUSG00000100033.1|OTTMUSG00000046816.1|OTTMUST00000121452.1|RP23-241J21.1-001|RP23-241J21.1|1938|processed_pseudogene|	0.336834	0.120455	0.356964	0.309388	0.315119	0	0.866576	0.228064	0.248687	0.0855294	0.00198099	0.0151546	FALSE	FALSE
Gm22419	ENSMUST00000178780.1|ENSMUSG00000094968.1|-|-|Gm22419-201|Gm22419|121|miRNA|	0	0	0	0.0231404	0.00943891	0	0	0.0241055	0.0424482	0.0721346	-0.0212218	0.381988	FALSE	FALSE
RP24-257G18.1	ENSMUST00000181607.1|ENSMUSG00000096973.1|OTTMUSG00000042715.1|OTTMUST00000112449.1|RP24-257G18.1-001|RP24-257G18.1|986|processed_pseudogene|	0	0	0	0	0	0	0	0	0.0395525	0	-0.00791051	0.905279	FALSE	FALSE
RP24-469G14.2	ENSMUST00000186145.1|ENSMUSG00000099454.1|OTTMUSG00000046783.1|OTTMUST00000121414.1|RP24-469G14.2-001|RP24-469G14.2|887|processed_pseudogene|	0	0	0	0.0414589	0	0.427039	0	0	0	0	-0.077116	0.403177	FALSE	FALSE
RP24-170N13.1	ENSMUST00000056879.8|ENSMUSG00000051616.14|OTTMUSG00000046784.1|-|C230029F24Rik-201|RP24-170N13.1|528|lincRNA|	0	1.34322	0	0	0	0	0	0	0.15729	0	0.237187	0.379339	FALSE	FALSE
RP24-292D18.1	ENSMUST00000189810.1|ENSMUSG00000099627.1|OTTMUSG00000046785.1|OTTMUST00000121416.1|RP24-292D18.1-001|RP24-292D18.1|1706|processed_pseudogene|	0	0	0	0	0	0	0	0	0.0201459	0	-0.00402917	0.972455	FALSE	FALSE
RP23-249J23.2	ENSMUST00000186016.1|ENSMUSG00000099608.1|OTTMUSG00000046793.1|OTTMUST00000121424.1|RP23-249J23.2-001|RP23-249J23.2|1493|lincRNA|	0	0	0.171077	0.134798	0.222861	0	0	0.491905	0.385667	0.518973	-0.173562	0.0225409	FALSE	FALSE
RP23-249J23.3	ENSMUST00000185632.1|ENSMUSG00000099864.1|OTTMUSG00000046794.1|OTTMUST00000121425.1|RP23-249J23.3-001|RP23-249J23.3|726|processed_pseudogene|	0	0	0	0	0	0	0	0	0.174828	0	-0.0349656	0.510423	FALSE	FALSE
Gm25843	ENSMUST00000122582.1|ENSMUSG00000084531.1|-|-|Gm25843-201|Gm25843|314|misc_RNA|	0	0	0	0.649981	0	0	0	0.42698	0	0	0.0446002	0.384885	FALSE	FALSE
RP24-479J20.1	ENSMUST00000187677.1|ENSMUSG00000100816.1|OTTMUSG00000046706.1|OTTMUST00000121316.1|RP24-479J20.1-001|RP24-479J20.1|2327|lincRNA|	0	0	0.11301	0.193092	0.147522	0	0	0.0767383	0.136634	0.200755	0.00789911	0.0455348	FALSE	FALSE
Tmeff2	ENSMUST00000186103.6|ENSMUSG00000026109.14|OTTMUSG00000022395.3|OTTMUST00000121317.1|AC123551.1-004|Tmeff2|1274|processed_transcript|	0	0	0	0	0	0	0	0	0	0.0356225	-0.0071245	0.920988	FALSE	FALSE
Tmeff2	ENSMUST00000114565.7|ENSMUSG00000026109.14|OTTMUSG00000022395.3|OTTMUST00000053513.1|AC123551.1-002|Tmeff2|2718|protein_coding|	0	0	0.0293794	0.0108271	0.0100207	0	0	0	0.188138	0.0797775	-0.0435376	0.253389	FALSE	FALSE
Tmeff2	ENSMUST00000081851.3|ENSMUSG00000026109.14|OTTMUSG00000022395.3|OTTMUST00000053512.2|AC123551.1-001|Tmeff2|3343|protein_coding|	0	0	0	0	0.0159614	0	0	0	0.0095206	0.010555	-0.000822849	0.955826	FALSE	FALSE
RP23-122O4.1	ENSMUST00000185627.1|ENSMUSG00000100671.1|OTTMUSG00000046707.1|OTTMUST00000121318.1|RP23-122O4.1-001|RP23-122O4.1|1475|lincRNA|	0.0793651	0	0.0936345	0.064211	0.0201814	0	0	0.102207	0.0861044	0.0264885	0.00851853	0.0760017	FALSE	FALSE
RP24-330P10.2	ENSMUST00000187777.1|ENSMUSG00000099924.1|OTTMUSG00000046709.1|OTTMUST00000121320.1|RP24-330P10.2-001|RP24-330P10.2|2273|sense_intronic|	0	0.0515962	0.0363753	0	0.0122154	0	0.229194	0	0.0342101	0.0320289	-0.0390492	0.247259	FALSE	FALSE
RP24-555D5.1	ENSMUST00000190705.1|ENSMUSG00000099625.1|OTTMUSG00000046710.1|OTTMUST00000121321.1|RP24-555D5.1-001|RP24-555D5.1|2528|lincRNA|	0.169544	0	0.200306	0.365357	0.125991	0.201756	0.149626	0.150671	0.266206	0.355687	-0.0525498	0.00131103	FALSE	FALSE
RP24-555D5.2	ENSMUST00000189867.1|ENSMUSG00000101799.1|OTTMUSG00000046711.1|OTTMUST00000121322.1|RP24-555D5.2-001|RP24-555D5.2|2552|antisense|	0	0	0	0	0	0	0	0.0140396	0	0.0447158	-0.0117511	0.80834	FALSE	FALSE
Sdpr	ENSMUST00000051572.7|ENSMUSG00000045954.7|OTTMUSG00000046712.1|OTTMUST00000121323.1|RP24-240I9.1-001|Sdpr|3055|protein_coding|	1.24778	0.800663	1.21505	1.18018	0.816	3.12441	3.0189	2.85147	2.98026	2.68902	-1.88088	2.9585e-10	FALSE	FALSE
Nabp1	ENSMUST00000189542.6|ENSMUSG00000026107.11|OTTMUSG00000046715.1|OTTMUST00000121326.1|RP24-267E6.1-003|Nabp1|4790|nonsense_mediated_decay|	0	0	0	0	0	1.44269e-05	0.091425	0.160474	0.0764702	0	-0.0656766	0.0976574	FALSE	FALSE
Nabp1	ENSMUST00000186003.6|ENSMUSG00000026107.11|OTTMUSG00000046715.1|OTTMUST00000121327.1|RP24-267E6.1-006|Nabp1|4418|nonsense_mediated_decay|	0.0584509	0.0959352	0.0380807	0.139683	0.00799773	0.445423	0	0.215574	0.418222	0.374811	-0.222777	0.00295939	FALSE	FALSE
Nabp1	ENSMUST00000190103.6|ENSMUSG00000026107.11|OTTMUSG00000046715.1|OTTMUST00000121328.1|RP24-267E6.1-002|Nabp1|2903|nonsense_mediated_decay|	0	0.977861	0	0	0	0	0	0.591155	0.648888	0.478066	-0.148049	0.109076	FALSE	FALSE
Nabp1	ENSMUST00000027279.11|ENSMUSG00000026107.11|OTTMUSG00000046715.1|OTTMUST00000121329.1|RP24-267E6.1-001|Nabp1|2838|protein_coding|	0.741826	0	1.22287	0.999787	1.11049	2.48421	2.60164	1.92131	2.53944	1.96446	-1.48722	1.28493e-06	FALSE	FALSE
Nabp1	ENSMUST00000186684.6|ENSMUSG00000026107.11|OTTMUSG00000046715.1|OTTMUST00000121330.1|RP24-267E6.1-005|Nabp1|2677|protein_coding|	0	0	0	0	0.146352	1.34576	1.5581	0.662978	0	0	-0.684098	0.0331305	FALSE	FALSE
Nabp1	ENSMUST00000188204.6|ENSMUSG00000026107.11|OTTMUSG00000046715.1|OTTMUST00000121331.1|RP24-267E6.1-009|Nabp1|972|protein_coding|	0	0	1.84541	1.90993	2.14105	1.00959	0	3.01246	4.23182	3.36035	-1.14357	0.00822668	FALSE	FALSE
Nabp1	ENSMUST00000188051.6|ENSMUSG00000026107.11|OTTMUSG00000046715.1|OTTMUST00000121332.1|RP24-267E6.1-007|Nabp1|680|protein_coding|	1.15415e-05	2.15264	0.66259	0	0.00206878	3.54241	0	0	0	0	-0.145021	0.314331	FALSE	FALSE
Nabp1	ENSMUST00000185534.1|ENSMUSG00000026107.11|OTTMUSG00000046715.1|OTTMUST00000121333.1|RP24-267E6.1-008|Nabp1|708|protein_coding|	2.41491	0	0	0.87351	0	0	4.16822	1.94515	0.472261	0.563674	-0.772179	0.0805643	FALSE	FALSE
Nabp1	ENSMUST00000185961.1|ENSMUSG00000026107.11|OTTMUSG00000046715.1|OTTMUST00000121334.1|RP24-267E6.1-010|Nabp1|516|retained_intron|	0	0	0	0	0	0	0	0	0.932078	0.341428	-0.254701	0.178886	FALSE	FALSE
Nabp1	ENSMUST00000188303.1|ENSMUSG00000026107.11|OTTMUSG00000046715.1|OTTMUST00000121335.1|RP24-267E6.1-004|Nabp1|2808|retained_intron|	0	0	0.0909821	0.142819	0.0371348	0	0	0.266373	1.43332	0.582677	-0.402287	0.0912073	FALSE	FALSE
RP23-273G4.1	ENSMUST00000190169.1|ENSMUSG00000099413.1|OTTMUSG00000046716.1|OTTMUST00000121336.1|RP23-273G4.1-002|RP23-273G4.1|3049|lincRNA|	0	0.132756	0	0.0747178	0.190822	0	0	0	0	0	0.0796592	0.0785346	FALSE	FALSE
RP23-273G4.1	ENSMUST00000189410.1|ENSMUSG00000099413.1|OTTMUSG00000046716.1|OTTMUST00000121337.1|RP23-273G4.1-001|RP23-273G4.1|1470|lincRNA|	0	0.0312145	0	0	0	0	0	0	0	0	0.0062429	0.93757	FALSE	FALSE
RP23-273G4.2	ENSMUST00000194442.1|ENSMUSG00000103424.1|OTTMUSG00000046717.1|OTTMUST00000121338.1|RP23-273G4.2-001|RP23-273G4.2|2365|TEC|	0	0	0	0.0398389	0.0583497	0.0689542	0	0	0.0145881	0.0355043	-0.00417159	0.372404	FALSE	FALSE
Myo1b	ENSMUST00000114537.8|ENSMUSG00000018417.14|OTTMUSG00000016470.4|OTTMUST00000039701.1|AC123555.1-003|Myo1b|4618|protein_coding|	0	0.028057	0.00232231	0	0.00282635	0.0971267	0.271254	0.170229	0.0441199	0.0304406	-0.115993	0.0203876	FALSE	FALSE
Myo1b	ENSMUST00000114541.7|ENSMUSG00000018417.14|OTTMUSG00000016470.4|OTTMUST00000041661.2|AC123555.1-013|Myo1b|4616|protein_coding|	0	0.0452361	0.00385406	0	0.00465815	0.162711	0.416854	0	0.0758393	0.050099	-0.130351	0.0735673	FALSE	FALSE
Myo1b	ENSMUST00000145367.1|ENSMUSG00000018417.14|OTTMUSG00000016470.4|OTTMUST00000039710.1|AC123555.1-012|Myo1b|765|retained_intron|	0	0	0	0.0510881	0	0	0	0	0	0	0.0102176	0.856068	FALSE	FALSE
Myo1b	ENSMUST00000140731.7|ENSMUSG00000018417.14|OTTMUSG00000016470.4|OTTMUST00000039708.1|AC123555.1-010|Myo1b|448|processed_transcript|	0	0	0	0	0	0	0	0.367446	0	0	-0.0734892	0.41235	FALSE	FALSE
Myo1b	ENSMUST00000136273.1|ENSMUSG00000018417.14|OTTMUSG00000016470.4|OTTMUST00000041662.1|AC123555.1-014|Myo1b|666|processed_transcript|	0	0	0.0514668	0	0	0	0	0.113247	0	0.297726	-0.0719012	0.217108	FALSE	FALSE
Myo1b	ENSMUST00000136701.1|ENSMUSG00000018417.14|OTTMUSG00000016470.4|OTTMUST00000039706.2|AC123555.1-008|Myo1b|969|processed_transcript|	0	0	0	0	0.0601982	0.958168	0	0.169776	0	0.265218	-0.266593	0.126574	FALSE	FALSE
Myo1b	ENSMUST00000126952.1|ENSMUSG00000018417.14|OTTMUSG00000016470.4|OTTMUST00000039707.1|AC123555.1-009|Myo1b|282|retained_intron|	0	0	0	0	0	0	0	0	0	1.06231	-0.212462	0.381049	FALSE	FALSE
Myo1b	ENSMUST00000144694.1|ENSMUSG00000018417.14|OTTMUSG00000016470.4|OTTMUST00000039704.3|AC123555.1-006|Myo1b|1244|protein_coding|	0	0	0	0.00600497	0	0.788343	0	0.197638	0.0229515	0	-0.200586	0.206886	FALSE	FALSE
Myo1b	ENSMUST00000135125.7|ENSMUSG00000018417.14|OTTMUSG00000016470.4|OTTMUST00000039705.1|AC123555.1-007|Myo1b|354|processed_transcript|	0	0	0	0	0	0	0	0.664926	0	0.46054	-0.225093	0.123359	FALSE	FALSE
Myo1b	ENSMUST00000151525.7|ENSMUSG00000018417.14|OTTMUSG00000016470.4|OTTMUST00000039702.1|AC123555.1-004|Myo1b|3045|retained_intron|	0	0	0.0187353	0.0471405	0.0650277	0	0	0.109303	0.0536647	0.0377898	-0.0139708	0.179696	FALSE	FALSE
Myo1b	ENSMUST00000123299.1|ENSMUSG00000018417.14|OTTMUSG00000016470.4|OTTMUST00000041663.1|AC123555.1-015|Myo1b|280|processed_transcript|	0	0	0	0	0	0	0	0.713352	0	0	-0.14267	0.386431	FALSE	FALSE
Myo1b	ENSMUST00000126657.1|ENSMUSG00000018417.14|OTTMUSG00000016470.4|OTTMUST00000039703.1|AC123555.1-005|Myo1b|1558|retained_intron|	0	0	0.0185416	0	0	0	0	0	0	0	0.00370832	0.976515	FALSE	FALSE
RP23-348P7.3	ENSMUST00000189886.1|ENSMUSG00000100696.1|OTTMUSG00000046701.1|OTTMUST00000121308.1|RP23-348P7.3-001|RP23-348P7.3|412|processed_pseudogene|	0	0	0.142607	0	0	0	0	0	0	0	0.0285214	0.559038	FALSE	FALSE
RP23-348P7.2	ENSMUST00000097103.4|ENSMUSG00000072324.4|OTTMUSG00000046702.1|OTTMUST00000121309.1|RP23-348P7.2-001|RP23-348P7.2|598|processed_pseudogene|	0	0	0.0775438	0.295604	0.509192	0	0	0	0.111205	0	0.154227	0.092768	FALSE	FALSE
Stat4	ENSMUST00000168302.7|ENSMUSG00000062939.11|OTTMUSG00000046732.1|OTTMUST00000121356.1|RP24-194N4.1-001|Stat4|2662|protein_coding|	0.430285	0.719897	1.49628	1.46679	1.36782	0	3.29281	4.53358	4.86037	4.76425	-2.39399	0.00107811	FALSE	FALSE
Stat4	ENSMUST00000027277.6|ENSMUSG00000062939.11|OTTMUSG00000046732.1|OTTMUST00000121357.1|RP24-194N4.1-002|Stat4|2982|protein_coding|	0.936937	0.561308	0.500946	0	0.281101	4.37574	4.38692	2.05176	2.65627	2.15249	-2.66858	5.62997e-05	FALSE	FALSE
Stat4	ENSMUST00000187053.1|ENSMUSG00000062939.11|OTTMUSG00000046732.1|OTTMUST00000121358.1|RP24-194N4.1-003|Stat4|1024|retained_intron|	0.136869	0	0.105228	0.0680627	0.0857768	1.7681	0.307585	2.21812	2.73237	1.67702	-1.66145	0.000527024	FALSE	FALSE
Stat4	ENSMUST00000187554.1|ENSMUSG00000062939.11|OTTMUSG00000046732.1|OTTMUST00000121359.1|RP24-194N4.1-005|Stat4|607|retained_intron|	0	0	0.453821	0	0.172432	0	0	2.54005	0.968245	2.23408	-1.02322	0.0372499	FALSE	FALSE
RP24-194N4.4	ENSMUST00000185516.1|ENSMUSG00000101628.1|OTTMUSG00000046882.1|OTTMUST00000121556.1|RP24-194N4.4-001|RP24-194N4.4|3532|processed_transcript|	0.852131	1.18186	0.419496	0.41942	0.446659	0	0	0.115916	0.215416	0.108359	0.575975	0.000649489	FALSE	FALSE
RP24-194N4.2	ENSMUST00000105087.1|ENSMUSG00000078291.1|OTTMUSG00000046733.1|OTTMUST00000121360.1|RP24-194N4.2-001|RP24-194N4.2|432|processed_pseudogene|	0.658448	0	0.830154	0	0.389769	0	0	0.786942	0.889842	0.869024	-0.133487	0.0225094	FALSE	FALSE
RP24-194N4.6	ENSMUST00000210323.1|ENSMUSG00000109599.1|OTTMUSG00000060782.1|OTTMUST00000148595.1|RP24-194N4.6-001|RP24-194N4.6|1170|lincRNA|	0	0	0.265709	0.0848602	0.200991	0.577483	1.49437	1.087	1.07864	0.990349	-0.935257	1.79649e-05	FALSE	FALSE
Stat1	ENSMUST00000186574.6|ENSMUSG00000026104.14|OTTMUSG00000046734.2|OTTMUST00000121557.1|RP24-194N4.3-004|Stat1|2834|protein_coding|	7.19121	7.05569	6.6279	5.87474	6.49023	4.16752	4.9398	3.75341	2.87597	3.37256	2.8261	3.89964e-09	TRUE	FALSE
Stat1	ENSMUST00000070968.13|ENSMUSG00000026104.14|OTTMUSG00000046734.2|OTTMUST00000121361.2|RP24-194N4.3-001|Stat1|5151|protein_coding|	0.439854	0.556985	0	0	0	0	0	0.285724	0	0	0.142223	0.141973	FALSE	FALSE
Stat1	ENSMUST00000191435.6|ENSMUSG00000026104.14|OTTMUSG00000046734.2|OTTMUST00000121558.1|RP24-194N4.3-007|Stat1|2803|protein_coding|	0.905558	1.48714	0.241621	0.504616	0.649263	0	0	0	0	0	0.757639	0.00195269	FALSE	FALSE
Stat1	ENSMUST00000186857.6|ENSMUSG00000026104.14|OTTMUSG00000046734.2|OTTMUST00000121559.1|RP24-194N4.3-006|Stat1|4241|protein_coding|	6.14837	5.92306	5.53787	5.14312	5.3314	4.52605	4.58102	3.7544	3.54255	3.56859	1.62224	4.71901e-10	TRUE	FALSE
Stat1	ENSMUST00000188681.6|ENSMUSG00000026104.14|OTTMUSG00000046734.2|OTTMUST00000121560.1|RP24-194N4.3-012|Stat1|715|protein_coding|	5.4333	5.58618	7.44936	6.81533	7.0975	1.98112	3.60131	4.49815	4.56346	4.21373	2.70478	1.46383e-07	TRUE	FALSE
Stat1	ENSMUST00000189347.6|ENSMUSG00000026104.14|OTTMUSG00000046734.2|OTTMUST00000121561.1|RP24-194N4.3-008|Stat1|2588|protein_coding|	4.39196	4.28261	5.40393	4.04852	4.34756	3.56504	0	0.161014	8.65614e-06	0.779102	3.59389	2.65379e-05	TRUE	FALSE
Stat1	ENSMUST00000186186.1|ENSMUSG00000026104.14|OTTMUSG00000046734.2|OTTMUST00000121562.1|RP24-194N4.3-013|Stat1|548|retained_intron|	0	0	5.70871	4.54302	4.61751	0	0	3.66332	2.74599	3.27944	1.0361	0.019613	FALSE	FALSE
Stat1	ENSMUST00000185743.1|ENSMUSG00000026104.14|OTTMUSG00000046734.2|OTTMUST00000121563.1|RP24-194N4.3-005|Stat1|1344|retained_intron|	0	0.289023	0.889091	0.908233	0.845746	0	0	0.0796177	0	0.21139	0.528217	0.00508324	FALSE	FALSE
Stat1	ENSMUST00000186057.6|ENSMUSG00000026104.14|OTTMUSG00000046734.2|OTTMUST00000121564.1|RP24-194N4.3-009|Stat1|3998|protein_coding|	1.05843	0.843255	2.26127	1.39301	1.58057	0	0.850871	0.77048	0.413449	1.27201	0.765944	0.000225531	FALSE	FALSE
Stat1	ENSMUST00000189075.1|ENSMUSG00000026104.14|OTTMUSG00000046734.2|OTTMUST00000121565.1|RP24-194N4.3-014|Stat1|827|retained_intron|	0.16945	0	1.2767	1.11624	1.58137	0	0	0.182988	0.738698	0.0963671	0.625142	0.0169124	FALSE	FALSE
Stat1	ENSMUST00000189244.6|ENSMUSG00000026104.14|OTTMUSG00000046734.2|OTTMUST00000121566.1|RP24-194N4.3-010|Stat1|3298|protein_coding|	0	0	0.391288	0.24564	0.410724	0	0	7.21346e-06	0.28576	0.150129	0.122351	0.0416018	FALSE	FALSE
Stat1	ENSMUST00000189336.1|ENSMUSG00000026104.14|OTTMUSG00000046734.2|OTTMUST00000121567.1|RP24-194N4.3-015|Stat1|886|nonsense_mediated_decay|	1.03887	0.906882	5.50217	5.16601	5.38807	0	0	3.59323	3.63196	3.50663	1.45404	0.00549027	FALSE	FALSE
RP24-194N4.5	ENSMUST00000185261.1|ENSMUSG00000099569.1|OTTMUSG00000046883.1|OTTMUST00000121569.1|RP24-194N4.5-001|RP24-194N4.5|888|unprocessed_pseudogene|	0	0	0.179496	0.0816328	0.461584	0	0	0.317996	0.0455213	0	0.071839	0.145547	FALSE	FALSE
Gls	ENSMUST00000114513.8|ENSMUSG00000026103.14|OTTMUSG00000021410.6|OTTMUST00000050744.1|AC123752.1-002|Gls|4966|protein_coding|	2.83993	2.7216	1.34775	1.86774	1.88671	2.87172	3.50436	2.66645	2.3572	2.48094	-0.643388	6.07863e-07	FALSE	FALSE
Gls	ENSMUST00000114512.7|ENSMUSG00000026103.14|OTTMUSG00000021410.6|OTTMUST00000050761.2|AC123752.1-004|Gls|2042|protein_coding|	3.24511	3.2904	3.62577	4.52807	3.67724	1.70201	3.34874	4.2198	4.15071	3.93417	0.202233	8.45913e-07	FALSE	FALSE
Gls	ENSMUST00000136654.1|ENSMUSG00000026103.14|OTTMUSG00000021410.6|OTTMUST00000050776.1|AC123752.1-015|Gls|691|retained_intron|	0	0	0.258375	0	0.0553984	0	0	0	0	0	0.0627548	0.301532	FALSE	FALSE
Gls	ENSMUST00000126221.1|ENSMUSG00000026103.14|OTTMUSG00000021410.6|OTTMUST00000050775.1|AC123752.1-014|Gls|758|retained_intron|	0	0	0	0	0	0	0.271548	0.128165	0	0	-0.0799426	0.194987	FALSE	FALSE
Gls	ENSMUST00000138906.7|ENSMUSG00000026103.14|OTTMUSG00000021410.6|OTTMUST00000050774.1|AC123752.1-013|Gls|434|retained_intron|	1.53188	0	0	0.417001	0	0	0	0	0.237237	0	0.342329	0.212896	FALSE	FALSE
Gls	ENSMUST00000114510.7|ENSMUSG00000026103.14|OTTMUSG00000021410.6|OTTMUST00000050743.2|AC123752.1-001|Gls|5596|protein_coding|	3.64862	3.11514	0.39229	0.228281	0.186355	2.9506	2.99456	0.114931	0.126883	0.0426499	0.268212	0.0625321	FALSE	FALSE
Gls	ENSMUST00000114509.7|ENSMUSG00000026103.14|OTTMUSG00000021410.6|OTTMUST00000050770.2|AC123752.1-009|Gls|3716|retained_intron|	0	0.246671	0.000132722	0.575352	0.196098	1.25019	0	0.543544	0.212021	0.62119	-0.321739	0.0221832	FALSE	FALSE
Gls	ENSMUST00000155587.7|ENSMUSG00000026103.14|OTTMUSG00000021410.6|OTTMUST00000050760.1|AC123752.1-003|Gls|3252|protein_coding|	3.07418	3.16559	3.47618	4.42268	3.64225	2.93527	4.05354	3.64523	4.12206	3.66485	-0.128015	1.17273e-08	FALSE	FALSE
Gls	ENSMUST00000129107.1|ENSMUSG00000026103.14|OTTMUSG00000021410.6|OTTMUST00000050772.2|AC123752.1-011|Gls|368|protein_coding|	4.88635	4.7924	5.18542	4.99584	5.1624	5.75268	5.17396	5.32823	5.23424	5.09057	-0.311454	4.23453e-13	FALSE	FALSE
Gls	ENSMUST00000123324.7|ENSMUSG00000026103.14|OTTMUSG00000021410.6|OTTMUST00000050771.1|AC123752.1-010|Gls|947|retained_intron|	0.0386047	0	0	0	0.0382943	0	0	0.221229	0	0.239773	-0.0768206	0.142926	FALSE	FALSE
Gls	ENSMUST00000139273.7|ENSMUSG00000026103.14|OTTMUSG00000021410.6|OTTMUST00000050777.1|AC123752.1-016|Gls|836|processed_transcript|	0	0	2.76881	0.821593	2.63397	1.52199	1.55493	2.64967	3.45855	3.24799	-1.24175	0.00131857	FALSE	FALSE
Gls	ENSMUST00000148917.1|ENSMUSG00000026103.14|OTTMUSG00000021410.6|OTTMUST00000050763.1|AC123752.1-006|Gls|2793|retained_intron|	0.183184	0	0.038998	0.0118405	0.0176326	0	0.676076	0.104276	0.359121	0.141416	-0.205847	0.0430314	FALSE	FALSE
Gls	ENSMUST00000147825.7|ENSMUSG00000026103.14|OTTMUSG00000021410.6|OTTMUST00000050778.1|AC123752.1-017|Gls|680|retained_intron|	1.27105	1.29043	0	0.229788	0	0	0	1.75956	0.676239	0	0.0710929	0.108596	FALSE	FALSE
Gls	ENSMUST00000145514.7|ENSMUSG00000026103.14|OTTMUSG00000021410.6|OTTMUST00000050762.2|AC123752.1-005|Gls|2399|retained_intron|	0	0	0.387151	1.13843	0.42449	0.0531294	0	0.885919	1.04362	0.700526	-0.146624	0.0305609	FALSE	FALSE
Gls	ENSMUST00000151694.1|ENSMUSG00000026103.14|OTTMUSG00000021410.6|OTTMUST00000050769.1|AC123752.1-008|Gls|682|retained_intron|	0	0	4.17585	5.06214	3.84225	0	0	4.01637	5.1134	4.30788	-0.0714815	0.0196282	FALSE	FALSE
Gls	ENSMUST00000142976.1|ENSMUSG00000026103.14|OTTMUSG00000021410.6|OTTMUST00000050768.1|AC123752.1-007|Gls|487|processed_transcript|	0	0	4.49102	4.81404	4.2914	4.16598	0.130816	4.76202	4.83651	4.49863	-0.959498	0.00383938	FALSE	FALSE
Nab1	ENSMUST00000186764.6|ENSMUSG00000002881.14|OTTMUSG00000035900.4|OTTMUST00000092060.2|RP24-150D18.1-003|Nab1|3640|protein_coding|	0.80352	1.28806	2.79942	3.11729	2.55832	0	1.88154	3.69719	4.48394	3.67767	-0.634744	0.00138305	FALSE	FALSE
Nab1	ENSMUST00000069792.13|ENSMUSG00000002881.14|OTTMUSG00000035900.4|OTTMUST00000092056.2|RP24-150D18.1-001|Nab1|3874|protein_coding|	3.1259	2.90098	2.1734	2.46458	2.19413	3.99554	4.08911	3.45376	2.98681	2.94649	-0.922544	3.53465e-08	FALSE	FALSE
Nab1	ENSMUST00000170269.1|ENSMUSG00000002881.14|OTTMUSG00000035900.4|OTTMUST00000092057.2|RP24-150D18.1-002|Nab1|1371|protein_coding|	1.63318	0.0639626	1.09981	0	0	2.18119	1.04804	1.97755	0	0	-0.481965	0.0434832	FALSE	FALSE
Nab1	ENSMUST00000167732.1|ENSMUSG00000002881.14|OTTMUSG00000035900.4|OTTMUST00000092058.1|RP24-150D18.1-005|Nab1|514|retained_intron|	0.618148	0	2.3171	0.90774	2.32594	0	0	3.43634	2.8922	2.9554	-0.623001	0.0166859	FALSE	FALSE
Nab1	ENSMUST00000168082.1|ENSMUSG00000002881.14|OTTMUSG00000035900.4|OTTMUST00000092059.1|RP24-150D18.1-004|Nab1|433|processed_transcript|	0	0	2.42009	2.44319	3.20941	0	0.44394	3.74218	2.92328	3.1305	-0.433441	0.0141783	FALSE	FALSE
RP24-150D18.2	ENSMUST00000180794.1|ENSMUSG00000097833.1|OTTMUSG00000042716.1|OTTMUST00000112450.1|RP24-150D18.2-001|RP24-150D18.2|996|processed_pseudogene|	0	0	0.155418	0	0	0	0	0	0.118039	0	0.00747565	0.488431	FALSE	FALSE
Rps27a-ps1	ENSMUST00000191424.1|ENSMUSG00000101501.1|OTTMUSG00000046886.1|OTTMUST00000121576.1|RP24-388H6.1-001|Rps27a-ps1|463|processed_pseudogene|	0	0	0.110227	0.231958	0	0	1.81299	1.17971	0.253585	0	-0.58082	0.0778028	FALSE	FALSE
RP24-388H6.2	ENSMUST00000189527.1|ENSMUSG00000100120.1|OTTMUSG00000046887.1|OTTMUST00000121577.1|RP24-388H6.2-001|RP24-388H6.2|701|lincRNA|	0	0	0	0.114099	0	0	0	0.32079	0.183907	0.538388	-0.185797	0.053751	FALSE	FALSE
RP24-388H6.4	ENSMUST00000179821.2|ENSMUSG00000100007.1|OTTMUSG00000046889.1|OTTMUST00000121579.1|RP24-388H6.4-001|RP24-388H6.4|642|processed_pseudogene|	0.462228	1.27265	0.366556	0.4367	0.14822	2.25722	1.2985	0	0.245759	0.22634	-0.268294	0.0417522	FALSE	FALSE
Tmem194b	ENSMUST00000165859.7|ENSMUSG00000043015.15|OTTMUSG00000046917.1|OTTMUST00000121623.1|RP24-388H6.5-005|Tmem194b|3396|protein_coding|	1.26905	1.14268	0.793905	0.00799486	1.12137	1.81644	1.25889	1.5672	1.86093	1.73501	-0.780695	8.61045e-06	FALSE	FALSE
Tmem194b	ENSMUST00000188507.6|ENSMUSG00000043015.15|OTTMUSG00000046917.1|OTTMUST00000121624.1|RP24-388H6.5-002|Tmem194b|3247|nonsense_mediated_decay|	0	0	0.167296	0.558515	0	0	1.55105	0	0.115128	0.13459	-0.214992	0.251806	FALSE	FALSE
Tmem194b	ENSMUST00000185483.6|ENSMUSG00000043015.15|OTTMUSG00000046917.1|OTTMUST00000121625.1|RP24-388H6.5-001|Tmem194b|2023|nonsense_mediated_decay|	0	0	0.630477	0.513521	0.000425532	0.635543	0	1.357	1.60173	1.39953	-0.769876	0.00476048	FALSE	FALSE
Tmem194b	ENSMUST00000190108.6|ENSMUSG00000043015.15|OTTMUSG00000046917.1|OTTMUST00000121626.1|RP24-388H6.5-003|Tmem194b|3507|retained_intron|	0.0934547	0	0.0548013	0	0.0314884	0.153591	0	0.0807668	0.188453	0.405755	-0.129764	0.0266907	FALSE	FALSE
Tmem194b	ENSMUST00000185790.6|ENSMUSG00000043015.15|OTTMUSG00000046917.1|OTTMUST00000121627.1|RP24-388H6.5-004|Tmem194b|1571|nonsense_mediated_decay|	0	0	0	0	0.193463	2.26387	0	0	0.443275	0	-0.502737	0.24583	FALSE	FALSE
Tmem194b	ENSMUST00000186903.6|ENSMUSG00000043015.15|OTTMUSG00000046917.1|OTTMUST00000121628.1|RP24-388H6.5-006|Tmem194b|4338|retained_intron|	0	0	0	0.12008	0.0153748	0	0.288564	0.739042	0.852135	0.560702	-0.460998	0.00484596	FALSE	FALSE
Tmem194b	ENSMUST00000190452.6|ENSMUSG00000043015.15|OTTMUSG00000046917.1|OTTMUST00000121629.1|RP24-388H6.5-007|Tmem194b|1618|processed_transcript|	0	0	0.0348749	0	0.133549	0	0	0	0	0	0.0336848	0.418098	FALSE	FALSE
Tmem194b	ENSMUST00000191076.1|ENSMUSG00000043015.15|OTTMUSG00000046917.1|OTTMUST00000121630.1|RP24-388H6.5-008|Tmem194b|805|retained_intron|	0	0	0	0	0.654515	0	0.426781	0.144831	0.453954	0.0494035	-0.0840908	0.130843	FALSE	FALSE
RP24-388H6.6	ENSMUST00000191873.1|ENSMUSG00000103630.1|OTTMUSG00000046918.1|OTTMUST00000121631.1|RP24-388H6.6-001|RP24-388H6.6|2085|TEC|	0.493501	0	0.457073	0.217344	0.206979	0	0.648646	0.883365	1.18543	0.956652	-0.45984	0.00211903	FALSE	FALSE
Mfsd6	ENSMUST00000156876.7|ENSMUSG00000041439.15|OTTMUSG00000033382.3|OTTMUST00000083797.2|AC161876.1-001|Mfsd6|4932|protein_coding|	0.732733	0.701149	0.509202	0.702324	0.685778	2.1414	2.77316	2.26855	1.93498	2.1673	-1.59084	1.20087e-08	FALSE	FALSE
Mfsd6	ENSMUST00000147758.7|ENSMUSG00000041439.15|OTTMUSG00000033382.3|OTTMUST00000083799.1|AC161876.1-003|Mfsd6|3716|protein_coding|	0.694169	0.699081	0.399073	0.769923	0.765365	1.77067	2.32798	2.54345	2.02481	2.13481	-1.49482	1.98138e-08	FALSE	FALSE
Mfsd6	ENSMUST00000188126.1|ENSMUSG00000041439.15|OTTMUSG00000033382.3|OTTMUST00000121632.1|AC161876.1-006|Mfsd6|2864|retained_intron|	0	0	0	0	0.0555872	0	0	0.0250189	0.0526579	0	-0.00441793	0.640311	FALSE	FALSE
Mfsd6	ENSMUST00000087701.3|ENSMUSG00000041439.15|OTTMUSG00000033382.3|OTTMUST00000083798.1|AC161876.1-002|Mfsd6|3493|protein_coding|	0	0	0.175284	0	0	0	0	0.755298	0.270365	0	-0.170076	0.190479	FALSE	FALSE
Mfsd6	ENSMUST00000149887.1|ENSMUSG00000041439.15|OTTMUSG00000033382.3|OTTMUST00000083801.1|AC161876.1-005|Mfsd6|629|processed_transcript|	1.11863	0	0	0	0	0.180508	0	0.271458	0	0	0.133332	0.351478	FALSE	FALSE
Mfsd6	ENSMUST00000147421.1|ENSMUSG00000041439.15|OTTMUSG00000033382.3|OTTMUST00000083800.1|AC161876.1-004|Mfsd6|2881|retained_intron|	0	0	0.186179	0	0	0	0	1.23206	2.10697	0.745278	-0.779625	0.0441934	FALSE	FALSE
Inpp1	ENSMUST00000027271.8|ENSMUSG00000026102.9|OTTMUSG00000026596.5|OTTMUST00000065807.2|AC160762.1-001|Inpp1|5767|protein_coding|	0.470005	0.310701	0.320273	0.274778	0.35853	1.44658	2.13053	1.50587	1.68622	1.36823	-1.28063	1.72529e-07	FALSE	FALSE
Inpp1	ENSMUST00000177279.7|ENSMUSG00000026102.9|OTTMUSG00000026596.5|OTTMUST00000111209.1|AC160762.1-006|Inpp1|1130|nonsense_mediated_decay|	0.760934	1.14153	1.37979	1.533	1.07753	2.98971	3.04925	3.61325	3.46433	3.2909	-2.10293	2.21408e-09	FALSE	FALSE
Inpp1	ENSMUST00000159607.1|ENSMUSG00000026102.9|OTTMUSG00000026596.5|OTTMUST00000065811.2|AC160762.1-005|Inpp1|916|retained_intron|	0	0	0.111329	0.095071	0	0	1.70674	1.71059	1.59315	0.704049	-1.10163	0.00302727	FALSE	FALSE
Inpp1	ENSMUST00000162576.7|ENSMUSG00000026102.9|OTTMUSG00000026596.5|OTTMUST00000065808.3|AC160762.1-002|Inpp1|376|protein_coding|	0	1.40741	0.237796	0.603007	0	3.35507	2.18096	2.45954	1.32049	2.52128	-1.91782	6.04861e-05	FALSE	FALSE
Inpp1	ENSMUST00000162351.1|ENSMUSG00000026102.9|OTTMUSG00000026596.5|OTTMUST00000065809.1|AC160762.1-003|Inpp1|425|retained_intron|	0.277588	0	1.09331	0.631671	0.198954	0	3.03399	2.56908	3.42738	1.57368	-1.68052	0.00280595	FALSE	FALSE
Inpp1	ENSMUST00000159725.1|ENSMUSG00000026102.9|OTTMUSG00000026596.5|OTTMUST00000065810.3|AC160762.1-004|Inpp1|541|protein_coding|	0	0	0.347198	0.516958	0.699467	2.22024	1.92855	1.3943	1.0559	1.3022	-1.26751	2.94645e-05	FALSE	FALSE
Hibch	ENSMUST00000186922.1|ENSMUSG00000041426.12|OTTMUSG00000030558.2|OTTMUST00000121605.1|AC110177.1-007|Hibch|3765|retained_intron|	0.0578051	0.0303686	0.243795	0.139866	0.158179	0	0	0.30394	0.421723	0.202981	-0.0597258	0.0217662	FALSE	FALSE
Hibch	ENSMUST00000159352.7|ENSMUSG00000041426.12|OTTMUSG00000030558.2|OTTMUST00000075677.1|AC110177.1-003|Hibch|1704|protein_coding|	0.562328	0	0.194209	0.71953	0.722329	0	0	0	0	0.0739861	0.424882	0.00630924	FALSE	FALSE
Hibch	ENSMUST00000161125.7|ENSMUSG00000041426.12|OTTMUSG00000030558.2|OTTMUST00000075678.1|AC110177.1-004|Hibch|736|retained_intron|	0.773017	0	0.558887	0.999476	0.500573	0	0	1.44629	0.373312	0.747383	0.0529945	0.0204297	FALSE	FALSE
Hibch	ENSMUST00000044478.6|ENSMUSG00000041426.12|OTTMUSG00000030558.2|OTTMUST00000075675.1|AC110177.1-001|Hibch|1830|protein_coding|	5.00224	5.04727	4.3835	4.46227	4.34577	5.01025	5.05169	4.10677	4.18787	4.22779	0.131332	2.74715e-10	FALSE	FALSE
Hibch	ENSMUST00000161552.1|ENSMUSG00000041426.12|OTTMUSG00000030558.2|OTTMUST00000075676.1|AC110177.1-002|Hibch|293|processed_transcript|	0	0	3.59778	0	1.54081	0	0	0.0612785	0	1.40834	0.733795	0.173405	FALSE	FALSE
Hibch	ENSMUST00000159431.1|ENSMUSG00000041426.12|OTTMUSG00000030558.2|OTTMUST00000075679.1|AC110177.1-005|Hibch|405|processed_transcript|	0	0	4.52224	4.20473	4.61341	0	0	4.67853	3.53569	4.14183	0.196868	0.0189525	FALSE	FALSE
Hibch	ENSMUST00000162609.1|ENSMUSG00000041426.12|OTTMUSG00000030558.2|OTTMUST00000075680.1|AC110177.1-006|Hibch|472|retained_intron|	0	0	3.1026	2.54351	2.25989	0	0	2.60534	2.69524	2.72793	-0.0245035	0.0192319	FALSE	FALSE
AC129337.1	ENSMUST00000050567.10|ENSMUSG00000043629.12|OTTMUSG00000021472.2|OTTMUST00000050904.1|AC129337.1-002|AC129337.1|3641|protein_coding|	0	0	0	0	0.0165348	0	0	0.195195	0.252804	0.351496	-0.156592	0.0343986	FALSE	FALSE
AC129337.1	ENSMUST00000114492.7|ENSMUSG00000043629.12|OTTMUSG00000021472.2|OTTMUST00000050905.1|AC129337.1-003|AC129337.1|3565|protein_coding|	0.110795	0.0321023	0.0315025	0	0	0.9537	0.166913	0	0	0.00445681	-0.190134	0.253893	FALSE	FALSE
AC129337.1	ENSMUST00000186266.1|ENSMUSG00000043629.12|OTTMUSG00000021472.2|OTTMUST00000121582.1|AC129337.1-004|AC129337.1|623|protein_coding|	0	0	0	0.261743	0.111703	0	0.198039	0.352134	0.11414	0.409749	-0.140123	0.0199484	FALSE	FALSE
Pms1	ENSMUST00000027267.13|ENSMUSG00000026098.13|OTTMUSG00000021891.5|OTTMUST00000051984.1|AC129288.1-001|Pms1|3054|protein_coding|	2.81165	3.10485	2.11834	2.46399	2.27248	2.60162	3.18524	2.14012	2.28114	2.6647	-0.0203048	3.36688e-08	FALSE	FALSE
Pms1	ENSMUST00000135246.7|ENSMUSG00000026098.13|OTTMUSG00000021891.5|OTTMUST00000052021.2|AC129288.1-002|Pms1|2205|protein_coding|	1.58168	0	2.1524	1.8807	1.73583	0	0	1.30141	1.01218	1.63685	0.680032	0.00327647	FALSE	FALSE
Pms1	ENSMUST00000142922.1|ENSMUSG00000026098.13|OTTMUSG00000021891.5|OTTMUST00000052022.1|AC129288.1-003|Pms1|3054|processed_transcript|	0.0398038	0	0.202973	0.494027	0.600082	0	0.476893	0.534136	0.244971	0.25511	-0.0348448	0.0132464	FALSE	FALSE
Pms1	ENSMUST00000128337.7|ENSMUSG00000026098.13|OTTMUSG00000021891.5|OTTMUST00000052025.2|AC129288.1-006|Pms1|647|protein_coding|	0.610316	0.436165	0.0651573	0.425371	0.973796	1.60766	0	0	0	1.38042	-0.0954534	0.0518253	FALSE	FALSE
Pms1	ENSMUST00000126590.1|ENSMUSG00000026098.13|OTTMUSG00000021891.5|OTTMUST00000052023.2|AC129288.1-004|Pms1|459|protein_coding|	0	0	0	0	0	0	0	1.8562	0	0.606547	-0.49255	0.188405	FALSE	FALSE
Pms1	ENSMUST00000126412.1|ENSMUSG00000026098.13|OTTMUSG00000021891.5|OTTMUST00000052024.3|AC129288.1-005|Pms1|475|protein_coding|	0	0	0	0	0	0	0.851901	0	0	0	-0.17038	0.383512	FALSE	FALSE
Pms1	ENSMUST00000188890.1|ENSMUSG00000026098.13|OTTMUSG00000021891.5|OTTMUST00000121588.1|AC129288.1-008|Pms1|1723|retained_intron|	0	0	1.16251	1.57821	0.898119	0	0	1.40048	1.26526	1.74059	-0.153496	0.0223443	FALSE	FALSE
RP24-481M4.1	ENSMUST00000191402.1|ENSMUSG00000100763.1|OTTMUSG00000046892.1|OTTMUST00000121589.1|RP24-481M4.1-001|RP24-481M4.1|535|antisense|	0	0	0	0	0	0	0	0	0.321549	0.130467	-0.0904033	0.199884	FALSE	FALSE
Ormdl1	ENSMUST00000135746.7|ENSMUSG00000026097.9|OTTMUSG00000021828.1|OTTMUST00000051804.1|AC153650.2-002|Ormdl1|3076|retained_intron|	0.0397603	0.0418373	0.307537	0.444237	0.164964	0	0.238846	0.283047	0.162876	0.575496	-0.052386	0.0139715	FALSE	FALSE
Ormdl1	ENSMUST00000027266.3|ENSMUSG00000026097.9|OTTMUSG00000021828.1|OTTMUST00000051803.1|AC153650.2-001|Ormdl1|1910|protein_coding|	4.25479	4.20594	5.17063	5.1684	5.00442	4.28648	4.53109	5.2415	5.46779	4.99298	-0.143133	7.37594e-10	FALSE	FALSE
RP24-93I18.2	ENSMUST00000190734.1|ENSMUSG00000100679.1|OTTMUSG00000046893.2|OTTMUST00000121590.2|RP24-93I18.2-001|RP24-93I18.2|785|protein_coding|	3.37324	3.27431	0.964918	0	1.73455	0.836598	0	1.68327	0	1.91616	0.982199	0.0109176	FALSE	FALSE
Osgepl1	ENSMUST00000027265.9|ENSMUSG00000026096.14|OTTMUSG00000021889.2|OTTMUST00000051976.1|AC153650.3-001|Osgepl1|1868|protein_coding|	3.65309	3.5448	3.02915	2.57305	3.67871	3.28269	2.63259	2.32733	1.12942	1.72433	1.07649	1.23029e-06	TRUE	FALSE
Osgepl1	ENSMUST00000151296.7|ENSMUSG00000026096.14|OTTMUSG00000021889.2|OTTMUST00000051979.2|AC153650.3-004|Osgepl1|1592|nonsense_mediated_decay|	1.01349	1.03801	2.764	2.47919	2.63259	0	1.10367	2.47035	2.06882	1.69618	0.517654	0.000591745	FALSE	FALSE
Osgepl1	ENSMUST00000135786.7|ENSMUSG00000026096.14|OTTMUSG00000021889.2|OTTMUST00000051982.1|AC153650.3-007|Osgepl1|598|processed_transcript|	1.51558	1.68186	0.97434	1.58725	1.10909	0	0.665497	0.798175	1.80806	0.944095	0.530459	0.000174727	FALSE	FALSE
Osgepl1	ENSMUST00000153939.1|ENSMUSG00000026096.14|OTTMUSG00000021889.2|OTTMUST00000051980.1|AC153650.3-005|Osgepl1|4005|retained_intron|	0.156354	0.0640468	0.711828	0.878376	0.623784	0.585676	0.236431	0.876531	0.932093	1.24404	-0.288076	0.00104893	FALSE	FALSE
Osgepl1	ENSMUST00000114484.7|ENSMUSG00000026096.14|OTTMUSG00000021889.2|OTTMUST00000051978.1|AC153650.3-003|Osgepl1|2283|protein_coding|	0	0	0.3486	0	0	0	0.259463	0.154977	0.189246	0.109373	-0.0728919	0.0665767	FALSE	FALSE
Osgepl1	ENSMUST00000135614.7|ENSMUSG00000026096.14|OTTMUSG00000021889.2|OTTMUST00000051977.2|AC153650.3-002|Osgepl1|1723|nonsense_mediated_decay|	0	0	1.15721	2.00681	0.00798482	0.967644	0	0.173745	0.844368	2.63122	-0.288993	0.0737211	FALSE	FALSE
Osgepl1	ENSMUST00000150115.1|ENSMUSG00000026096.14|OTTMUSG00000021889.2|OTTMUST00000051981.1|AC153650.3-006|Osgepl1|1067|retained_intron|	0	0	2.77464	2.82331	2.6201	0	1.73369	1.9819	2.62802	2.5668	-0.138473	0.00647835	FALSE	FALSE
RP24-93I18.4	ENSMUST00000144660.2|ENSMUSG00000099913.1|OTTMUSG00000021618.7|OTTMUST00000052030.2|RP24-93I18.4-001|RP24-93I18.4|3142|nonsense_mediated_decay|	0	0	0.0552706	0.0903115	0	0	0	0.251265	0.14106	0	-0.0493485	0.17493	FALSE	FALSE
RP24-93I18.3	ENSMUST00000186588.1|ENSMUSG00000101838.6|OTTMUSG00000046894.1|OTTMUST00000121592.1|RP24-93I18.3-002|RP24-93I18.3|637|processed_transcript|	0	0	0	0	0.0626122	0	0	0	0	0	0.0125224	0.805644	FALSE	FALSE
Asnsd1	ENSMUST00000027264.9|ENSMUSG00000026095.15|OTTMUSG00000046895.3|OTTMUST00000051332.3|AC153650.1-001|Asnsd1|2442|protein_coding|	5.79034	5.40404	4.84796	4.97729	5.01593	5.16067	5.59538	4.8198	4.85987	4.77206	0.165559	3.6194e-11	FALSE	FALSE
Asnsd1	ENSMUST00000123519.8|ENSMUSG00000026095.15|OTTMUSG00000046895.3|OTTMUST00000051336.2|AC153650.1-005|Asnsd1|983|protein_coding|	2.70279	3.74793	0.50849	0.632826	0.684615	4.39033	3.79838	0.758921	0.627752	1.54082	-0.567909	0.0107239	FALSE	FALSE
Asnsd1	ENSMUST00000147021.8|ENSMUSG00000026095.15|OTTMUSG00000046895.3|OTTMUST00000051333.3|AC153650.1-002|Asnsd1|1262|nonsense_mediated_decay|	0.447587	0	0.53897	1.87613	1.20459	0	0	1.01341	1.74409	0.670166	0.127922	0.0258295	FALSE	FALSE
Asnsd1	ENSMUST00000154402.2|ENSMUSG00000026095.15|OTTMUSG00000046895.3|OTTMUST00000051335.3|AC153650.1-004|Asnsd1|793|protein_coding|	0	0	0.626314	0.821407	0.385495	0	0	1.07755	2.15688	1.24251	-0.528746	0.031787	FALSE	FALSE
Asnsd1	ENSMUST00000136468.1|ENSMUSG00000026095.15|OTTMUSG00000046895.3|OTTMUST00000051334.1|AC153650.1-003|Asnsd1|658|retained_intron|	0	0.565893	0	0.308954	0.12227	0	0	0.0811542	0.14052	0.541847	0.0467193	0.0967972	FALSE	FALSE
RP24-93I18.5	ENSMUST00000189678.1|ENSMUSG00000100267.1|OTTMUSG00000046896.1|OTTMUST00000121593.1|RP24-93I18.5-001|RP24-93I18.5|323|processed_pseudogene|	0.565631	0	0	0	0	0	0	0	0	0	0.113126	0.392127	FALSE	FALSE
Dnah7a	ENSMUST00000094964.6|ENSMUSG00000096141.2|OTTMUSG00000046899.1|OTTMUST00000121596.1|RP24-93I18.8-001|Dnah7a|12245|protein_coding|	0	0	0.00635117	0	0	0	0	0	0	0	0.00127023	0.997154	FALSE	FALSE
Dnah7a	ENSMUST00000189677.1|ENSMUSG00000096141.2|OTTMUSG00000046899.1|OTTMUST00000121597.1|RP24-93I18.8-002|Dnah7a|732|processed_transcript|	0	0	0.138493	0	0	0	0	0	0.172782	0.129705	-0.0327987	0.233113	FALSE	FALSE
Gm25240	ENSMUST00000174916.1|ENSMUSG00000092657.1|-|-|Gm25240-201|Gm25240|125|miRNA|	0	0	0	0	3.8659	0	0	3.30446	0	2.6686	-0.421432	0.201101	FALSE	FALSE
Stk17b	ENSMUST00000027263.13|ENSMUSG00000026094.14|OTTMUSG00000021434.3|OTTMUST00000050819.1|AC138328.1-001|Stk17b|3293|protein_coding|	3.26026	3.13852	2.94958	3.18433	2.99159	4.65742	4.50183	3.93856	4.8222	3.95365	-1.26988	9.65243e-11	FALSE	TRUE
Stk17b	ENSMUST00000187066.1|ENSMUSG00000026094.14|OTTMUSG00000021434.3|OTTMUST00000121598.1|AC138328.1-002|Stk17b|2121|retained_intron|	0	0	0.13412	0.0297963	0.0965965	0.810478	0.320695	0.283755	1.90178	0.726393	-0.756517	0.00969448	FALSE	FALSE
Stk17b	ENSMUST00000185920.1|ENSMUSG00000026094.14|OTTMUSG00000021434.3|OTTMUST00000121599.2|AC138328.1-003|Stk17b|631|protein_coding|	0	1.51706	3.07967	3.48135	3.12579	0.795458	0	4.42587	5.71886	4.43137	-0.833536	0.00672844	FALSE	FALSE
RP23-414N3.1	ENSMUST00000194911.1|ENSMUSG00000102405.1|OTTMUSG00000046900.1|OTTMUST00000121600.1|RP23-414N3.1-001|RP23-414N3.1|1457|TEC|	0	0	0.32905	0	0.0823197	0	0	0.166929	0.306381	0.35624	-0.083636	0.0696265	FALSE	FALSE
Hecw2	ENSMUST00000120904.7|ENSMUSG00000042807.15|OTTMUSG00000029246.3|OTTMUST00000072479.2|AC150896.1-001|Hecw2|11263|protein_coding|	0	5.77077e-06	0	1.44269e-06	0	0	8.65614e-06	0	1.44269e-06	1.44269e-06	-8.65614e-07	1	FALSE	FALSE
Hecw2	ENSMUST00000087659.10|ENSMUSG00000042807.15|OTTMUSG00000029246.3|-|Hecw2-201|Hecw2|11171|protein_coding|	0	0.0491052	0	0.00735053	0	0	0.0617873	0.00308839	0.0195567	0.016231	-0.00884154	0.521833	FALSE	FALSE
Hecw2	ENSMUST00000152870.1|ENSMUSG00000042807.15|OTTMUSG00000029246.3|OTTMUST00000072493.1|AC150896.1-003|Hecw2|665|processed_transcript|	0	0	0	0	0.0584828	0	0	0.0730936	0.0504557	0	-0.0130133	0.471274	FALSE	FALSE
Hecw2	ENSMUST00000097741.2|ENSMUSG00000042807.15|OTTMUSG00000029246.3|-|Hecw2-202|Hecw2|1132|protein_coding|	0	0	0	0	0	0	0	0	0	0.0206451	-0.00412903	0.971134	FALSE	FALSE
Hecw2	ENSMUST00000146850.1|ENSMUSG00000042807.15|OTTMUSG00000029246.3|OTTMUST00000072480.1|AC150896.1-002|Hecw2|1933|retained_intron|	0	0	0	0	0.0311679	0	0	0.0191568	0.0544915	0.0232795	-0.013152	0.570033	FALSE	FALSE
RP23-259O15.2	ENSMUST00000192858.1|ENSMUSG00000102868.1|OTTMUSG00000046903.1|OTTMUST00000121603.1|RP23-259O15.2-001|RP23-259O15.2|2700|TEC|	0	0	0.0102571	0.021808	0	0	0	0.0459839	0	0.0731224	-0.0174082	0.493051	FALSE	FALSE
Gm25829	ENSMUST00000178275.1|ENSMUSG00000094013.1|-|-|Gm25829-201|Gm25829|107|snRNA|	0	0	5.43206	4.88418	5.95955	4.08999	2.93306	6.3938	5.86851	6.74142	-1.9502	0.000835041	FALSE	TRUE
Ccdc150	ENSMUST00000161988.1|ENSMUSG00000025983.11|OTTMUSG00000034794.2|OTTMUST00000088449.1|RP23-338P10.1-002|Ccdc150|1204|retained_intron|	0.077258	0	0	0.175582	0.0560202	0	0	0	0.0630846	0.23833	0.00148925	0.173929	FALSE	FALSE
Ccdc150	ENSMUST00000027128.10|ENSMUSG00000025983.11|OTTMUSG00000034794.2|OTTMUST00000088448.2|RP23-338P10.1-001|Ccdc150|3807|protein_coding|	0	0	0	0.0476975	0	0	0	0.0970646	0	0	-0.00987342	0.638987	FALSE	FALSE
Ccdc150	ENSMUST00000160472.7|ENSMUSG00000025983.11|OTTMUSG00000034794.2|OTTMUST00000088450.1|RP23-338P10.1-003|Ccdc150|3696|nonsense_mediated_decay|	0.121771	0	0.0453689	0.00718115	0.0835565	0	0	0	0.0581073	0.113763	0.0172015	0.136804	FALSE	FALSE
Ccdc150	ENSMUST00000163072.7|ENSMUSG00000025983.11|OTTMUSG00000034794.2|OTTMUST00000088451.2|RP23-338P10.1-004|Ccdc150|2106|processed_transcript|	0	0	0.0457798	0	0.076295	0	0	0	0	0	0.024415	0.498545	FALSE	FALSE
Ccdc150	ENSMUST00000159682.1|ENSMUSG00000025983.11|OTTMUSG00000034794.2|OTTMUST00000088452.1|RP23-338P10.1-005|Ccdc150|1886|retained_intron|	0	0.063068	0.0289566	0	0	0	0.357909	0	0	0	-0.0531769	0.401879	FALSE	FALSE
Gtf3c3	ENSMUST00000041638.7|ENSMUSG00000041303.7|OTTMUSG00000046944.1|OTTMUST00000121670.1|RP23-338P10.2-001|Gtf3c3|4582|protein_coding|	3.23681	3.13496	2.84805	3.13183	2.88086	2.95287	3.4002	3.36724	3.53535	3.17672	-0.239977	1.42794e-11	FALSE	FALSE
Gtf3c3	ENSMUST00000190419.1|ENSMUSG00000041303.7|OTTMUSG00000046944.1|OTTMUST00000121671.1|RP23-338P10.2-003|Gtf3c3|470|retained_intron|	0	0	0	0	1.0911	0	0	1.64871	0	1.49875	-0.411273	0.141935	FALSE	FALSE
Gtf3c3	ENSMUST00000189906.1|ENSMUSG00000041303.7|OTTMUSG00000046944.1|OTTMUST00000121672.1|RP23-338P10.2-002|Gtf3c3|412|retained_intron|	0	0	3.28659	2.88439	2.88937	0	0	3.7659	4.10491	3.05114	-0.372321	0.0193815	FALSE	FALSE
Pgap1	ENSMUST00000097739.4|ENSMUSG00000073678.4|OTTMUSG00000046957.1|OTTMUST00000121692.1|RP23-338P10.3-001|Pgap1|10583|protein_coding|	0	0.0105178	0	0	0	0.228987	0.300045	0	0.0505769	0.00712659	-0.115244	0.0807899	FALSE	FALSE
Pgap1	ENSMUST00000185817.1|ENSMUSG00000073678.4|OTTMUSG00000046957.1|OTTMUST00000121693.1|RP23-338P10.3-004|Pgap1|1408|retained_intron|	0	0	0	0	0	0	0	0.15903	0	0.126183	-0.0570425	0.205066	FALSE	FALSE
Pgap1	ENSMUST00000187949.1|ENSMUSG00000073678.4|OTTMUSG00000046957.1|OTTMUST00000121694.1|RP23-338P10.3-003|Pgap1|3247|retained_intron|	0	0	0.0322292	0.0177908	0.0408251	0	0.210055	0.0321375	0.0388997	0.0952183	-0.057093	0.0911362	FALSE	FALSE
Pgap1	ENSMUST00000189506.1|ENSMUSG00000073678.4|OTTMUSG00000046957.1|OTTMUST00000121695.1|RP23-338P10.3-002|Pgap1|3025|retained_intron|	0	0	0	0	0	0	0	0	0	0.012746	-0.0025492	0.988688	FALSE	FALSE
RP24-290F15.1	ENSMUST00000194316.1|ENSMUSG00000104136.1|OTTMUSG00000046958.1|OTTMUST00000121696.1|RP24-290F15.1-001|RP24-290F15.1|1661|TEC|	0	0	0.274381	0.297099	0.34485	0	0	0.854842	0.92366	0.439894	-0.260413	0.0286157	FALSE	FALSE
Ankrd44	ENSMUST00000189563.1|ENSMUSG00000052331.14|OTTMUSG00000042322.3|OTTMUST00000121698.1|RP24-97J22.1-014|Ankrd44|3274|retained_intron|	0.436408	0.853742	0.273377	0.746357	0.333388	2.87204	2.71723	1.2193	1.61581	1.53512	-1.46325	5.47924e-05	FALSE	FALSE
Ankrd44	ENSMUST00000179030.7|ENSMUSG00000052331.14|OTTMUSG00000042322.3|OTTMUST00000111387.1|RP24-97J22.1-001|Ankrd44|6140|protein_coding|	1.47415	1.07194	0.4504	0.539881	0.684087	1.69181	2.6587	2.04083	1.99701	1.90495	-1.21457	1.74019e-06	FALSE	FALSE
Ankrd44	ENSMUST00000044359.15|ENSMUSG00000052331.14|OTTMUSG00000042322.3|-|Ankrd44-201|Ankrd44|6192|protein_coding|	0	0	0.000158688	0	0	0	0	0	0	0	3.17375e-05	0.999998	FALSE	FALSE
Ankrd44	ENSMUST00000178156.7|ENSMUSG00000052331.14|OTTMUSG00000042322.3|OTTMUST00000111388.1|RP24-97J22.1-012|Ankrd44|980|protein_coding|	1.22352	0.988078	0.203935	0.21058	0.156719	3.3827	3.56083	0.83807	1.21579	1.14879	-1.47267	0.00311062	FALSE	FALSE
Ankrd44	ENSMUST00000178226.2|ENSMUSG00000052331.14|OTTMUSG00000042322.3|OTTMUST00000111389.1|RP24-97J22.1-004|Ankrd44|2368|protein_coding|	0	0	0.62542	0.538923	0.166794	0	0	1.82827	1.01431	1.88587	-0.679463	0.0280745	FALSE	FALSE
Ankrd44	ENSMUST00000177704.7|ENSMUSG00000052331.14|OTTMUSG00000042322.3|OTTMUST00000111390.1|RP24-97J22.1-007|Ankrd44|2533|retained_intron|	0	0	0.0160298	0.0413593	0.0204346	0	0	0.161098	0.106216	0.0998109	-0.0578602	0.0703079	FALSE	FALSE
Ankrd44	ENSMUST00000179242.1|ENSMUSG00000052331.14|OTTMUSG00000042322.3|OTTMUST00000111391.1|RP24-97J22.1-011|Ankrd44|496|retained_intron|	0	0	0.629377	0	1.683	0	0	2.34533	2.12343	1.78876	-0.789028	0.0330758	FALSE	FALSE
Ankrd44	ENSMUST00000179398.1|ENSMUSG00000052331.14|OTTMUSG00000042322.3|OTTMUST00000111392.1|RP24-97J22.1-013|Ankrd44|1856|retained_intron|	0	0	0.0158429	0	0	0	0	0.0415949	0.437772	0.306617	-0.154028	0.0978427	FALSE	FALSE
Ankrd44	ENSMUST00000178685.1|ENSMUSG00000052331.14|OTTMUSG00000042322.3|OTTMUST00000111393.1|RP24-97J22.1-006|Ankrd44|1606|retained_intron|	0	0	0.112563	0.130068	0.220225	0.207389	0.118386	0.453729	0.244158	0.632312	-0.238624	0.00337772	FALSE	FALSE
Ankrd44	ENSMUST00000178935.7|ENSMUSG00000052331.14|OTTMUSG00000042322.3|OTTMUST00000111394.1|RP24-97J22.1-003|Ankrd44|2299|retained_intron|	0	0	0.0293766	0.101604	0.109057	0	0	0.517576	0.361681	0.435333	-0.21491	0.0242019	FALSE	FALSE
Ankrd44	ENSMUST00000177919.7|ENSMUSG00000052331.14|OTTMUSG00000042322.3|OTTMUST00000111395.1|RP24-97J22.1-010|Ankrd44|639|retained_intron|	0.545717	1.7447	0.506041	1.18815	1.17476	1.50142	0	2.57086	1.83184	3.06767	-0.762486	0.001793	FALSE	FALSE
Ankrd44	ENSMUST00000180189.7|ENSMUSG00000052331.14|OTTMUSG00000042322.3|OTTMUST00000111396.1|RP24-97J22.1-005|Ankrd44|1362|processed_transcript|	0	0	0.0972359	0.0458008	0	0	0	0.380954	0	0.511835	-0.149951	0.123965	FALSE	FALSE
Ankrd44	ENSMUST00000180327.7|ENSMUSG00000052331.14|OTTMUSG00000042322.3|OTTMUST00000111397.1|RP24-97J22.1-002|Ankrd44|2501|retained_intron|	0	0	0.131541	0.176886	0	0	0	0.571242	0.995817	0.901399	-0.432006	0.026223	FALSE	FALSE
Ankrd44	ENSMUST00000178905.1|ENSMUSG00000052331.14|OTTMUSG00000042322.3|OTTMUST00000111398.1|RP24-97J22.1-009|Ankrd44|767|processed_transcript|	0	0.0953992	2.88539e-06	0.200011	0.291757	0	2.33722	1.46672	1.60716	2.06157	-1.3771	0.00160811	FALSE	FALSE
Ankrd44	ENSMUST00000177679.1|ENSMUSG00000052331.14|OTTMUSG00000042322.3|OTTMUST00000111399.2|RP24-97J22.1-008|Ankrd44|519|protein_coding|	0.679877	0	1.17074	0.704355	0.41045	0	0	1.41213	0.773267	2.14036	-0.272066	0.0253521	FALSE	FALSE
RP24-97J22.2	ENSMUST00000190007.6|ENSMUSG00000101674.6|OTTMUSG00000046960.1|OTTMUST00000121699.1|RP24-97J22.2-001|RP24-97J22.2|633|antisense|	0	0	0	0	0	0	0	0.258453	0	0	-0.0516905	0.445248	FALSE	FALSE
RP24-97J22.2	ENSMUST00000188243.1|ENSMUSG00000101674.6|OTTMUSG00000046960.1|OTTMUST00000121700.1|RP24-97J22.2-002|RP24-97J22.2|2117|antisense|	0	0	0.0314263	0	0.0299701	0	0	0	0.505742	0.133074	-0.115484	0.228508	FALSE	FALSE
RP23-388I22.1	ENSMUST00000191996.1|ENSMUSG00000102503.1|OTTMUSG00000046961.1|OTTMUST00000121701.1|RP23-388I22.1-001|RP23-388I22.1|1410|TEC|	0	0	0	0.111166	0.122923	0	0	0.208035	0.338739	0.516506	-0.165838	0.0439626	FALSE	FALSE
RP23-68O7.2	ENSMUST00000193052.1|ENSMUSG00000102642.1|OTTMUSG00000046963.1|OTTMUST00000121703.1|RP23-68O7.2-001|RP23-68O7.2|2750|TEC|	0	0	0.00973413	0	0	0	0	0	0.228969	0.0259742	-0.0490418	0.379463	FALSE	FALSE
Sf3b1	ENSMUST00000027127.13|ENSMUSG00000025982.13|OTTMUSG00000046964.1|OTTMUST00000121704.1|RP23-68O7.3-001|Sf3b1|6195|protein_coding|	6.2166	6.12168	5.6492	5.90844	5.86878	6.11394	6.28716	6.22595	6.25057	6.33956	-0.290495	1.08219e-14	FALSE	FALSE
Sf3b1	ENSMUST00000190175.1|ENSMUSG00000025982.13|OTTMUSG00000046964.1|OTTMUST00000121705.1|RP23-68O7.3-004|Sf3b1|3350|retained_intron|	0	0	0	0	0.0149308	0.0124314	0.131184	0	0	0.145008	-0.0547385	0.175835	FALSE	FALSE
Sf3b1	ENSMUST00000185429.1|ENSMUSG00000025982.13|OTTMUSG00000046964.1|OTTMUST00000121706.1|RP23-68O7.3-005|Sf3b1|3589|retained_intron|	0.153709	0	0.11819	0.151856	0.0862715	0.0656412	0.625588	0.47829	0.625232	0.264357	-0.309816	0.00154542	FALSE	FALSE
Sf3b1	ENSMUST00000187500.6|ENSMUSG00000025982.13|OTTMUSG00000046964.1|OTTMUST00000121707.1|RP23-68O7.3-003|Sf3b1|3403|retained_intron|	0.462767	0	2.79003	2.9009	2.70757	0.0724118	0.986778	3.96697	4.5326	4.03791	-0.947081	0.00670619	FALSE	FALSE
Sf3b1	ENSMUST00000188859.6|ENSMUSG00000025982.13|OTTMUSG00000046964.1|OTTMUST00000121708.1|RP23-68O7.3-006|Sf3b1|628|retained_intron|	0.57956	0	0	0	0.988895	0.303662	0	1.50248	0.49419	0.682213	-0.282817	0.0410426	FALSE	FALSE
Sf3b1	ENSMUST00000191303.1|ENSMUSG00000025982.13|OTTMUSG00000046964.1|OTTMUST00000121709.1|RP23-68O7.3-002|Sf3b1|600|nonsense_mediated_decay|	1.56518	2.18738	4.22136	2.74169	3.54691	0	2.04361	3.32174	2.71638	3.43675	0.54881	0.000287216	FALSE	FALSE
Sf3b1	ENSMUST00000189051.1|ENSMUSG00000025982.13|OTTMUSG00000046964.1|OTTMUST00000121710.1|RP23-68O7.3-007|Sf3b1|804|processed_transcript|	0	0	0.996334	2.32335	0.866636	0	0	1.71857	3.63066	2.83659	-0.799898	0.0335637	FALSE	FALSE
Sf3b1	ENSMUST00000188419.1|ENSMUSG00000025982.13|OTTMUSG00000046964.1|OTTMUST00000121711.1|RP23-68O7.3-008|Sf3b1|711|retained_intron|	0	0.413244	1.71001	3.82093	2.34396	0	1.03937	3.15451	4.1524	3.96895	-0.805418	0.00941905	FALSE	FALSE
RP23-16N14.2	ENSMUST00000193614.1|ENSMUSG00000103030.1|OTTMUSG00000046966.1|OTTMUST00000121713.1|RP23-16N14.2-001|RP23-16N14.2|1794|TEC|	0	0.0669558	0.0858665	0.0529695	0.0164678	0	0	0.204767	0.180521	0	-0.0326056	0.116021	FALSE	FALSE
Coq10b	ENSMUST00000087617.10|ENSMUSG00000025981.13|OTTMUSG00000046967.1|OTTMUST00000121714.1|RP23-16N14.3-004|Coq10b|834|protein_coding|	0	0	0.657627	0.199984	2.17824	1.42254	0	0.591896	1.72832	1.62245	-0.46587	0.0236852	FALSE	FALSE
Coq10b	ENSMUST00000027125.6|ENSMUSG00000025981.13|OTTMUSG00000046967.1|OTTMUST00000121715.1|RP23-16N14.3-001|Coq10b|1733|protein_coding|	3.2951	3.22435	3.109	3.12384	2.82407	2.9684	3.45596	2.829	3.12398	2.51103	0.137599	3.16898e-10	FALSE	FALSE
Coq10b	ENSMUST00000185474.1|ENSMUSG00000025981.13|OTTMUSG00000046967.1|OTTMUST00000121716.1|RP23-16N14.3-002|Coq10b|1225|retained_intron|	0	0	0.4093	0.308198	0.326143	0	0	1.22051	2.29061	0.939466	-0.681389	0.0393844	FALSE	FALSE
Coq10b	ENSMUST00000185918.1|ENSMUSG00000025981.13|OTTMUSG00000046967.1|OTTMUST00000121717.1|RP23-16N14.3-003|Coq10b|2119|retained_intron|	0.156055	0	0	0	0.068994	0	0	0.0369773	0.538097	0	-0.0700051	0.319522	FALSE	FALSE
RP23-16N14.5	ENSMUST00000190239.1|ENSMUSG00000101122.1|OTTMUSG00000046968.1|OTTMUST00000121718.1|RP23-16N14.5-001|RP23-16N14.5|806|processed_pseudogene|	0	0	0.282748	0.559646	0.462991	0	0.252531	0.219089	1.35936	0.413069	-0.187732	0.052426	FALSE	FALSE
Hspd1	ENSMUST00000027123.14|ENSMUSG00000025980.14|OTTMUSG00000021770.4|OTTMUST00000051674.1|AC108391.1-001|Hspd1|2423|protein_coding|	9.38316	9.28948	7.88747	8.08162	7.96538	8.50703	8.52171	7.06588	6.99097	7.00002	0.9043	5.00838e-10	FALSE	FALSE
Hspd1	ENSMUST00000127861.7|ENSMUSG00000025980.14|OTTMUSG00000021770.4|OTTMUST00000051675.4|AC108391.1-002|Hspd1|863|protein_coding|	4.9777	4.90184	3.55741	3.41994	3.59981	3.93461	4.51877	3.60831	3.11786	2.89459	0.476514	1.33748e-07	FALSE	FALSE
Hspd1	ENSMUST00000144077.2|ENSMUSG00000025980.14|OTTMUSG00000021770.4|OTTMUST00000051676.4|AC108391.1-003|Hspd1|528|protein_coding|	3.08164	2.06937	6.17354	5.40817	6.56627	0	0	5.13439	2.05229	5.26226	2.17001	0.00178053	FALSE	FALSE
Hspe1	ENSMUST00000075242.6|ENSMUSG00000073676.4|OTTMUSG00000021821.1|OTTMUST00000051785.1|AC108391.2-001|Hspe1|774|protein_coding|	9.41072	9.32271	8.29841	8.61135	8.36385	8.84953	8.3631	7.14615	7.33455	7.22071	1.0186	9.19728e-11	TRUE	FALSE
Hspe1	ENSMUST00000134628.1|ENSMUSG00000073676.4|OTTMUSG00000021821.1|OTTMUST00000051786.1|AC108391.2-002|Hspe1|964|retained_intron|	0.584713	0	0.896328	0.929667	1.3511	0	0	1.24646	0.858788	0.718762	0.18756	0.00834818	FALSE	FALSE
RP23-16N14.6	ENSMUST00000185999.1|ENSMUSG00000100736.1|OTTMUSG00000046970.1|OTTMUST00000121720.1|RP23-16N14.6-001|RP23-16N14.6|794|processed_pseudogene|	0	0	0	0	0.0455045	0	0	0	0	0	0.0091009	0.880296	FALSE	FALSE
RP23-16N14.1	ENSMUST00000160730.1|ENSMUSG00000089670.1|OTTMUSG00000034751.1|OTTMUST00000088320.1|RP23-16N14.1-001|RP23-16N14.1|991|processed_pseudogene|	0	0	0.0665976	0	0.0348707	0	0	0	0	0	0.0202937	0.587684	FALSE	FALSE
Mob4	ENSMUST00000159311.7|ENSMUSG00000025979.13|OTTMUSG00000034749.4|OTTMUST00000088314.1|RP23-93M3.1-003|Mob4|1816|protein_coding|	0	0	2.72707	3.02276	2.87237	2.38908	1.26288	3.8046	4.06122	3.87949	-1.35501	0.000933368	FALSE	FALSE
Mob4	ENSMUST00000162364.7|ENSMUSG00000025979.13|OTTMUSG00000034749.4|OTTMUST00000088312.1|RP23-93M3.1-001|Mob4|2840|protein_coding|	3.30734	3.1484	1.17618	1.65128	1.38433	3.37152	4.05554	1.61357	2.15644	2.07199	-0.520304	0.000111342	FALSE	FALSE
Mob4	ENSMUST00000162930.7|ENSMUSG00000025979.13|OTTMUSG00000034749.4|OTTMUST00000088313.1|RP23-93M3.1-002|Mob4|3555|retained_intron|	0	0.0960338	0	0	0.228431	0	0	0.509003	0.962868	0.360396	-0.30156	0.0488725	FALSE	FALSE
Mob4	ENSMUST00000027122.13|ENSMUSG00000025979.13|OTTMUSG00000034749.4|OTTMUST00000088317.1|RP23-93M3.1-006|Mob4|745|protein_coding|	0	0.000138492	4.67077	5.03796	4.65006	2.96854	0	4.45784	5.77429	5.21528	-0.811404	0.00593736	FALSE	FALSE
Mob4	ENSMUST00000161122.1|ENSMUSG00000025979.13|OTTMUSG00000034749.4|OTTMUST00000088315.1|RP23-93M3.1-004|Mob4|1143|nonsense_mediated_decay|	0	0	1.37541	2.73857	1.30714	0	0	1.79033	2.84716	1.16633	-0.0765418	0.0365869	FALSE	FALSE
Mob4	ENSMUST00000162553.1|ENSMUSG00000025979.13|OTTMUSG00000034749.4|OTTMUST00000088316.3|RP23-93M3.1-005|Mob4|901|protein_coding|	0.637313	0	1.98601	1.05054	1.71471	0	0	1.75931	2.71222	1.9545	-0.207489	0.0144383	FALSE	FALSE
Mob4	ENSMUST00000159743.1|ENSMUSG00000025979.13|OTTMUSG00000034749.4|OTTMUST00000088318.1|RP23-93M3.1-007|Mob4|357|retained_intron|	0	0	4.35464	4.72542	4.59092	0	1.0002	4.68765	5.81744	5.3116	-0.629181	0.0118136	FALSE	FALSE
Mob4	ENSMUST00000187422.1|ENSMUSG00000025979.13|OTTMUSG00000034749.4|OTTMUST00000121721.1|RP23-93M3.1-008|Mob4|888|retained_intron|	0	0	0.0820608	0.400735	0	0	0	0.592492	1.10704	0.412003	-0.325747	0.0537677	FALSE	FALSE
RP23-93M3.2	ENSMUST00000161440.1|ENSMUSG00000061863.6|OTTMUSG00000034750.1|OTTMUST00000088319.1|RP23-93M3.2-001|RP23-93M3.2|307|processed_pseudogene|	0	0	0.671453	0	1.15976	0	0	0	0	0	0.366243	0.131537	FALSE	FALSE
Rftn2	ENSMUST00000027121.14|ENSMUSG00000025978.14|OTTMUSG00000021806.2|OTTMUST00000051756.1|AC122889.1-001|Rftn2|3677|protein_coding|	0	0	0.137976	0.127837	0.13804	1.74351	2.16395	1.31797	1.84768	1.5355	-1.64095	1.86524e-07	FALSE	FALSE
Rftn2	ENSMUST00000132055.7|ENSMUSG00000025978.14|OTTMUSG00000021806.2|OTTMUST00000051757.2|AC122889.1-002|Rftn2|1870|nonsense_mediated_decay|	0.176288	0.124617	0.1661	0.140656	0	0	0	0.708987	0.426952	0.965805	-0.298817	0.0288264	FALSE	FALSE
Rftn2	ENSMUST00000114428.2|ENSMUSG00000025978.14|OTTMUSG00000021806.2|OTTMUST00000051759.1|AC122889.1-004|Rftn2|2012|protein_coding|	0	0	0	0	0	0	0	0.237916	0.124472	0	-0.0724777	0.195835	FALSE	FALSE
Rftn2	ENSMUST00000133294.1|ENSMUSG00000025978.14|OTTMUSG00000021806.2|OTTMUST00000051760.1|AC122889.1-005|Rftn2|602|processed_transcript|	0	0	0	0	0	0	1.22127	1.05401	1.19081	0.6405	-0.821318	0.00196901	FALSE	FALSE
RP23-130K20.1	ENSMUST00000181563.1|ENSMUSG00000097649.2|OTTMUSG00000046971.2|OTTMUST00000121722.1|RP23-130K20.1-001|RP23-130K20.1|1943|antisense|	0	0	0	0	0	0	0	0	0.0741327	0	-0.0148265	0.75717	FALSE	FALSE
RP23-130K20.1	ENSMUST00000209801.1|ENSMUSG00000097649.2|OTTMUSG00000046971.2|OTTMUST00000148627.1|RP23-130K20.1-002|RP23-130K20.1|751|antisense|	0	0	0	0	0	0	0	0	0.196022	0.282237	-0.0956517	0.151027	FALSE	FALSE
Mars2	ENSMUST00000061334.9|ENSMUSG00000046994.9|OTTMUSG00000046972.2|OTTMUST00000121723.2|RP23-130K20.2-001|Mars2|11294|protein_coding|	2.69539	2.45935	1.86831	2.06145	2.11736	2.22238	2.27532	1.63854	1.54426	1.62009	0.380252	5.79637e-08	FALSE	FALSE
Boll	ENSMUST00000161810.1|ENSMUSG00000025977.15|OTTMUSG00000030118.9|OTTMUST00000074813.2|AC122223.1-005|Boll|535|nonsense_mediated_decay|	0.27092	0	0.294897	0.257131	0.0189888	0.296228	1.00532	0.109306	0.829384	0	-0.27966	0.0269031	FALSE	FALSE
Boll	ENSMUST00000173983.7|ENSMUSG00000025977.15|OTTMUSG00000030118.9|OTTMUST00000077676.2|AC122223.1-004|Boll|2635|protein_coding|	0.19121	0	0.0299136	0	0.0661581	0.448127	0	0.0340706	0.0348284	0.0905784	-0.0640645	0.162066	FALSE	FALSE
Boll	ENSMUST00000114423.6|ENSMUSG00000025977.15|OTTMUSG00000030118.9|OTTMUST00000074608.4|AC122223.1-002|Boll|1106|protein_coding|	0	0	0	0	0	0	0	0	0	0.139365	-0.0278729	0.56514	FALSE	FALSE
Boll	ENSMUST00000087585.9|ENSMUSG00000025977.15|OTTMUSG00000030118.9|OTTMUST00000074610.2|AC122223.1-001|Boll|882|protein_coding|	0.304059	0.48235	0.348554	0.121457	0.158597	0	0	0	0.790817	0.865998	-0.0483597	0.0454159	FALSE	FALSE
Boll	ENSMUST00000159564.8|ENSMUSG00000025977.15|OTTMUSG00000030118.9|OTTMUST00000095998.1|AC122223.1-006|Boll|751|nonsense_mediated_decay|	0	0	0	0	0	0	0	0.208482	0	0	-0.0416965	0.476661	FALSE	FALSE
Boll	ENSMUST00000159398.1|ENSMUSG00000025977.15|OTTMUSG00000030118.9|OTTMUST00000074609.1|AC122223.1-003|Boll|658|protein_coding|	0	0.282907	0	0.246643	0	0	1.58554	0	0.897298	0.132864	-0.41723	0.100687	FALSE	FALSE
Boll	ENSMUST00000174065.1|ENSMUSG00000025977.15|OTTMUSG00000030118.9|OTTMUST00000096025.1|AC122223.1-007|Boll|147|processed_transcript|	0	0	0	1.92793	0	0	0	0	3.25655	2.89474	-0.844674	0.136167	FALSE	FALSE
AC122223.2	ENSMUST00000162574.1|ENSMUSG00000100215.1|OTTMUSG00000030219.1|OTTMUST00000074812.1|AC122223.2-001|AC122223.2|396|processed_pseudogene|	0.415983	1.77846	0.544914	0.41797	0.381021	3.71827	0.624524	0.722646	0	0.22064	-0.349547	0.0843886	FALSE	FALSE
RP23-130K20.4	ENSMUST00000191444.1|ENSMUSG00000101945.1|OTTMUSG00000046975.1|OTTMUST00000121726.1|RP23-130K20.4-001|RP23-130K20.4|348|processed_pseudogene|	0	0.520903	0.230726	0	0.76857	0	0	0	0	0	0.30404	0.0488701	FALSE	FALSE
Plcl1	ENSMUST00000042986.9|ENSMUSG00000038349.10|OTTMUSG00000046977.2|OTTMUST00000121728.2|RP24-278B15.1-001|Plcl1|6580|protein_coding|	0.214216	0.229599	0.03432	0.0458902	0.0667657	0.922657	1.98567	0.765387	0.848877	0.912841	-0.968929	0.000264605	FALSE	FALSE
Plcl1	ENSMUST00000187059.1|ENSMUSG00000038349.10|OTTMUSG00000046977.2|OTTMUST00000121729.1|RP24-278B15.1-002|Plcl1|402|processed_transcript|	0	1.33477	0	0	0.367462	2.14415	2.13149	0.562877	1.24145	1.22928	-1.1214	0.00131987	FALSE	FALSE
RP23-453N3.4	ENSMUST00000193928.1|ENSMUSG00000102145.1|OTTMUSG00000047007.1|OTTMUST00000121773.1|RP23-453N3.4-001|RP23-453N3.4|5027|TEC|	0.0245707	0.0257999	0.107146	0.122898	0.134041	0	0	0.448585	0.473242	0.36376	-0.174226	0.019623	FALSE	FALSE
RP23-453N3.5	ENSMUST00000186507.1|ENSMUSG00000100309.1|OTTMUSG00000047008.1|OTTMUST00000121774.1|RP23-453N3.5-001|RP23-453N3.5|951|processed_pseudogene|	0	0	0	0	0	0	0	0	0.601309	0	-0.120262	0.390371	FALSE	FALSE
RP24-421N21.1	ENSMUST00000189293.1|ENSMUSG00000099950.1|OTTMUSG00000047011.1|OTTMUST00000121777.1|RP24-421N21.1-001|RP24-421N21.1|1906|lincRNA|	0	0	0	0	0	0	0	0	0.0525355	0	-0.0105071	0.849724	FALSE	FALSE
RP23-478I8.1	ENSMUST00000185232.1|ENSMUSG00000100944.1|OTTMUSG00000047013.1|OTTMUST00000121781.1|RP23-478I8.1-001|RP23-478I8.1|156|processed_pseudogene|	9.28188	9.3623	12.5411	12.3223	12.4429	8.56657	9.64632	12.1576	12.1514	12.1326	0.259209	2.74695e-08	FALSE	FALSE
Satb2	ENSMUST00000177424.1|ENSMUSG00000038331.15|OTTMUSG00000023028.5|OTTMUST00000104375.1|AC131072.1-003|Satb2|4694|protein_coding|	0.0980058	0	0.00667001	0.00603083	0.0331305	0.589456	0.146092	0	0.0528638	0.0146724	-0.131849	0.165419	FALSE	FALSE
RP24-123J3.1	ENSMUST00000185204.1|ENSMUSG00000087022.4|OTTMUSG00000040158.2|OTTMUST00000120187.1|RP24-123J3.1-002|RP24-123J3.1|2628|antisense|	0	0.0442178	0	0	0.0411532	0	0	0	0	0	0.0170742	0.658355	FALSE	FALSE
RP24-123J3.1	ENSMUST00000195462.1|ENSMUSG00000087022.4|OTTMUSG00000040158.2|OTTMUST00000120188.1|RP24-123J3.1-003|RP24-123J3.1|2862|TEC|	0	0.0404085	0	0	0	0.0849187	0.0632296	0	0.0112652	0	-0.023801	0.349332	FALSE	FALSE
RP24-77I21.1	ENSMUST00000188353.1|ENSMUSG00000101129.1|OTTMUSG00000047045.1|OTTMUST00000121823.1|RP24-77I21.1-001|RP24-77I21.1|977|processed_pseudogene|	0	0	0	0	0.0337169	0	0	0.0439492	0	0	-0.00204646	0.837179	FALSE	FALSE
RP24-77I21.2	ENSMUST00000181949.2|ENSMUSG00000097519.2|OTTMUSG00000047046.1|OTTMUST00000121824.1|RP24-77I21.2-001|RP24-77I21.2|2052|lincRNA|	1.33643	1.5826	1.36081	1.17539	1.21833	1.28265	0.875045	0.806623	0.471215	0.475711	0.552462	1.27303e-06	FALSE	FALSE
RP24-77I21.3	ENSMUST00000042734.2|ENSMUSG00000038323.3|OTTMUSG00000047047.1|OTTMUST00000121825.1|RP24-77I21.3-001|RP24-77I21.3|3008|protein_coding|	2.47667	1.7736	2.73069	3.22306	2.92692	1.95419	1.97522	2.5349	2.79783	2.48752	0.276256	1.52758e-07	FALSE	FALSE
RP24-77I21.3	ENSMUST00000185952.1|ENSMUSG00000038323.3|OTTMUSG00000047047.1|OTTMUST00000121826.1|RP24-77I21.3-002|RP24-77I21.3|541|processed_transcript|	0	0.881643	0.452197	1.03646	0.71784	0	0	0.841152	0.220174	0.722866	0.260789	0.00905102	FALSE	FALSE
RP24-77I21.3	ENSMUST00000187255.1|ENSMUSG00000038323.3|OTTMUSG00000047047.1|OTTMUST00000121827.1|RP24-77I21.3-003|RP24-77I21.3|344|processed_transcript|	1.33937	1.52254	0	0.614723	0.483284	0	0	0	0	0.968445	0.598295	0.0211114	FALSE	FALSE
Tyw5	ENSMUST00000162686.7|ENSMUSG00000048495.16|OTTMUSG00000029759.10|OTTMUST00000073912.1|AC161493.2-001|Tyw5|1847|protein_coding|	3.17826	3.54865	0.411974	0.578461	0.709455	2.33591	2.76421	0	0	0.593084	0.54672	0.0284533	FALSE	FALSE
Tyw5	ENSMUST00000097732.10|ENSMUSG00000048495.16|OTTMUSG00000029759.10|OTTMUST00000073855.3|AC161493.2-002|Tyw5|1754|retained_intron|	0	0	0.452813	0.0560743	0.04293	0	0	0.313233	0.524311	0.440654	-0.145276	0.0520545	FALSE	FALSE
Tyw5	ENSMUST00000079998.12|ENSMUSG00000048495.16|OTTMUSG00000029759.10|OTTMUST00000073914.2|AC161493.2-004|Tyw5|1398|nonsense_mediated_decay|	0	0	0	0.182188	0	0	0	0	0.578118	0	-0.079186	0.390155	FALSE	FALSE
Tyw5	ENSMUST00000162663.1|ENSMUSG00000048495.16|OTTMUSG00000029759.10|OTTMUST00000075736.1|AC161493.2-011|Tyw5|478|processed_transcript|	1.10012	0	3.25192	3.14832	2.81451	0	0.992191	3.14553	3.00716	3.65391	-0.0967809	0.00450001	FALSE	FALSE
Tyw5	ENSMUST00000161727.7|ENSMUSG00000048495.16|OTTMUSG00000029759.10|OTTMUST00000075735.1|AC161493.2-010|Tyw5|866|retained_intron|	0.723401	0	0	0	0	0	0	0	0.175611	0	0.109558	0.385635	FALSE	FALSE
Tyw5	ENSMUST00000160837.7|ENSMUSG00000048495.16|OTTMUSG00000029759.10|OTTMUST00000073917.3|AC161493.2-007|Tyw5|766|protein_coding|	0	0.259562	3.04696	3.54602	2.97154	0	0	3.27708	3.5405	2.94533	0.0122357	0.0159134	FALSE	FALSE
Tyw5	ENSMUST00000161092.1|ENSMUSG00000048495.16|OTTMUSG00000029759.10|OTTMUST00000073918.1|AC161493.2-008|Tyw5|476|retained_intron|	0	0	0.84541	0	0	0	0	1.60198	0.602058	0	-0.271725	0.203611	FALSE	FALSE
Tyw5	ENSMUST00000163039.7|ENSMUSG00000048495.16|OTTMUSG00000029759.10|OTTMUST00000075720.3|AC161493.2-009|Tyw5|454|processed_transcript|	0	0	3.20637	3.08546	2.8092	0	0	2.92487	3.29538	3.70305	-0.164455	0.0189173	FALSE	FALSE
Tyw5	ENSMUST00000160118.4|ENSMUSG00000048495.16|OTTMUSG00000029759.10|OTTMUST00000073916.1|AC161493.2-006|Tyw5|695|nonsense_mediated_decay|	0.787889	0	2.74109e-05	0	0.516092	0	0	0.345989	0	1.17362	-0.0431203	0.168119	FALSE	FALSE
Tyw5	ENSMUST00000161780.2|ENSMUSG00000048495.16|OTTMUSG00000029759.10|OTTMUST00000073913.2|AC161493.2-003|Tyw5|708|retained_intron|	0.579547	0.5116	0.562683	0.978737	0.294311	1.45118	2.42978	1.74048	1.27226	0.523024	-0.897969	0.000225283	FALSE	FALSE
Maip1	ENSMUST00000027114.5|ENSMUSG00000025971.6|OTTMUSG00000029760.4|OTTMUST00000073856.1|AC161493.1-001|Maip1|3540|protein_coding|	3.07109	3.0829	2.75527	2.85076	3.04333	3.01414	2.93554	2.44368	2.55364	2.45548	0.280175	8.39464e-11	FALSE	FALSE
Maip1	ENSMUST00000185709.1|ENSMUSG00000025971.6|OTTMUSG00000029760.4|OTTMUST00000121828.1|AC161493.1-003|Maip1|4874|retained_intron|	0.136535	0.109723	0.0824587	0.359032	0.154152	0.468666	0.532334	0.398404	0.368486	0.0667478	-0.198547	0.000676444	FALSE	FALSE
RP23-433B11.2	ENSMUST00000188636.1|ENSMUSG00000101826.1|OTTMUSG00000047048.1|OTTMUST00000121829.1|RP23-433B11.2-001|RP23-433B11.2|890|processed_pseudogene|	0	0	0	0	0	0.156164	1.00901	0	0	0	-0.233034	0.271827	FALSE	FALSE
RP23-433B11.1	ENSMUST00000194005.1|ENSMUSG00000102685.1|OTTMUSG00000047049.1|OTTMUST00000121830.1|RP23-433B11.1-001|RP23-433B11.1|2812|TEC|	0	0	0.10398	0.0585506	0.0449858	0	0	0.0294062	0.0582929	0.145336	-0.00510378	0.141218	FALSE	FALSE
Spats2l	ENSMUST00000172068.7|ENSMUSG00000038305.14|OTTMUSG00000035161.9|OTTMUST00000089547.3|RP24-123P22.2-006|Spats2l|1021|protein_coding|	0	0	0	0	0	0	0	0	0.386996	0	-0.0773993	0.40899	FALSE	FALSE
Spats2l	ENSMUST00000163239.7|ENSMUSG00000038305.14|OTTMUSG00000035161.9|OTTMUST00000092866.3|RP24-123P22.2-010|Spats2l|2313|protein_coding|	0	0	0	0	0	0	0	0.0173105	0	0	-0.0034621	0.979436	FALSE	FALSE
Spats2l	ENSMUST00000167971.7|ENSMUSG00000038305.14|OTTMUSG00000035161.9|OTTMUST00000089549.4|RP24-123P22.2-008|Spats2l|691|protein_coding|	0	0	0	0	0	0.310891	0	0.217953	0	0	-0.105769	0.144352	FALSE	FALSE
Spats2l	ENSMUST00000170139.7|ENSMUSG00000038305.14|OTTMUSG00000035161.9|OTTMUST00000092868.3|RP24-123P22.2-012|Spats2l|2315|protein_coding|	0	0	0	0	0	0	0	0.00576933	0	0	-0.00115387	0.99765	FALSE	FALSE
Spats2l	ENSMUST00000164302.7|ENSMUSG00000038305.14|OTTMUSG00000035161.9|OTTMUST00000092867.2|RP24-123P22.2-011|Spats2l|2088|protein_coding|	0	0	0	0	0	0	0	0.0447172	0.0324874	0.0177124	-0.0189834	0.586999	FALSE	FALSE
Spats2l	ENSMUST00000167085.7|ENSMUSG00000038305.14|OTTMUSG00000035161.9|OTTMUST00000089542.2|RP24-123P22.2-001|Spats2l|3929|protein_coding|	0.0278915	0	0	0	0	0.775403	0.329389	0.067775	0.17322	0	-0.263579	0.0579165	FALSE	FALSE
Spats2l	ENSMUST00000169772.2|ENSMUSG00000038305.14|OTTMUSG00000035161.9|OTTMUST00000089543.1|RP24-123P22.2-002|Spats2l|2311|protein_coding|	0	0	0	0	0	0	0	0.0515907	0	0	-0.0103181	0.853867	FALSE	FALSE
Spats2l	ENSMUST00000164353.1|ENSMUSG00000038305.14|OTTMUSG00000035161.9|OTTMUST00000093687.2|RP24-123P22.2-015|Spats2l|325|retained_intron|	0	0	0	0	0	1.98957	0	0.545486	0.472973	0	-0.601606	0.104694	FALSE	FALSE
Kctd18	ENSMUST00000164963.7|ENSMUSG00000054770.16|OTTMUSG00000035129.4|-|Kctd18-210|Kctd18|2114|protein_coding|	0	0	0.0641779	0	0	0	0	0.100883	0	0.0917702	-0.0256952	0.309356	FALSE	FALSE
Kctd18	ENSMUST00000114410.9|ENSMUSG00000054770.16|OTTMUSG00000035129.4|OTTMUST00000089405.2|RP24-123P22.1-001|Kctd18|2512|protein_coding|	2.06513	2.39284	1.43881	1.66285	1.40773	1.70828	2.78631	1.3952	1.68683	1.89855	-0.101562	2.35947e-06	FALSE	FALSE
Kctd18	ENSMUST00000161608.7|ENSMUSG00000054770.16|OTTMUSG00000035129.4|OTTMUST00000089406.1|RP24-123P22.1-002|Kctd18|2495|nonsense_mediated_decay|	0.364039	1.1247	1.13727	0.750459	1.25651	0	0.655263	1.95408	1.58785	1.24352	-0.161549	0.00143156	FALSE	FALSE
Kctd18	ENSMUST00000163061.7|ENSMUSG00000054770.16|OTTMUSG00000035129.4|OTTMUST00000089413.1|RP24-123P22.1-009|Kctd18|5016|nonsense_mediated_decay|	0	0	0	0	0	0	0	0	0	0.0824369	-0.0164874	0.724537	FALSE	FALSE
Kctd18	ENSMUST00000159826.1|ENSMUSG00000054770.16|OTTMUSG00000035129.4|OTTMUST00000089410.2|RP24-123P22.1-006|Kctd18|599|protein_coding|	0	0	1.01536	1.45554	1.12312	2.86025	0	1.80003	0.0579867	0.468165	-0.318482	0.0500034	FALSE	FALSE
Kctd18	ENSMUST00000160614.8|ENSMUSG00000054770.16|OTTMUSG00000035129.4|OTTMUST00000089411.2|RP24-123P22.1-007|Kctd18|707|retained_intron|	0	0	0	0	0	1.5308	1.40992	0.853077	1.63128	0.681573	-1.22133	2.66326e-05	FALSE	FALSE
Kctd18	ENSMUST00000163006.1|ENSMUSG00000054770.16|OTTMUSG00000035129.4|OTTMUST00000089412.1|RP24-123P22.1-008|Kctd18|406|retained_intron|	0	0	1.48914	2.00823	1.25176	1.97704	0	1.17274	1.04074	1.53952	-0.196181	0.00795044	FALSE	FALSE
Kctd18	ENSMUST00000068000.9|ENSMUSG00000054770.16|OTTMUSG00000035129.4|OTTMUST00000089407.1|RP24-123P22.1-003|Kctd18|2607|retained_intron|	0.0624271	0	0	0	0	0.379175	0	0	0	0.050478	-0.0734452	0.315142	FALSE	FALSE
Kctd18	ENSMUST00000189298.1|ENSMUSG00000054770.16|OTTMUSG00000035129.4|OTTMUST00000121833.1|RP24-123P22.1-010|Kctd18|1824|retained_intron|	0.062865	0	0.234182	0.179184	0.251173	0	0	0.617458	0.262503	0.439605	-0.118433	0.027302	FALSE	FALSE
Kctd18	ENSMUST00000162410.7|ENSMUSG00000054770.16|OTTMUSG00000035129.4|OTTMUST00000089408.1|RP24-123P22.1-004|Kctd18|2261|retained_intron|	0	0	0.236163	0.252783	0.239321	0	0	0.309563	0.407777	0.75285	-0.148384	0.0371445	FALSE	FALSE
Kctd18	ENSMUST00000160130.1|ENSMUSG00000054770.16|OTTMUSG00000035129.4|OTTMUST00000089409.1|RP24-123P22.1-005|Kctd18|4181|retained_intron|	0	0.0272574	0.0233121	0.0912042	0.17382	0	0.129483	0.220022	0.233406	0.141739	-0.0818113	0.0099735	FALSE	FALSE
Sgol2a	ENSMUST00000027202.8|ENSMUSG00000026039.9|OTTMUSG00000021832.2|OTTMUST00000051809.1|AC110735.1-001|Sgol2a|4939|protein_coding|	2.85353	2.91229	2.31151	2.59088	2.09509	2.93496	3.12591	2.16807	3.20331	2.62908	-0.259606	1.61275e-08	FALSE	FALSE
Sgol2a	ENSMUST00000190746.1|ENSMUSG00000026039.9|OTTMUSG00000021832.2|OTTMUST00000121834.1|AC110735.1-002|Sgol2a|3183|retained_intron|	0	0	0	0	0.018251	0	0	0	0.0307838	0.0481553	-0.0121376	0.686689	FALSE	FALSE
Aox1	ENSMUST00000160168.1|ENSMUSG00000063558.4|OTTMUSG00000029784.3|OTTMUST00000073920.2|AC025116.3-002|Aox1|6429|retained_intron|	0	0	0.00400225	0.00438345	0.00961662	0.0186555	0	0.0264247	0.00968398	0.118947	-0.0311418	0.337716	FALSE	FALSE
Aox3	ENSMUST00000040999.13|ENSMUSG00000064294.12|OTTMUSG00000021877.3|OTTMUST00000051933.2|AC025116.1-001|Aox3|4606|protein_coding|	0	0	0	0.042479	0	0	0	0.0440443	0	0	-0.000313057	0.811808	FALSE	FALSE
Aox4	ENSMUST00000040442.5|ENSMUSG00000038242.12|OTTMUSG00000026036.4|OTTMUST00000064268.2|AC025116.2-001|Aox4|4973|protein_coding|	0	0	0	0	0	0	0.379589	0.24341	0	0	-0.1246	0.141905	FALSE	FALSE
Aox4	ENSMUST00000161833.7|ENSMUSG00000038242.12|OTTMUSG00000026036.4|OTTMUST00000064269.2|AC025116.2-002|Aox4|3902|processed_transcript|	0	0	0.0133122	0	0	0.285075	0	0	0	0	-0.0543527	0.433932	FALSE	FALSE
Aox4	ENSMUST00000189059.1|ENSMUSG00000038242.12|OTTMUSG00000026036.4|OTTMUST00000122057.1|AC025116.2-005|Aox4|2145|retained_intron|	0	0	0	0	0	0	0	0.0170282	0.0155033	0.163268	-0.0391599	0.389268	FALSE	FALSE
Aox4	ENSMUST00000161926.1|ENSMUSG00000038242.12|OTTMUSG00000026036.4|OTTMUST00000064353.1|AC025116.2-004|Aox4|340|retained_intron|	0	0	0	0	0	0	0	0.390536	0	0	-0.0781071	0.408432	FALSE	FALSE
RP23-124O19.1	ENSMUST00000161126.1|ENSMUSG00000089822.1|OTTMUSG00000026037.1|OTTMUST00000064271.1|RP23-124O19.1-001|RP23-124O19.1|3723|antisense|	0	0	0	0.026208	0.00721416	0	0	0.0251507	0	0.0656798	-0.0114817	0.61883	FALSE	FALSE
Aox2	ENSMUST00000114366.2|ENSMUSG00000079554.2|OTTMUSG00000047205.1|OTTMUST00000122058.1|RP24-191N24.1-001|Aox2|5771|protein_coding|	0	0	0	0.00485083	0	0	0	0	0	0.130435	-0.0251169	0.583143	FALSE	FALSE
RP24-191N24.2	ENSMUST00000194925.1|ENSMUSG00000103839.1|OTTMUSG00000047206.1|OTTMUST00000122059.1|RP24-191N24.2-001|RP24-191N24.2|2623|TEC|	0.0840833	0.169606	1.54394	1.4638	1.64283	0	0.375955	1.68649	1.59637	1.80463	-0.111838	0.00769931	FALSE	FALSE
Bzw1	ENSMUST00000050552.14|ENSMUSG00000051223.14|OTTMUSG00000047207.2|OTTMUST00000122060.1|RP24-191N24.3-001|Bzw1|3876|protein_coding|	6.61513	6.43307	6.30341	6.82176	6.50121	6.39079	6.76503	6.44158	6.77947	6.51878	-0.0442114	1.50347e-14	FALSE	FALSE
Bzw1	ENSMUST00000188898.6|ENSMUSG00000051223.14|OTTMUSG00000047207.2|OTTMUST00000122061.2|RP24-191N24.3-004|Bzw1|863|protein_coding|	5.4836	4.99409	5.33492	4.58204	5.63155	0	5.00748	5.22733	3.39349	5.14639	1.4503	2.78166e-05	TRUE	FALSE
Bzw1	ENSMUST00000188630.6|ENSMUSG00000051223.14|OTTMUSG00000047207.2|OTTMUST00000122062.1|RP24-191N24.3-003|Bzw1|1615|nonsense_mediated_decay|	5.99547	5.94415	6.0642	5.99355	6.31374	6.44947	5.74266	5.85273	5.23152	5.89747	0.227452	3.44579e-12	FALSE	FALSE
Bzw1	ENSMUST00000186949.1|ENSMUSG00000051223.14|OTTMUSG00000047207.2|OTTMUST00000122063.1|RP24-191N24.3-002|Bzw1|1492|protein_coding|	5.55045	5.36074	3.64486	0.679261	3.28312	4.85398	4.94382	3.90886	1.00475	0	0.761406	0.00215947	FALSE	FALSE
Clk1	ENSMUST00000156931.7|ENSMUSG00000026034.17|OTTMUSG00000021803.4|OTTMUST00000051744.1|AC121091.1-002|Clk1|4865|retained_intron|	0	0	0	0.129679	0	0	0.320174	0	0.351969	0.234598	-0.155412	0.0333389	FALSE	FALSE
Clk1	ENSMUST00000139787.7|ENSMUSG00000026034.17|OTTMUSG00000021803.4|OTTMUST00000051753.1|AC121091.1-011|Clk1|556|processed_transcript|	0	0	1.04978	1.60135	0	2.66051	0	0.505387	2.66592	1.7505	-0.986236	0.0163805	FALSE	FALSE
Clk1	ENSMUST00000141570.7|ENSMUSG00000026034.17|OTTMUSG00000021803.4|OTTMUST00000051752.1|AC121091.1-010|Clk1|923|processed_transcript|	0.206362	0	0.937032	0.424982	0.712112	1.89902	0.319231	1.00671	2.82395	1.63459	-1.0806	0.00207486	FALSE	FALSE
Clk1	ENSMUST00000123580.7|ENSMUSG00000026034.17|OTTMUSG00000021803.4|OTTMUST00000051748.1|AC121091.1-006|Clk1|2102|retained_intron|	0.145473	0.624682	1.53423	1.862	0.902875	1.69224	1.97913	2.64769	4.40999	2.9153	-1.71502	0.000139947	FALSE	FALSE
Clk1	ENSMUST00000034868.13|ENSMUSG00000026034.17|OTTMUSG00000021803.4|OTTMUST00000051743.1|AC121091.1-001|Clk1|1796|protein_coding|	3.81166	4.20465	4.28878	3.96809	3.59582	5.03483	5.39687	4.87775	4.13304	4.00895	-0.716487	1.2468e-09	FALSE	FALSE
Clk1	ENSMUST00000148330.7|ENSMUSG00000026034.17|OTTMUSG00000021803.4|OTTMUST00000051746.2|AC121091.1-004|Clk1|1705|nonsense_mediated_decay|	2.79454	2.05824	4.4824	4.83135	4.14932	3.67651	1.14529	5.90971	6.08939	5.74627	-0.850264	0.000102529	FALSE	FALSE
Clk1	ENSMUST00000151338.7|ENSMUSG00000026034.17|OTTMUSG00000021803.4|OTTMUST00000051747.2|AC121091.1-005|Clk1|1538|nonsense_mediated_decay|	0.000201963	0	1.32499	0	0.663496	0	0	2.92888	3.71088	3.51096	-1.63241	0.0224042	FALSE	FALSE
Clk1	ENSMUST00000129303.1|ENSMUSG00000026034.17|OTTMUSG00000021803.4|OTTMUST00000051751.1|AC121091.1-009|Clk1|938|processed_transcript|	0.386081	0	0.262106	0.405373	0.385386	2.31736	0	1.53003	3.19534	1.27975	-1.37671	0.00445496	FALSE	FALSE
Clk1	ENSMUST00000186552.6|ENSMUSG00000026034.17|OTTMUSG00000021803.4|OTTMUST00000122064.1|AC121091.1-013|Clk1|724|retained_intron|	0.623647	0	4.41561	4.70177	3.90698	0	0	5.57606	4.95017	5.56714	-0.489074	0.0146437	FALSE	FALSE
Clk1	ENSMUST00000135380.1|ENSMUSG00000026034.17|OTTMUSG00000021803.4|OTTMUST00000051750.2|AC121091.1-008|Clk1|684|retained_intron|	0	0	0	0	0	0	0	0	2.95276	0	-0.590552	0.37715	FALSE	FALSE
Clk1	ENSMUST00000129577.7|ENSMUSG00000026034.17|OTTMUSG00000021803.4|OTTMUST00000051745.1|AC121091.1-003|Clk1|3191|retained_intron|	0.748311	0.466215	2.11859	2.57193	1.93554	1.8338	1.80898	3.57209	3.26616	3.4693	-1.22194	7.1524e-05	FALSE	FALSE
Clk1	ENSMUST00000131051.1|ENSMUSG00000026034.17|OTTMUSG00000021803.4|OTTMUST00000057902.1|AC121091.1-012|Clk1|430|retained_intron|	0	0	1.34341	2.85754	2.02202	0	0	2.9408	5.33585	2.65944	-0.942625	0.0323248	FALSE	FALSE
Clk1	ENSMUST00000147258.1|ENSMUSG00000026034.17|OTTMUSG00000021803.4|OTTMUST00000051749.1|AC121091.1-007|Clk1|456|retained_intron|	2.71296	0.450426	0.474378	0.340931	0.349306	4.36554	0	0	1.05867	0.240535	-0.26735	0.142314	FALSE	FALSE
Ppil3	ENSMUST00000117069.7|ENSMUSG00000026035.15|OTTMUSG00000021988.4|OTTMUST00000052206.2|AC121091.5-004|Ppil3|1363|protein_coding|	0.775405	0.902226	0.923328	1.0665	1.31898	0	1.0004	1.47443	1.30208	1.02879	0.0361483	0.000154993	FALSE	FALSE
Ppil3	ENSMUST00000114348.7|ENSMUSG00000026035.15|OTTMUSG00000021988.4|OTTMUST00000052205.1|AC121091.5-003|Ppil3|1033|protein_coding|	4.83434	4.38809	3.74964	3.70727	4.07245	4.37859	4.61445	3.92209	3.39161	3.76149	0.136715	2.66939e-09	FALSE	FALSE
Ppil3	ENSMUST00000081677.11|ENSMUSG00000026035.15|OTTMUSG00000021988.4|OTTMUST00000052203.1|AC121091.5-001|Ppil3|896|protein_coding|	4.36138	4.64917	4.45212	4.73763	4.23652	3.01909	3.80226	3.81799	4.77072	3.59024	0.687304	1.90463e-09	FALSE	FALSE
Ppil3	ENSMUST00000186242.1|ENSMUSG00000026035.15|OTTMUSG00000021988.4|OTTMUST00000122065.1|AC121091.5-009|Ppil3|425|processed_transcript|	0	0	5.39165	5.46637	4.85071	0	0	5.49267	5.52291	5.14486	-0.0903419	0.0183553	FALSE	FALSE
Ppil3	ENSMUST00000114345.8|ENSMUSG00000026035.15|OTTMUSG00000021988.4|OTTMUST00000052204.1|AC121091.5-002|Ppil3|1175|protein_coding|	0.766394	1.24741	0.835314	1.05194	0.826723	0	0.509189	1.05288	0.691072	0.723222	0.350283	6.32088e-05	FALSE	FALSE
Ppil3	ENSMUST00000190048.6|ENSMUSG00000026035.15|OTTMUSG00000021988.4|OTTMUST00000122066.2|AC121091.5-007|Ppil3|391|protein_coding|	0	0	0	0	1.44269e-06	0	0	0.733942	0	0	-0.146788	0.385892	FALSE	FALSE
Ppil3	ENSMUST00000185990.1|ENSMUSG00000026035.15|OTTMUSG00000021988.4|OTTMUST00000122067.2|AC121091.5-008|Ppil3|392|protein_coding|	6.07024	5.30271	5.64087	5.13934	5.70904	4.9923	5.58373	5.98818	5.75119	5.08828	0.0917062	3.81668e-11	FALSE	FALSE
Ppil3	ENSMUST00000124550.1|ENSMUSG00000026035.15|OTTMUSG00000021988.4|OTTMUST00000052207.1|AC121091.5-005|Ppil3|487|retained_intron|	0	0	1.09545	1.57775	1.52174	0	0	0.943094	1.01587	0	0.447195	0.0334124	FALSE	FALSE
Ppil3	ENSMUST00000188896.1|ENSMUSG00000026035.15|OTTMUSG00000021988.4|OTTMUST00000122068.1|AC121091.5-006|Ppil3|2139|retained_intron|	0.0529319	0.0550637	0.0511605	0.227231	0.162039	0.0586531	0	0.100554	0.177129	0.224987	-0.00257963	0.0122698	FALSE	FALSE
Nif3l1	ENSMUST00000087521.12|ENSMUSG00000026036.17|OTTMUSG00000021967.5|OTTMUST00000052148.2|AC121091.2-001|Nif3l1|3769|protein_coding|	2.09785	1.60561	0.915815	1.03342	1.44491	1.87812	2.02572	0.952704	1.08591	1.24215	-0.0174015	1.86235e-05	FALSE	FALSE
Nif3l1	ENSMUST00000114337.7|ENSMUSG00000026036.17|OTTMUSG00000021967.5|OTTMUST00000052149.1|AC121091.2-002|Nif3l1|2168|protein_coding|	3.04717	3.62022	1.32338	1.58046	1.00256	1.08089	2.64879	0.98582	0.733303	0.546443	0.915709	0.0012012	FALSE	FALSE
Nif3l1	ENSMUST00000151272.1|ENSMUSG00000026036.17|OTTMUSG00000021967.5|OTTMUST00000052150.3|AC121091.2-003|Nif3l1|576|protein_coding|	2.41571	2.51727	2.82286	3.36249	3.4522	0	0	2.47013	1.88284	2.5288	1.53775	0.000115479	FALSE	FALSE
Nif3l1	ENSMUST00000171597.1|ENSMUSG00000026036.17|OTTMUSG00000021967.5|-|Nif3l1-206|Nif3l1|2098|protein_coding|	4.59517	4.26007	4.71707	4.55937	4.62927	4.02626	3.68883	4.4172	4.08972	4.20506	0.466775	2.47249e-12	FALSE	FALSE
Nif3l1	ENSMUST00000140723.1|ENSMUSG00000026036.17|OTTMUSG00000021967.5|OTTMUST00000052152.1|AC121091.2-005|Nif3l1|710|retained_intron|	0	2.49192	2.39156	2.5103	2.95513	0	0	0.407322	0	0.814594	1.8254	0.00129551	FALSE	FALSE
Nif3l1	ENSMUST00000185578.1|ENSMUSG00000026036.17|OTTMUSG00000021967.5|OTTMUST00000122069.1|AC121091.2-007|Nif3l1|2785|retained_intron|	0	0.083325	0.20434	0.139497	0.199028	0.0520096	0	0.381958	0.160132	0.195179	-0.0326175	0.0161062	FALSE	FALSE
Nif3l1	ENSMUST00000188295.1|ENSMUSG00000026036.17|OTTMUSG00000021967.5|OTTMUST00000122070.1|AC121091.2-008|Nif3l1|423|retained_intron|	0	0	5.14349	5.17709	5.11487	0	1.60717	4.6549	3.63555	4.05948	0.295671	0.0101851	FALSE	FALSE
Orc2	ENSMUST00000027198.11|ENSMUSG00000026037.14|OTTMUSG00000021969.3|OTTMUST00000052154.1|AC121091.4-001|Orc2|3561|protein_coding|	5.80372	5.74113	4.56766	4.94129	4.98686	4.88137	4.92809	4.00181	3.95089	4.25031	0.805638	1.02975e-09	FALSE	FALSE
Orc2	ENSMUST00000114325.7|ENSMUSG00000026037.14|OTTMUSG00000021969.3|OTTMUST00000052155.2|AC121091.4-002|Orc2|1587|protein_coding|	3.55595	3.22964	4.60919	5.33335	5.06855	0	1.12856	3.90553	4.20426	4.37577	1.63651	0.000132193	TRUE	FALSE
Orc2	ENSMUST00000190695.1|ENSMUSG00000026037.14|OTTMUSG00000021969.3|OTTMUST00000122071.2|AC121091.4-005|Orc2|372|protein_coding|	0.904202	0.837914	3.08348	5.4513	3.94304	0	0	4.03245	4.22695	2.18855	0.754397	0.00960975	FALSE	FALSE
Orc2	ENSMUST00000191206.1|ENSMUSG00000026037.14|OTTMUSG00000021969.3|OTTMUST00000122072.2|AC121091.4-004|Orc2|370|protein_coding|	3.77631	3.75981	4.8712	4.69671	5.0111	3.74033	1.61596	4.2603	2.67527	4.1833	1.12799	9.10793e-07	TRUE	FALSE
Gm23966	ENSMUST00000179823.1|ENSMUSG00000094245.1|-|-|Gm23966-201|Gm23966|107|snRNA|	0	0	0	3.16448	0	0	0	0	0	0	0.632897	0.377074	FALSE	FALSE
AC118698.3	ENSMUST00000160947.1|ENSMUSG00000085054.2|OTTMUSG00000026620.2|OTTMUST00000065875.1|AC118698.3-003|AC118698.3|2126|lincRNA|	0	0	0.276312	0.063079	0.226095	0	0	0.226822	0.0203052	0.252962	0.0130796	0.0796955	FALSE	FALSE
AC118698.3	ENSMUST00000129740.2|ENSMUSG00000085054.2|OTTMUSG00000026620.2|OTTMUST00000065874.1|AC118698.3-002|AC118698.3|2097|lincRNA|	0	0	0.141765	0.105769	0	0	0	0.1422	0.288876	0.251602	-0.0870287	0.0478169	FALSE	FALSE
AC118698.3	ENSMUST00000139825.1|ENSMUSG00000085054.2|OTTMUSG00000026620.2|OTTMUST00000065873.1|AC118698.3-001|AC118698.3|2613|lincRNA|	0	0	0.0960837	0.204038	0.0700898	0	0	0.0496628	0.0472033	0.168198	0.0210295	0.0992825	FALSE	FALSE
Fam126b	ENSMUST00000161600.7|ENSMUSG00000038174.14|OTTMUSG00000026622.3|OTTMUST00000065877.1|AC118698.2-001|Fam126b|8685|protein_coding|	1.15174	1.08252	0.324818	0.85343	0.311086	1.188	1.56552	0.770918	0.952807	1.07797	-0.366324	4.69661e-05	FALSE	FALSE
Fam126b	ENSMUST00000097724.9|ENSMUSG00000038174.14|OTTMUSG00000026622.3|OTTMUST00000065878.1|AC118698.2-002|Fam126b|4581|protein_coding|	0.257083	0	0.505046	0	0.448766	0	0	0	0	0.215149	0.199149	0.0400756	FALSE	FALSE
Fam126b	ENSMUST00000187717.6|ENSMUSG00000038174.14|OTTMUSG00000026622.3|OTTMUST00000122074.1|AC118698.2-009|Fam126b|3860|nonsense_mediated_decay|	0	0	1.17475	1.19089	1.11808	0	0	1.57037	1.96948	2.35168	-0.481561	0.0206437	FALSE	FALSE
Fam126b	ENSMUST00000038372.13|ENSMUSG00000038174.14|OTTMUSG00000026622.3|OTTMUST00000065879.1|AC118698.2-003|Fam126b|2385|protein_coding|	0.741773	0.496942	0.634873	0.166713	0.506016	0.576526	0	0.519171	0.150217	1.07303	0.0454743	0.00351926	FALSE	FALSE
Fam126b	ENSMUST00000161000.1|ENSMUSG00000038174.14|OTTMUSG00000026622.3|OTTMUST00000065883.2|AC118698.2-007|Fam126b|390|protein_coding|	0	1.60937	1.61695	1.56135	1.13388	0	0	1.55413	0	1.77028	0.519426	0.0119174	FALSE	FALSE
Fam126b	ENSMUST00000160546.7|ENSMUSG00000038174.14|OTTMUSG00000026622.3|OTTMUST00000065882.1|AC118698.2-006|Fam126b|421|processed_transcript|	0	0	0.173562	0	0.177485	0	0	0	0	0.404615	-0.0107135	0.298349	FALSE	FALSE
Fam126b	ENSMUST00000159980.1|ENSMUSG00000038174.14|OTTMUSG00000026622.3|OTTMUST00000065881.1|AC118698.2-005|Fam126b|348|retained_intron|	0	0.265505	0.784458	0.602546	0	0	0	0.422019	0	0	0.246098	0.0624196	FALSE	FALSE
Fam126b	ENSMUST00000191472.1|ENSMUSG00000038174.14|OTTMUSG00000026622.3|OTTMUST00000122075.1|AC118698.2-008|Fam126b|2790|retained_intron|	0	0	0.182613	0.0532615	0.151382	0	0	0.0761746	0.146892	0.0260111	0.0276358	0.0879989	FALSE	FALSE
Fam126b	ENSMUST00000159185.1|ENSMUSG00000038174.14|OTTMUSG00000026622.3|OTTMUST00000065880.1|AC118698.2-004|Fam126b|437|retained_intron|	0	0	0	0	0	0	0	0.195353	0	0	-0.0390705	0.488249	FALSE	FALSE
Ndufb3	ENSMUST00000027193.8|ENSMUSG00000026032.8|OTTMUSG00000026621.1|OTTMUST00000065876.1|AC118698.1-001|Ndufb3|763|protein_coding|	7.26273	7.28968	6.57757	6.33571	6.46414	7.17738	6.66111	6.13693	6.01622	6.23628	0.34038	3.11457e-11	FALSE	FALSE
Als2cr12	ENSMUST00000188772.6|ENSMUSG00000047528.13|OTTMUSG00000047212.1|OTTMUST00000122080.1|RP24-82I5.4-002|Als2cr12|1382|protein_coding|	0	0	0	0	0	0	0	0	0.0545484	0	-0.0109097	0.840887	FALSE	FALSE
Als2cr12	ENSMUST00000191252.6|ENSMUSG00000047528.13|OTTMUSG00000047212.1|OTTMUST00000122083.1|RP24-82I5.4-004|Als2cr12|1242|nonsense_mediated_decay|	0	0	0	0	0	0	0	0.0323407	0	0	-0.00646814	0.933453	FALSE	FALSE
RP24-285E3.2	ENSMUST00000185352.1|ENSMUSG00000102059.1|OTTMUSG00000047213.1|OTTMUST00000122086.1|RP24-285E3.2-002|RP24-285E3.2|936|processed_transcript|	2.13525	1.98266	2.32177	2.47523	2.22312	1.1251	0.743488	3.15111	3.19683	3.56508	-0.128715	8.82792e-05	FALSE	FALSE
RP24-285E3.2	ENSMUST00000188643.1|ENSMUSG00000102059.1|OTTMUSG00000047213.1|OTTMUST00000122087.1|RP24-285E3.2-001|RP24-285E3.2|130|transcribed_unprocessed_pseudogene|	0	0	6.47767	5.68541	6.33036	0	0	6.36714	7.4655	6.52757	-0.373352	0.0186341	FALSE	FALSE
Cflar	ENSMUST00000149874.7|ENSMUSG00000026031.15|OTTMUSG00000019581.3|OTTMUST00000046770.1|AC112968.1-007|Cflar|676|processed_transcript|	0.254402	1.51518	0.0312554	0.362469	0	1.88194	2.63962	0.663029	0.505504	0.918135	-0.888984	0.00839906	FALSE	FALSE
Cflar	ENSMUST00000140940.7|ENSMUSG00000026031.15|OTTMUSG00000019581.3|OTTMUST00000046764.1|AC112968.1-001|Cflar|2064|processed_transcript|	1.09915	0.728698	0.557539	0.776841	0.708448	0.525703	0	0.787299	1.51935	1.06876	-0.0060887	0.000802336	FALSE	FALSE
Cflar	ENSMUST00000164900.7|ENSMUSG00000026031.15|OTTMUSG00000019581.3|OTTMUST00000089964.1|AC112968.1-012|Cflar|694|processed_transcript|	1.28131	2.0526	0	0	0	0	0	0.243675	0	0	0.618047	0.125962	FALSE	FALSE
Cflar	ENSMUST00000156870.1|ENSMUSG00000026031.15|OTTMUSG00000019581.3|OTTMUST00000046771.1|AC112968.1-008|Cflar|351|processed_transcript|	0	1.10722	1.83065	0	0.912099	0	0	2.1525	2.63664	1.93997	-0.575828	0.0227347	FALSE	FALSE
Cflar	ENSMUST00000124567.1|ENSMUSG00000026031.15|OTTMUSG00000019581.3|OTTMUST00000046772.1|AC112968.1-009|Cflar|378|processed_transcript|	1.639	2.45019	1.6597	1.97042	3.02268	3.06981	0	2.83511	3.19219	2.90736	-0.252496	0.000202741	FALSE	FALSE
Cflar	ENSMUST00000097723.2|ENSMUSG00000026031.15|OTTMUSG00000019581.3|OTTMUST00000089963.1|AC112968.1-011|Cflar|708|processed_transcript|	0	0	0.289803	0	0	0	0	0.29746	0.425048	0	-0.0865411	0.171465	FALSE	FALSE
Cflar	ENSMUST00000114313.7|ENSMUSG00000026031.15|OTTMUSG00000019581.3|OTTMUST00000046766.1|AC112968.1-003|Cflar|6572|protein_coding|	1.94801	2.18251	1.38902	1.36288	1.28662	2.62851	3.30736	1.95896	1.91049	2.06541	-0.740338	1.65825e-06	FALSE	FALSE
Cflar	ENSMUST00000114309.7|ENSMUSG00000026031.15|OTTMUSG00000019581.3|OTTMUST00000046768.1|AC112968.1-005|Cflar|2010|protein_coding|	0.575035	0.997198	0.653078	0.92998	1.11337	0.642414	1.33908	1.21376	2.18978	1.68073	-0.55942	4.46455e-05	FALSE	FALSE
Cflar	ENSMUST00000123553.1|ENSMUSG00000026031.15|OTTMUSG00000019581.3|OTTMUST00000046769.1|AC112968.1-006|Cflar|1100|processed_transcript|	1.04268	0.249841	0.766838	0.73152	0.849832	1.1608	1.38365	1.35036	1.30333	2.03272	-0.718029	4.03648e-06	FALSE	FALSE
Cflar	ENSMUST00000069333.7|ENSMUSG00000026031.15|OTTMUSG00000019581.3|OTTMUST00000046767.1|AC112968.1-004|Cflar|3163|protein_coding|	0	0	0.00229927	2.16403e-05	0.407718	0	0	2.61257	2.15209	1.10829	-1.09258	0.0337775	FALSE	FALSE
Cflar	ENSMUST00000189858.1|ENSMUSG00000026031.15|OTTMUSG00000019581.3|OTTMUST00000122089.1|AC112968.1-013|Cflar|3677|retained_intron|	0	0.0913126	0.328956	0.449863	0.559763	0.596032	0.60051	0.650188	0.685585	0.797306	-0.379945	2.77264e-05	FALSE	FALSE
Cflar	ENSMUST00000123032.1|ENSMUSG00000026031.15|OTTMUSG00000019581.3|OTTMUST00000046773.1|AC112968.1-010|Cflar|623|processed_transcript|	0	0	0.931794	0.706123	0.790158	2.05597	0	2.45451	1.95481	1.62892	-1.13323	0.00184937	FALSE	FALSE
RP24-273P12.3	ENSMUST00000191399.1|ENSMUSG00000100236.1|OTTMUSG00000047215.1|OTTMUST00000122090.1|RP24-273P12.3-001|RP24-273P12.3|451|processed_pseudogene|	0	0	0	0	0	0.37519	0	0	0	0	-0.0750379	0.410961	FALSE	FALSE
Casp8	ENSMUST00000027189.14|ENSMUSG00000026029.14|OTTMUSG00000047216.3|OTTMUST00000122091.1|RP24-285E3.3-001|Casp8|2585|protein_coding|	3.77071	3.79811	2.58572	2.67126	2.56745	3.64642	4.04726	3.1461	3.24971	2.99922	-0.339094	5.81547e-08	FALSE	FALSE
Casp8	ENSMUST00000191201.6|ENSMUSG00000026029.14|OTTMUSG00000047216.3|OTTMUST00000122092.3|RP24-285E3.3-004|Casp8|1849|protein_coding|	0	0	2.18686	1.22682	2.28192	0	0	2.67897	2.38494	2.35586	-0.344834	0.0213372	FALSE	FALSE
Casp8	ENSMUST00000165549.7|ENSMUSG00000026029.14|OTTMUSG00000047216.3|OTTMUST00000122093.1|RP24-285E3.3-002|Casp8|1917|protein_coding|	3.20721	3.69607	4.30675	4.36838	4.22717	4.27981	5.02358	5.24261	5.10532	4.80381	-0.92991	6.25381e-10	FALSE	FALSE
Casp8	ENSMUST00000190213.1|ENSMUSG00000026029.14|OTTMUSG00000047216.3|OTTMUST00000122094.2|RP24-285E3.3-003|Casp8|1628|protein_coding|	4.44203	3.45838	0	0	0	5.09542	4.70409	1.30974	0	0	-0.641769	0.0696443	FALSE	FALSE
RP24-273P12.4	ENSMUST00000194726.1|ENSMUSG00000102719.1|OTTMUSG00000047217.1|OTTMUST00000122095.1|RP24-273P12.4-001|RP24-273P12.4|3841|TEC|	0	0.0608138	0.641778	0.806916	0.635237	0.152256	0	0.532713	0.634427	0.588069	0.0474562	0.0102001	FALSE	FALSE
RP24-285E3.4	ENSMUST00000188624.1|ENSMUSG00000099719.1|OTTMUSG00000047218.1|OTTMUST00000122096.1|RP24-285E3.4-001|RP24-285E3.4|944|unprocessed_pseudogene|	0.132154	0	0	0	0	0	0	0.0459881	0	0.0913613	-0.00103901	0.418688	FALSE	FALSE
Trak2	ENSMUST00000027186.11|ENSMUSG00000026028.12|OTTMUSG00000037699.3|OTTMUST00000097369.1|RP24-285E3.1-001|Trak2|6189|protein_coding|	4.60695	4.6459	2.338	2.42718	2.69285	4.03123	4.60935	2.5987	2.34431	2.7682	0.0718148	1.58458e-05	FALSE	FALSE
Trak2	ENSMUST00000174120.1|ENSMUSG00000026028.12|OTTMUSG00000037699.3|OTTMUST00000097370.1|RP24-285E3.1-002|Trak2|2636|protein_coding|	0	0	0	0.429789	0.126472	1.27644	0	1.13545	0	0.152331	-0.401591	0.0812573	FALSE	FALSE
Trak2	ENSMUST00000172685.1|ENSMUSG00000026028.12|OTTMUSG00000037699.3|OTTMUST00000097371.1|RP24-285E3.1-004|Trak2|1018|retained_intron|	0	0	0.129362	0.0541872	0	1.16878	0	0.0779785	0.0649394	0.416106	-0.308851	0.121857	FALSE	FALSE
Trak2	ENSMUST00000174359.1|ENSMUSG00000026028.12|OTTMUSG00000037699.3|OTTMUST00000097376.1|RP24-285E3.1-006|Trak2|250|processed_transcript|	0	0	3.21002	2.63011	3.95057	0	0	2.19063	1.52539	3.786	0.457735	0.0274105	FALSE	FALSE
Trak2	ENSMUST00000173590.1|ENSMUSG00000026028.12|OTTMUSG00000037699.3|OTTMUST00000097372.2|RP24-285E3.1-005|Trak2|547|protein_coding|	0	0	0	0.710983	1.00324	0	0	1.83699	0	0.94139	-0.212832	0.133777	FALSE	FALSE
Trak2	ENSMUST00000173719.1|ENSMUSG00000026028.12|OTTMUSG00000037699.3|OTTMUST00000097373.1|RP24-285E3.1-003|Trak2|828|retained_intron|	0	0	0.295171	0.555569	0	0	0	0.405806	0.466672	0.649392	-0.134226	0.0475053	FALSE	FALSE
Stradb	ENSMUST00000123965.7|ENSMUSG00000026027.13|OTTMUSG00000021303.2|OTTMUST00000049167.1|AC169382.1-006|Stradb|1978|retained_intron|	0	0	0.415093	0.277225	0.0643683	0	0	0.102369	0.316622	0.323458	0.00284766	0.0635277	FALSE	FALSE
Stradb	ENSMUST00000147637.7|ENSMUSG00000026027.13|OTTMUSG00000021303.2|OTTMUST00000049166.1|AC169382.1-005|Stradb|3076|retained_intron|	0.125613	0	0.155153	0.031669	0.0195041	0	0	0.256943	0.124664	0.191868	-0.0483073	0.0438073	FALSE	FALSE
Stradb	ENSMUST00000114296.7|ENSMUSG00000026027.13|OTTMUSG00000021303.2|OTTMUST00000049165.1|AC169382.1-004|Stradb|1348|protein_coding|	1.30673	0.736308	0.610605	1.01376	0.713226	0	0.515724	0.773784	0.708396	0.452562	0.386033	0.000102219	FALSE	FALSE
Stradb	ENSMUST00000123301.7|ENSMUSG00000026027.13|OTTMUSG00000021303.2|OTTMUST00000049163.2|AC169382.1-002|Stradb|2070|nonsense_mediated_decay|	3.87433	3.80414	3.46759	3.19744	3.47984	3.80839	3.32387	3.60143	2.69102	3.48229	0.183267	8.77279e-10	FALSE	FALSE
Stradb	ENSMUST00000153990.7|ENSMUSG00000026027.13|OTTMUSG00000021303.2|OTTMUST00000049164.2|AC169382.1-003|Stradb|2534|nonsense_mediated_decay|	2.24943	2.06323	2.74264	3.53549	2.57666	1.45128	0.559983	2.58633	2.97521	3.13217	0.492496	3.62574e-05	FALSE	FALSE
Stradb	ENSMUST00000027185.10|ENSMUSG00000026027.13|OTTMUSG00000021303.2|OTTMUST00000049162.1|AC169382.1-001|Stradb|2960|protein_coding|	0	0	0.263902	0.285369	0.0705061	0	2.44835	0.724017	0.177822	0.17912	-0.581907	0.123051	FALSE	FALSE
Stradb	ENSMUST00000152318.1|ENSMUSG00000026027.13|OTTMUSG00000021303.2|OTTMUST00000049169.2|AC169382.1-008|Stradb|505|protein_coding|	2.42416	0	4.07392	3.44497	3.67029	2.47027	2.38714	4.10033	3.42584	4.68119	-0.690283	0.000152538	FALSE	FALSE
RP24-535E21.1	ENSMUST00000188707.1|ENSMUSG00000099752.1|OTTMUSG00000047220.1|OTTMUST00000122098.1|RP24-535E21.1-001|RP24-535E21.1|925|antisense|	0	0	0	0	0	0	0	0.137372	0	0	-0.0274745	0.569019	FALSE	FALSE
Tmem237	ENSMUST00000094917.9|ENSMUSG00000038079.14|OTTMUSG00000047221.2|OTTMUST00000122100.1|RP24-535E21.3-001|Tmem237|1869|protein_coding|	0.681075	0	0.307354	0	0	0	0	0.720389	0.360345	0.315229	-0.0815068	0.0767997	FALSE	FALSE
Tmem237	ENSMUST00000087475.10|ENSMUSG00000038079.14|OTTMUSG00000047221.2|OTTMUST00000122101.1|RP24-535E21.3-003|Tmem237|1823|protein_coding|	2.42356	1.87104	0.958615	1.40115	1.26087	2.19609	2.8523	1.40898	1.63885	1.01068	-0.238333	5.05951e-05	FALSE	FALSE
Tmem237	ENSMUST00000186794.6|ENSMUSG00000038079.14|OTTMUSG00000047221.2|OTTMUST00000122102.1|RP24-535E21.3-002|Tmem237|1533|protein_coding|	0	0	2.0482	1.92186	2.13053	0	0.966967	2.53364	2.64093	2.6833	-0.544848	0.00704806	FALSE	FALSE
Tmem237	ENSMUST00000190014.6|ENSMUSG00000038079.14|OTTMUSG00000047221.2|OTTMUST00000122103.2|RP24-535E21.3-004|Tmem237|789|protein_coding|	2.10283	1.39634	0.790248	1.18775	1.13806	1.68519	0	1.00163	0.437541	1.52874	0.392425	0.000645796	FALSE	FALSE
Tmem237	ENSMUST00000185951.1|ENSMUSG00000038079.14|OTTMUSG00000047221.2|OTTMUST00000122104.1|RP24-535E21.3-006|Tmem237|527|retained_intron|	0	0	0.986086	0.00295018	1.14318	0	3.15988	1.78048	0.673253	0	-0.696279	0.0709915	FALSE	FALSE
Tmem237	ENSMUST00000186395.1|ENSMUSG00000038079.14|OTTMUSG00000047221.2|OTTMUST00000122105.2|RP24-535E21.3-005|Tmem237|554|protein_coding|	0.428594	1.11737	1.49218	1.13584	0.518662	3.27007	0	1.7994	2.16353	1.61284	-0.830638	0.00199609	FALSE	FALSE
Tmem237	ENSMUST00000186820.1|ENSMUSG00000038079.14|OTTMUSG00000047221.2|OTTMUST00000122106.1|RP24-535E21.3-007|Tmem237|459|retained_intron|	0	0	0	0	0	0	0	0.691779	0.882452	0.700442	-0.454935	0.0206537	FALSE	FALSE
RP24-535E21.4	ENSMUST00000180570.1|ENSMUSG00000097573.2|OTTMUSG00000047222.1|-|G730003C15Rik-201|RP24-535E21.4|2307|antisense|	0.399296	0.377612	0.458512	0.424496	0.521645	0.964277	0.366747	0.782548	0.879032	0.876825	-0.337574	4.26821e-06	FALSE	FALSE
RP24-535E21.4	ENSMUST00000189096.1|ENSMUSG00000097573.2|OTTMUSG00000047222.1|OTTMUST00000122107.1|RP24-535E21.4-001|RP24-535E21.4|2309|antisense|	0.174382	0.149045	0.172463	0.159649	0.201043	0.389367	0.145088	0.306849	0.330376	0.36116	-0.135252	1.22722e-05	FALSE	FALSE
Mpp4	ENSMUST00000191200.6|ENSMUSG00000079550.9|OTTMUSG00000047223.1|OTTMUST00000122108.1|RP24-535E21.2-006|Mpp4|2215|protein_coding|	0	0	0	0	0	0	0	0.0051815	0.0916105	0	-0.0193584	0.661174	FALSE	FALSE
Mpp4	ENSMUST00000114275.8|ENSMUSG00000079550.9|OTTMUSG00000047223.1|OTTMUST00000122110.1|RP24-535E21.2-001|Mpp4|2982|protein_coding|	0	0	0	0	0.0847269	0	0	0.121587	0.172083	0.0198954	-0.0457677	0.175525	FALSE	FALSE
Mpp4	ENSMUST00000066374.13|ENSMUSG00000079550.9|OTTMUSG00000047223.1|-|Mpp4-201|Mpp4|2344|protein_coding|	0	0	0.179844	0	0	0	0	0	0	0	0.0359687	0.504482	FALSE	FALSE
Mpp4	ENSMUST00000187825.6|ENSMUSG00000079550.9|OTTMUSG00000047223.1|OTTMUST00000122111.1|RP24-535E21.2-009|Mpp4|2590|processed_transcript|	0	0	0.0441703	0	0	0	0	0	0	0	0.00883405	0.885993	FALSE	FALSE
Mpp4	ENSMUST00000186477.1|ENSMUSG00000079550.9|OTTMUSG00000047223.1|OTTMUST00000122112.1|RP24-535E21.2-008|Mpp4|1885|protein_coding|	0.0606603	0.349897	0.0609992	0.0596972	0	0.466077	0	0.159704	0	0	-0.0189054	0.154944	FALSE	FALSE
Mpp4	ENSMUST00000188494.6|ENSMUSG00000079550.9|OTTMUSG00000047223.1|OTTMUST00000122113.1|RP24-535E21.2-003|Mpp4|3531|retained_intron|	0	0	0	0	0	0	0	0.0210206	0.0668828	0.146452	-0.046871	0.232141	FALSE	FALSE
Mpp4	ENSMUST00000189884.6|ENSMUSG00000079550.9|OTTMUSG00000047223.1|OTTMUST00000122114.1|RP24-535E21.2-004|Mpp4|3240|retained_intron|	0	0	0	0	0	0	0	0	0.0219913	0	-0.00439827	0.96744	FALSE	FALSE
Mpp4	ENSMUST00000189743.6|ENSMUSG00000079550.9|OTTMUSG00000047223.1|OTTMUST00000122115.1|RP24-535E21.2-007|Mpp4|1439|retained_intron|	0	0.0405011	0.294719	0.0492655	0	0	1.16304	0.423928	0.428319	0.504021	-0.426964	0.0134182	FALSE	FALSE
Mpp4	ENSMUST00000186790.1|ENSMUSG00000079550.9|OTTMUSG00000047223.1|OTTMUST00000122116.1|RP24-535E21.2-002|Mpp4|1514|retained_intron|	0	0	0.0820826	0.0448124	0	0	0	0.239167	0.0363908	0.0865188	-0.0470363	0.164446	FALSE	FALSE
RP24-89C18.1	ENSMUST00000190598.1|ENSMUSG00000101586.1|OTTMUSG00000047224.1|OTTMUST00000122117.1|RP24-89C18.1-001|RP24-89C18.1|2092|antisense|	0.10727	0	0	0	0	0.422336	0.703266	0.106581	0.0165049	0.147277	-0.257739	0.0343963	FALSE	FALSE
RP24-89C18.2	ENSMUST00000188408.1|ENSMUSG00000099563.1|OTTMUSG00000047225.1|OTTMUST00000122118.1|RP24-89C18.2-001|RP24-89C18.2|1383|processed_pseudogene|	0	0	0	0	0	0	0	0.0283584	0	0	-0.00567168	0.947593	FALSE	FALSE
Als2	ENSMUST00000027178.12|ENSMUSG00000026024.14|OTTMUSG00000021752.5|OTTMUST00000051627.1|AC153652.1-001|Als2|6342|protein_coding|	2.40741	2.22585	1.02901	1.22949	1.19856	2.67469	2.87674	2.51961	1.97266	2.50788	-0.892251	1.34621e-06	FALSE	FALSE
Als2	ENSMUST00000163058.1|ENSMUSG00000026024.14|OTTMUSG00000021752.5|OTTMUST00000051628.1|AC153652.1-002|Als2|5379|protein_coding|	0.566723	0	0	0	0	0	1.12092	0.219049	0	0.363472	-0.227343	0.137821	FALSE	FALSE
Als2	ENSMUST00000159166.7|ENSMUSG00000026024.14|OTTMUSG00000021752.5|OTTMUST00000051629.1|AC153652.1-003|Als2|2977|retained_intron|	0.283832	0.736792	1.3805	1.10275	1.30483	0	0	1.59682	1.49152	1.72102	-0.000132413	0.00507157	FALSE	FALSE
Als2	ENSMUST00000160945.1|ENSMUSG00000026024.14|OTTMUSG00000021752.5|OTTMUST00000088324.4|AC153652.1-004|Als2|521|protein_coding|	0	0	0.210409	0.464172	0.416452	0	0	0	0	0	0.218206	0.0352419	FALSE	FALSE
Als2	ENSMUST00000188469.1|ENSMUSG00000026024.14|OTTMUSG00000021752.5|OTTMUST00000122119.1|AC153652.1-005|Als2|2783|retained_intron|	0	0	0.121888	0.122789	0.0199481	0	0	0.124909	0.0810041	0.342508	-0.0567592	0.101477	FALSE	FALSE
Cdk15	ENSMUST00000160662.7|ENSMUSG00000026023.16|OTTMUSG00000029822.2|OTTMUST00000074319.1|AC132361.1-001|Cdk15|2108|protein_coding|	0	0	0.062952	0	0	0	0	0.0771869	0.023102	0.0248757	-0.0124425	0.44809	FALSE	FALSE
Cdk15	ENSMUST00000114248.2|ENSMUSG00000026023.16|OTTMUSG00000029822.2|-|Cdk15-201|Cdk15|1477|protein_coding|	0	0.371888	0	0	0	0	0.63715	0	0	0	-0.0530525	0.385798	FALSE	FALSE
RP24-149E13.2	ENSMUST00000195013.1|ENSMUSG00000104502.1|OTTMUSG00000047228.1|OTTMUST00000122122.1|RP24-149E13.2-001|RP24-149E13.2|1638|TEC|	0	0	0	0	0	0	0	0	0	0.0234058	-0.00468116	0.96336	FALSE	FALSE
Fzd7	ENSMUST00000114246.3|ENSMUSG00000041075.8|OTTMUSG00000020777.2|OTTMUST00000049127.2|AC132574.1-001|Fzd7|4532|protein_coding|	4.01202	3.6434	1.92258	2.27597	2.34438	3.22536	3.29846	1.73935	1.37441	2.18034	0.476086	2.21549e-05	FALSE	FALSE
RP24-421H8.1	ENSMUST00000180778.1|ENSMUSG00000097819.1|OTTMUSG00000047231.1|OTTMUST00000122128.1|RP24-421H8.1-001|RP24-421H8.1|3587|lincRNA|	0.659924	0.317199	0.146032	0.283698	0.377436	0	0	0.0384011	0.0263185	0.184111	0.307091	0.00124166	FALSE	FALSE
RP24-147G7.1	ENSMUST00000114243.7|ENSMUSG00000047361.16|OTTMUSG00000047232.3|OTTMUST00000122129.1|RP24-147G7.1-001|RP24-147G7.1|3595|protein_coding|	0	0.342141	0.238556	0.0673703	0	0	0.904943	1.10583	0.877568	0.98074	-0.644202	0.00142273	FALSE	FALSE
RP24-147G7.1	ENSMUST00000185291.1|ENSMUSG00000047361.16|OTTMUSG00000047232.3|OTTMUST00000122131.1|RP24-147G7.1-005|RP24-147G7.1|648|retained_intron|	0	0.218501	0.554307	0.386802	0.232238	0	1.18732	2.48918	2.08384	1.95701	-1.2651	0.00222578	FALSE	FALSE
RP24-147G7.1	ENSMUST00000186310.1|ENSMUSG00000047361.16|OTTMUSG00000047232.3|OTTMUST00000122132.1|RP24-147G7.1-006|RP24-147G7.1|921|processed_transcript|	0.136077	0	0.0251536	0	0.221877	0	1.4435	1.11389	1.17526	0.653343	-0.800577	0.00258653	FALSE	FALSE
RP24-147G7.1	ENSMUST00000187979.1|ENSMUSG00000047361.16|OTTMUSG00000047232.3|OTTMUST00000122133.1|RP24-147G7.1-007|RP24-147G7.1|427|retained_intron|	0	0	0.248105	0	0.19038	0	0	2.46604	2.42453	2.46091	-1.3826	0.0184364	FALSE	FALSE
RP24-147G7.1	ENSMUST00000212835.1|ENSMUSG00000047361.16|OTTMUSG00000047232.3|OTTMUST00000150543.1|RP24-147G7.1-010|RP24-147G7.1|291|protein_coding|	0	0	0.969387	0	0.470404	0	0	1.98742	0.900521	2.76055	-0.84174	0.0475665	FALSE	FALSE
RP24-147G7.1	ENSMUST00000187454.6|ENSMUSG00000047361.16|OTTMUSG00000047232.3|OTTMUST00000122134.1|RP24-147G7.1-002|RP24-147G7.1|580|processed_transcript|	0	0	0	0	0.0731251	2.39295	0	0	0.251896	0	-0.514344	0.298956	FALSE	FALSE
RP24-147G7.1	ENSMUST00000185753.6|ENSMUSG00000047361.16|OTTMUSG00000047232.3|OTTMUST00000122135.1|RP24-147G7.1-003|RP24-147G7.1|612|processed_transcript|	0.226291	0	0.0599118	0.153979	0	0	0	0.304604	0.468919	0.692849	-0.205238	0.0365168	FALSE	FALSE
RP24-147G7.1	ENSMUST00000191051.1|ENSMUSG00000047361.16|OTTMUSG00000047232.3|OTTMUST00000122136.1|RP24-147G7.1-009|RP24-147G7.1|348|processed_transcript|	0	0	0.722787	1.0441	0	0	1.51506	1.87196	2.511	2.9656	-1.41935	0.00349895	FALSE	FALSE
RP24-147G7.1	ENSMUST00000190490.1|ENSMUSG00000047361.16|OTTMUSG00000047232.3|OTTMUST00000122137.1|RP24-147G7.1-008|RP24-147G7.1|933|protein_coding|	1.11637	0	0.0532462	0.182255	0.0358491	1.26392	1.5278	0.446843	0.956277	1.33528	-0.828482	0.000868184	FALSE	FALSE
Sumo1	ENSMUST00000191158.6|ENSMUSG00000026021.15|OTTMUSG00000022159.3|OTTMUST00000122141.1|AC147254.1-003|Sumo1|528|processed_transcript|	2.18541	2.23863	0.10979	0.790918	0.112967	2.70754	1.92779	0	0.119286	0	0.136618	0.0547396	FALSE	FALSE
Sumo1	ENSMUST00000091374.8|ENSMUSG00000026021.15|OTTMUSG00000022159.3|OTTMUST00000052620.1|AC147254.1-001|Sumo1|1215|protein_coding|	7.34985	7.21774	7.49386	7.34533	7.40839	7.39244	7.38733	7.16437	7.61202	7.34563	-0.0173232	3.03763e-16	FALSE	FALSE
Sumo1	ENSMUST00000185265.1|ENSMUSG00000026021.15|OTTMUSG00000022159.3|OTTMUST00000122173.1|AC147254.1-004|Sumo1|532|protein_coding|	0	0	0.420309	0.542051	0.426573	0	0	0.455899	0	0	0.186607	0.0525935	FALSE	FALSE
Sumo1	ENSMUST00000123857.1|ENSMUSG00000026021.15|OTTMUSG00000022159.3|OTTMUST00000052621.1|AC147254.1-002|Sumo1|829|retained_intron|	0	0	0.0613241	0.667682	0.172093	0	0	0	0.407297	0.0777584	0.0832088	0.190074	FALSE	FALSE
RP24-147G7.2	ENSMUST00000192922.1|ENSMUSG00000103821.1|OTTMUSG00000047255.1|OTTMUST00000122174.1|RP24-147G7.2-001|RP24-147G7.2|1872|TEC|	0	0.182903	0.246623	0.0918663	0.21303	0	0	0.114607	0.254558	0.237156	0.0256204	0.0152132	FALSE	FALSE
RP24-147G7.3	ENSMUST00000185710.1|ENSMUSG00000101400.1|OTTMUSG00000047256.1|OTTMUST00000122175.1|RP24-147G7.3-001|RP24-147G7.3|385|processed_pseudogene|	0	0	0.320772	0	0.464278	0	0	0.220975	0	0.222859	0.0682433	0.124372	FALSE	FALSE
Nop58	ENSMUST00000191088.6|ENSMUSG00000026020.9|OTTMUSG00000047257.4|OTTMUST00000122176.1|RP24-147G7.4-003|Nop58|576|processed_transcript|	2.91524	2.87901	4.48986	4.66617	3.98418	1.20484	0	3.0502	3.25536	3.76264	1.53228	8.67375e-05	TRUE	FALSE
Nop58	ENSMUST00000027174.9|ENSMUSG00000026020.9|OTTMUSG00000047257.4|OTTMUST00000122177.1|RP24-147G7.4-002|Nop58|1713|protein_coding|	7.41217	7.327	4.92387	5.00976	4.97257	6.8754	6.54617	4.64012	4.91177	4.63675	0.407033	4.01576e-07	FALSE	FALSE
Nop58	ENSMUST00000190231.6|ENSMUSG00000026020.9|OTTMUSG00000047257.4|OTTMUST00000122178.3|RP24-147G7.4-009|Nop58|639|protein_coding|	1.6715	2.79375	1.01886	1.8458	1.80019	1.54385	1.04574	1.53582	0	1.43896	0.713146	0.000121341	FALSE	FALSE
Nop58	ENSMUST00000189289.6|ENSMUSG00000026020.9|OTTMUSG00000047257.4|OTTMUST00000122179.1|RP24-147G7.4-007|Nop58|653|retained_intron|	0	0	0.35411	0.454178	0.51778	0	0	0	0	0.296376	0.205938	0.0375613	FALSE	FALSE
Nop58	ENSMUST00000186044.1|ENSMUSG00000026020.9|OTTMUSG00000047257.4|OTTMUST00000122180.1|RP24-147G7.4-005|Nop58|725|retained_intron|	0.460984	1.57503	1.5269	0.911327	0.468795	0	0	1.106	1.07945	0.896206	0.372277	0.00317487	FALSE	FALSE
Nop58	ENSMUST00000191142.6|ENSMUSG00000026020.9|OTTMUSG00000047257.4|OTTMUST00000122181.1|RP24-147G7.4-001|Nop58|9507|protein_coding|	3.24229	3.4652	0.441091	0.747317	0.250902	2.9699	2.8317	0.228362	0.459604	0.458119	0.239822	0.0264584	FALSE	FALSE
Nop58	ENSMUST00000185772.6|ENSMUSG00000026020.9|OTTMUSG00000047257.4|OTTMUST00000122182.3|RP24-147G7.4-004|Nop58|461|protein_coding|	0	0	4.85199	5.16172	4.2933	0	0	4.31398	5.40376	4.93672	-0.0694911	0.0189836	FALSE	FALSE
Nop58	ENSMUST00000189327.6|ENSMUSG00000026020.9|OTTMUSG00000047257.4|OTTMUST00000122183.1|RP24-147G7.4-010|Nop58|702|nonsense_mediated_decay|	0	1.3137	4.04959	4.38	3.62943	0	1.15745	2.93659	3.66047	3.49742	0.424159	0.00446414	FALSE	FALSE
Nop58	ENSMUST00000190759.6|ENSMUSG00000026020.9|OTTMUSG00000047257.4|OTTMUST00000122184.1|RP24-147G7.4-006|Nop58|623|retained_intron|	0	0.552882	0.205629	0.683827	0	0	0	0	0	0	0.288467	0.0470733	FALSE	FALSE
Nop58	ENSMUST00000185368.1|ENSMUSG00000026020.9|OTTMUSG00000047257.4|OTTMUST00000122185.1|RP24-147G7.4-008|Nop58|891|retained_intron|	3.78871	4.00821	2.88539e-06	1.82286	1.35809	2.1042	3.06071	0.821727	0	2.17505	0.56324	0.00655619	FALSE	FALSE
Nop58	ENSMUST00000189919.6|ENSMUSG00000026020.9|OTTMUSG00000047257.4|OTTMUST00000122186.1|RP24-147G7.4-012|Nop58|598|nonsense_mediated_decay|	1.45675	1.62231	5.92862	6.28812	5.79203	0	0	5.39417	5.77683	5.56333	0.870702	0.00498367	FALSE	FALSE
Nop58	ENSMUST00000190265.6|ENSMUSG00000026020.9|OTTMUSG00000047257.4|OTTMUST00000122187.1|RP24-147G7.4-014|Nop58|714|nonsense_mediated_decay|	0	0	6.67296	7.3058	6.20377	0	0	6.15809	6.99356	6.17483	0.171208	0.0186223	FALSE	FALSE
Nop58	ENSMUST00000187491.1|ENSMUSG00000026020.9|OTTMUSG00000047257.4|OTTMUST00000122188.1|RP24-147G7.4-015|Nop58|373|nonsense_mediated_decay|	7.78897	7.52128	5.86268	5.98199	5.4906	6.6953	7.46996	5.32384	6.09309	5.65746	0.281176	2.10687e-08	FALSE	FALSE
Nop58	ENSMUST00000187837.6|ENSMUSG00000026020.9|OTTMUSG00000047257.4|OTTMUST00000122189.2|RP24-147G7.4-011|Nop58|638|protein_coding|	6.02961	5.85934	5.12832	5.52771	4.68056	5.35933	5.71843	4.39174	5.29129	4.53264	0.386425	1.13171e-09	FALSE	FALSE
Nop58	ENSMUST00000188390.1|ENSMUSG00000026020.9|OTTMUSG00000047257.4|OTTMUST00000122190.3|RP24-147G7.4-013|Nop58|585|protein_coding|	5.49053	6.01833	4.53201	4.62607	4.63318	4.46568	4.66017	3.86082	4.26477	4.03031	0.803673	1.66764e-09	FALSE	FALSE
Snord70	ENSMUST00000104157.1|ENSMUSG00000077345.1|-|-|Snord70-201|Snord70|87|snoRNA|	0	4.52493	0	5.35092	2.34852	0	0	0	5.77054	0	1.29077	0.0952534	FALSE	FALSE
Gm26287	ENSMUST00000158887.3|ENSMUSG00000089512.3|-|-|Gm26287-201|Gm26287|81|snoRNA|	0	0	0	0	4.71598	0	0	3.58772	5.17419	2.71418	-1.35202	0.0762952	FALSE	FALSE
Bmpr2	ENSMUST00000087435.6|ENSMUSG00000067336.6|OTTMUSG00000047258.2|OTTMUST00000122191.1|RP24-178N19.1-001|Bmpr2|12899|protein_coding|	0.829102	0.740064	0.0870704	0.136232	0.0820213	1.96474	2.66455	0.308328	0.628159	0.421612	-0.822578	0.0162414	FALSE	FALSE
Bmpr2	ENSMUST00000190659.1|ENSMUSG00000067336.6|OTTMUSG00000047258.2|OTTMUST00000123804.1|RP24-178N19.1-003|Bmpr2|732|retained_intron|	0	0	0	0	0	0	0	0.0657184	0	0	-0.0131437	0.792283	FALSE	FALSE
Bmpr2	ENSMUST00000186246.1|ENSMUSG00000067336.6|OTTMUSG00000047258.2|OTTMUST00000122192.1|RP24-178N19.1-002|Bmpr2|4719|retained_intron|	0.0901624	0.0240019	0.0184661	0.0667354	0.0491484	0	0.218626	0.0387845	0.0554192	0.0938427	-0.0316317	0.0449044	FALSE	FALSE
RP24-178N19.2	ENSMUST00000194136.1|ENSMUSG00000104052.1|OTTMUSG00000047259.1|OTTMUST00000122193.1|RP24-178N19.2-001|RP24-178N19.2|3438|TEC|	0	0	0.00763901	0.0347707	0.0534951	0	0	0.0401714	0.21485	0.0204105	-0.0359054	0.262915	FALSE	FALSE
RP23-27C10.1	ENSMUST00000193096.1|ENSMUSG00000103131.1|OTTMUSG00000047260.1|OTTMUST00000122194.1|RP23-27C10.1-001|RP23-27C10.1|721|TEC|	0	0	0	0	0	0	0	0.0672147	0	0	-0.0134429	0.785914	FALSE	FALSE
Fam117b	ENSMUST00000036540.11|ENSMUSG00000041040.12|OTTMUSG00000020914.3|OTTMUST00000049436.1|AC125377.1-001|Fam117b|5532|protein_coding|	4.05316	3.78551	2.57633	2.90336	3.06974	3.78762	3.84677	2.90732	2.8519	2.99759	-0.000619839	6.73317e-08	FALSE	FALSE
Fam117b	ENSMUST00000151630.1|ENSMUSG00000041040.12|OTTMUSG00000020914.3|OTTMUST00000049437.2|AC125377.1-002|Fam117b|418|nonsense_mediated_decay|	0	0	0.878642	0	1.41068	0	0	1.14187	0	0	0.229491	0.183748	FALSE	FALSE
Fam117b	ENSMUST00000189790.1|ENSMUSG00000041040.12|OTTMUSG00000020914.3|OTTMUST00000122195.1|AC125377.1-003|Fam117b|1758|retained_intron|	0	0.068075	0.0787505	0.017674	0	0	0.38335	0.144862	0.200781	0.239594	-0.160817	0.0080614	FALSE	FALSE
RP23-27C10.2	ENSMUST00000191628.1|ENSMUSG00000103696.1|OTTMUSG00000047261.1|OTTMUST00000122196.1|RP23-27C10.2-001|RP23-27C10.2|5415|TEC|	0.0991969	0.0425365	0.152712	0.177195	0.152831	0.0228578	0.243743	0.38189	0.570679	0.226368	-0.164213	0.00356115	FALSE	FALSE
RP23-27C10.4	ENSMUST00000188150.1|ENSMUSG00000100901.1|OTTMUSG00000047262.1|OTTMUST00000122197.1|RP23-27C10.4-001|RP23-27C10.4|1622|processed_pseudogene|	0	0	0	0	0.154207	0.079092	0	0.0692705	0	0.261296	-0.0510903	0.171166	FALSE	FALSE
Ica1l	ENSMUST00000185891.1|ENSMUSG00000026018.12|OTTMUSG00000047263.2|OTTMUST00000122198.1|RP23-27C10.3-006|Ica1l|516|processed_transcript|	0	0	0.06432	0.500599	1.59187	0	0	1.66982	0.994269	1.61592	-0.424644	0.0481586	FALSE	FALSE
Ica1l	ENSMUST00000027172.12|ENSMUSG00000026018.12|OTTMUSG00000047263.2|OTTMUST00000122199.1|RP23-27C10.3-001|Ica1l|3650|protein_coding|	0	0	0	0.212001	0.101963	0	0	0	0	0	0.062793	0.221662	FALSE	FALSE
Ica1l	ENSMUST00000191251.6|ENSMUSG00000026018.12|OTTMUSG00000047263.2|OTTMUST00000122200.1|RP23-27C10.3-002|Ica1l|3415|protein_coding|	1.93678	1.4368	1.58287	1.3024	0.984223	1.54114	2.4186	0.936031	1.01393	1.34131	-0.00158523	1.92539e-05	FALSE	FALSE
Ica1l	ENSMUST00000189776.1|ENSMUSG00000026018.12|OTTMUSG00000047263.2|OTTMUST00000122201.2|RP23-27C10.3-004|Ica1l|1320|protein_coding|	0.428732	1.23646	0	0.0514361	0.470249	0	0	0.0054273	0	0	0.43629	0.0521274	FALSE	FALSE
Ica1l	ENSMUST00000187364.1|ENSMUSG00000026018.12|OTTMUSG00000047263.2|OTTMUST00000122202.1|RP23-27C10.3-005|Ica1l|619|retained_intron|	0.501553	0	0.64442	0.530662	0.72157	0.672202	0	0.363111	0.0947387	0	0.253631	0.00704079	FALSE	FALSE
Ica1l	ENSMUST00000186970.1|ENSMUSG00000026018.12|OTTMUSG00000047263.2|OTTMUST00000122203.1|RP23-27C10.3-003|Ica1l|951|processed_transcript|	0.475753	0.937014	0.492324	0.329017	0.508256	0	0	0.0957179	0.619448	0.185779	0.368284	0.00148953	FALSE	FALSE
Wdr12	ENSMUST00000027173.14|ENSMUSG00000026019.15|OTTMUSG00000021598.8|OTTMUST00000051272.2|AC116581.1-001|Wdr12|10012|protein_coding|	1.34025	1.43626	1.07693	1.15832	0.984145	1.05452	1.20823	1.05347	1.21259	1.11886	0.0696455	5.19402e-09	FALSE	FALSE
Wdr12	ENSMUST00000122038.7|ENSMUSG00000026019.15|OTTMUSG00000021598.8|OTTMUST00000051274.3|AC116581.1-003|Wdr12|2850|protein_coding|	5.66398	5.37859	5.71936	5.78173	5.70588	4.13298	4.78012	5.22679	4.92164	5.0819	0.82122	8.98179e-12	FALSE	FALSE
Wdr12	ENSMUST00000117438.7|ENSMUSG00000026019.15|OTTMUSG00000021598.8|OTTMUST00000051273.2|AC116581.1-002|Wdr12|3251|protein_coding|	3.88787	3.869	1.75929	1.5457	1.96046	4.13317	3.33522	1.86515	1.38141	1.35046	0.191383	0.000309345	FALSE	FALSE
Wdr12	ENSMUST00000147413.1|ENSMUSG00000026019.15|OTTMUSG00000021598.8|OTTMUST00000051278.1|AC116581.1-007|Wdr12|808|retained_intron|	0.564563	0.591385	0.548374	0.754587	0.629284	0	0	1.53368	1.10263	1.04142	-0.117909	0.00522697	FALSE	FALSE
Wdr12	ENSMUST00000136461.1|ENSMUSG00000026019.15|OTTMUSG00000021598.8|OTTMUST00000051279.1|AC116581.1-008|Wdr12|275|processed_transcript|	1.56815	0	5.63902	6.25247	4.81842	0	0	5.46358	5.19436	4.76659	0.570707	0.0101649	FALSE	FALSE
Wdr12	ENSMUST00000143342.7|ENSMUSG00000026019.15|OTTMUSG00000021598.8|OTTMUST00000051275.5|AC116581.1-004|Wdr12|770|protein_coding|	4.80063	4.73416	5.46561	5.38626	5.41473	1.67581	4.45551	4.4493	3.54974	4.76135	1.38194	3.08635e-07	TRUE	FALSE
Wdr12	ENSMUST00000141417.2|ENSMUSG00000026019.15|OTTMUSG00000021598.8|OTTMUST00000051276.1|AC116581.1-005|Wdr12|720|protein_coding|	1.38866	2.97634	1.74678	3.37189	3.01297	0	1.48272	2.88224	3.64089	1.55338	0.587484	0.000567782	FALSE	FALSE
Wdr12	ENSMUST00000133767.1|ENSMUSG00000026019.15|OTTMUSG00000021598.8|OTTMUST00000051277.1|AC116581.1-006|Wdr12|720|retained_intron|	0.703421	0	0.586371	0.795483	0.719499	0	0	0.334978	0.853475	0	0.323264	0.00973179	FALSE	FALSE
Carf	ENSMUST00000130075.7|ENSMUSG00000026017.13|OTTMUSG00000022350.5|OTTMUST00000053332.2|AC138597.1-002|Carf|2763|nonsense_mediated_decay|	0.174869	0.715512	0	0	0	0	1.33526	0.387442	0.252872	0.527769	-0.322592	0.0486264	FALSE	FALSE
Carf	ENSMUST00000150008.7|ENSMUSG00000026017.13|OTTMUSG00000022350.5|OTTMUST00000053334.2|AC138597.1-004|Carf|3795|retained_intron|	0	0	0.0698383	0.113348	0.117996	0.124295	0	0.173437	0.0833019	0.0391131	-0.023793	0.0317413	FALSE	FALSE
Carf	ENSMUST00000124986.7|ENSMUSG00000026017.13|OTTMUSG00000022350.5|OTTMUST00000053333.2|AC138597.1-003|Carf|410|protein_coding|	1.68064	1.24151	0.419254	0.456706	1.07517	0	0	1.51016	0.0389671	1.8762	0.28959	0.0170695	FALSE	FALSE
Carf	ENSMUST00000191232.1|ENSMUSG00000026017.13|OTTMUSG00000022350.5|OTTMUST00000122204.1|AC138597.1-006|Carf|3235|retained_intron|	0.0677075	0.233088	0.130804	0.109406	0.0596225	0.213738	0	0.17603	0.203648	0.12999	-0.0245556	0.00275139	FALSE	FALSE
Carf	ENSMUST00000187978.6|ENSMUSG00000026017.13|OTTMUSG00000022350.5|OTTMUST00000053331.3|AC138597.1-001|Carf|5463|protein_coding|	1.23994	0.96547	0.685449	0.670694	0.623007	1.12723	0.807216	0.508546	0.738956	0.73007	0.0545066	8.30286e-06	FALSE	FALSE
Carf	ENSMUST00000180952.7|ENSMUSG00000026017.13|OTTMUSG00000022350.5|-|Carf-206|Carf|2157|protein_coding|	0	0.791592	0	0	0	0.323022	0	0.216498	0.144473	0.447809	-0.0680421	0.12591	FALSE	FALSE
Carf	ENSMUST00000027171.11|ENSMUSG00000026017.13|OTTMUSG00000022350.5|OTTMUST00000122205.1|AC138597.1-007|Carf|2102|protein_coding|	0.11262	0	0.564792	0.446154	0.366693	0	0.603045	0.171448	0	0.126074	0.117938	0.0280301	FALSE	FALSE
Carf	ENSMUST00000186107.6|ENSMUSG00000026017.13|OTTMUSG00000022350.5|OTTMUST00000122206.1|AC138597.1-008|Carf|1837|nonsense_mediated_decay|	0	0	0	0	0	1.33623	0	0	0	0	-0.267245	0.379406	FALSE	FALSE
Carf	ENSMUST00000186779.1|ENSMUSG00000026017.13|OTTMUSG00000022350.5|OTTMUST00000122257.1|AC138597.1-009|Carf|2416|retained_intron|	0	0	0.388933	0.314176	0.376528	0	0.147247	0.781501	0.751894	0.434888	-0.207178	0.0128949	FALSE	FALSE
Carf	ENSMUST00000132949.2|ENSMUSG00000026017.13|OTTMUSG00000022350.5|OTTMUST00000053335.2|AC138597.1-005|Carf|493|nonsense_mediated_decay|	0	0	0.108015	0.227131	0.0983037	0	0	1.03758	0.132319	1.24719	-0.396729	0.0784321	FALSE	FALSE
AC116581.2	ENSMUST00000118718.1|ENSMUSG00000082609.1|OTTMUSG00000022352.1|OTTMUST00000053339.1|AC116581.2-001|AC116581.2|431|processed_pseudogene|	0	0.383392	0.295953	0.55704	0.196673	0	0	0.941812	0.859683	0.655959	-0.204879	0.0161779	FALSE	FALSE
Nbeal1	ENSMUST00000160834.7|ENSMUSG00000073664.11|OTTMUSG00000034193.9|OTTMUST00000086714.3|AC158139.1-001|Nbeal1|15731|protein_coding|	0.495342	0.244126	0.11233	0.200595	0.157856	0.674756	0.686707	0.426613	0.474122	0.387628	-0.287915	3.62937e-05	FALSE	FALSE
Nbeal1	ENSMUST00000187195.1|ENSMUSG00000073664.11|OTTMUSG00000034193.9|OTTMUST00000122258.1|AC158139.1-006|Nbeal1|5087|retained_intron|	0.0438638	0	0.042161	0.0209438	0.0101797	0.301029	0.0690106	0.0904063	0.0647435	0.157728	-0.113154	0.0109546	FALSE	FALSE
Nbeal1	ENSMUST00000160980.2|ENSMUSG00000073664.11|OTTMUSG00000034193.9|OTTMUST00000086762.5|AC158139.1-003|Nbeal1|1130|protein_coding|	0	0	0.0629644	0	0.186905	0	0.48581	0.892853	0.982032	1.00495	-0.623155	0.00253758	FALSE	FALSE
Nbeal1	ENSMUST00000185573.1|ENSMUSG00000073664.11|OTTMUSG00000034193.9|OTTMUST00000122259.1|AC158139.1-007|Nbeal1|2677|retained_intron|	0	0	0	0.126874	0.0892161	0	0	0.222661	0.214492	0.346353	-0.113483	0.0386817	FALSE	FALSE
Nbeal1	ENSMUST00000188450.6|ENSMUSG00000073664.11|OTTMUSG00000034193.9|OTTMUST00000122260.1|AC158139.1-005|Nbeal1|4543|retained_intron|	0	0	0.149836	0.175463	0.138408	0	0	0.807269	1.05275	0.75034	-0.42933	0.021549	FALSE	FALSE
Nbeal1	ENSMUST00000035569.11|ENSMUSG00000073664.11|OTTMUSG00000034193.9|OTTMUST00000122261.2|AC158139.1-010|Nbeal1|3536|protein_coding|	0	0.00114072	0	0	0	0	0	0.0570385	0	0	-0.0111795	0.829905	FALSE	FALSE
Nbeal1	ENSMUST00000162291.7|ENSMUSG00000073664.11|OTTMUSG00000034193.9|OTTMUST00000086715.1|AC158139.1-002|Nbeal1|5000|nonsense_mediated_decay|	0.142885	0.236855	0.0167459	0	0	0	0	0.0300691	0	0.188858	0.0355118	0.177486	FALSE	FALSE
Nbeal1	ENSMUST00000185984.1|ENSMUSG00000073664.11|OTTMUSG00000034193.9|OTTMUST00000122262.1|AC158139.1-008|Nbeal1|3218|retained_intron|	0	0	0	0	0.00856147	0	0	0.0978966	0	0	-0.017867	0.669008	FALSE	FALSE
Nbeal1	ENSMUST00000159344.1|ENSMUSG00000073664.11|OTTMUSG00000034193.9|OTTMUST00000086763.2|AC158139.1-004|Nbeal1|736|protein_coding|	0	0	0	0.469921	0	0	0	0.468731	0	0	0.000238007	0.387936	FALSE	FALSE
Nbeal1	ENSMUST00000190958.1|ENSMUSG00000073664.11|OTTMUSG00000034193.9|OTTMUST00000122263.1|AC158139.1-009|Nbeal1|2262|retained_intron|	0	0.24247	0.117194	0.0734569	0.0848684	0	0.157551	0.103604	0.291859	0.215913	-0.0501877	0.0102137	FALSE	FALSE
Cyp20a1	ENSMUST00000114202.7|ENSMUSG00000049439.13|OTTMUSG00000021516.3|OTTMUST00000051029.1|AC158969.1-002|Cyp20a1|976|retained_intron|	3.13412	2.48711	2.55766	2.7846	2.85296	0.554148	2.79013	3.17099	3.02967	1.9724	0.459824	9.51854e-06	FALSE	FALSE
Cyp20a1	ENSMUST00000060608.12|ENSMUSG00000049439.13|OTTMUSG00000021516.3|OTTMUST00000051028.2|AC158969.1-001|Cyp20a1|2223|protein_coding|	3.86658	4.24359	3.46024	3.77199	3.65932	3.87778	3.71738	3.48172	2.68808	3.52123	0.343102	1.0794e-09	FALSE	FALSE
Cyp20a1	ENSMUST00000148443.2|ENSMUSG00000049439.13|OTTMUSG00000021516.3|OTTMUST00000051030.2|AC158969.1-003|Cyp20a1|2056|nonsense_mediated_decay|	2.34251	1.14966	0.296161	0.305228	1.93115	1.03079	0	0.849313	2.17277	0.000239468	0.39432	0.0159019	FALSE	FALSE
RP23-264G9.1	ENSMUST00000191764.1|ENSMUSG00000103822.1|OTTMUSG00000047317.1|OTTMUST00000122319.1|RP23-264G9.1-001|RP23-264G9.1|1058|TEC|	0	0	0.3939	0.0962241	0.399547	0	0	0.256744	0.684983	0.15358	-0.0411269	0.076056	FALSE	FALSE
Abi2	ENSMUST00000052332.14|ENSMUSG00000026782.15|OTTMUSG00000047318.3|OTTMUST00000122320.2|RP23-264G9.2-001|Abi2|5768|protein_coding|	1.6886	1.01643	0.654842	0.903259	0.739522	2.75685	3.13747	2.1733	2.56856	2.3021	-1.58713	2.8226e-07	FALSE	FALSE
Abi2	ENSMUST00000188618.6|ENSMUSG00000026782.15|OTTMUSG00000047318.3|OTTMUST00000122374.1|RP23-264G9.2-002|Abi2|4723|protein_coding|	0	0	0.0491916	0	0	0	0	0	0	0	0.00983832	0.86435	FALSE	FALSE
Abi2	ENSMUST00000189980.6|ENSMUSG00000026782.15|OTTMUSG00000047318.3|OTTMUST00000122375.1|RP23-264G9.2-003|Abi2|4115|protein_coding|	0	0	0.729729	0.806355	0.764365	0	0	2.29452	2.19685	1.21	-0.680183	0.0256637	FALSE	FALSE
Abi2	ENSMUST00000191493.1|ENSMUSG00000026782.15|OTTMUSG00000047318.3|OTTMUST00000122376.1|RP23-264G9.2-011|Abi2|3005|retained_intron|	0.109131	0	0.0195795	0	0	0	0.301435	0.332883	0.439639	0.323231	-0.253696	0.00226471	FALSE	FALSE
Abi2	ENSMUST00000189082.6|ENSMUSG00000026782.15|OTTMUSG00000047318.3|OTTMUST00000122377.2|RP23-264G9.2-012|Abi2|463|protein_coding|	0	0	0	0	0	0	0	0	0.307678	0	-0.0615356	0.426502	FALSE	FALSE
Abi2	ENSMUST00000187709.6|ENSMUSG00000026782.15|OTTMUSG00000047318.3|OTTMUST00000122378.1|RP23-264G9.2-007|Abi2|1671|protein_coding|	0.12632	0	0.0752355	0	0.119	0.916573	0	1.21327	1.10363	0.840713	-0.750727	0.00133635	FALSE	FALSE
Abi2	ENSMUST00000189649.1|ENSMUSG00000026782.15|OTTMUSG00000047318.3|OTTMUST00000122379.1|RP23-264G9.2-010|Abi2|362|retained_intron|	0	0	0.935789	0	0	0	0	0.975201	1.34939	1.98579	-0.674919	0.0433732	FALSE	FALSE
Abi2	ENSMUST00000185788.6|ENSMUSG00000026782.15|OTTMUSG00000047318.3|OTTMUST00000122380.1|RP23-264G9.2-006|Abi2|1926|protein_coding|	0	0	0.481373	0	0	0	0	0.648835	0.320746	0.290152	-0.155672	0.0874956	FALSE	FALSE
Abi2	ENSMUST00000187400.6|ENSMUSG00000026782.15|OTTMUSG00000047318.3|OTTMUST00000122381.1|RP23-264G9.2-005|Abi2|763|protein_coding|	0	0.429024	0	0	0	0	0	0	0	0.536703	-0.021536	0.387187	FALSE	FALSE
Abi2	ENSMUST00000186097.6|ENSMUSG00000026782.15|OTTMUSG00000047318.3|OTTMUST00000122382.1|RP23-264G9.2-009|Abi2|1356|protein_coding|	0.659937	0.620662	0	0	0	0	0	0	0	0	0.25612	0.111909	FALSE	FALSE
Abi2	ENSMUST00000190158.1|ENSMUSG00000026782.15|OTTMUSG00000047318.3|OTTMUST00000122383.1|RP23-264G9.2-008|Abi2|1403|protein_coding|	0	0	0	0.194656	0	0	0	0	0	0	0.0389311	0.488915	FALSE	FALSE
Raph1	ENSMUST00000140485.7|ENSMUSG00000026014.15|OTTMUSG00000002211.13|OTTMUST00000004475.2|RP23-17F2.1-001|Raph1|10024|protein_coding|	0.0986028	0.117946	0.0182325	0	0.00331439	0.210499	0.45917	0.155732	0.036959	0.0169042	-0.128234	0.0392041	FALSE	FALSE
Raph1	ENSMUST00000182085.7|ENSMUSG00000026014.15|OTTMUSG00000002211.13|OTTMUST00000113093.2|RP23-17F2.1-005|Raph1|701|protein_coding|	0.275995	0	0	0.0714565	0.0446725	0	0.826533	0.648394	0.179628	0.370136	-0.326514	0.014217	FALSE	FALSE
Raph1	ENSMUST00000027168.11|ENSMUSG00000026014.15|OTTMUSG00000002211.13|-|Raph1-201|Raph1|2241|protein_coding|	0	0	0	0.0513484	0.059909	0.740861	0	0.182944	0.0425981	0.26992	-0.225013	0.0695387	FALSE	FALSE
Raph1	ENSMUST00000188511.1|ENSMUSG00000026014.15|OTTMUSG00000002211.13|OTTMUST00000004432.7|RP23-17F2.1-002|Raph1|536|retained_intron|	0	0	0	0.466154	0.0808814	0	0	0	0	0.46652	0.0161032	0.322586	FALSE	FALSE
Raph1	ENSMUST00000189383.1|ENSMUSG00000026014.15|OTTMUSG00000002211.13|OTTMUST00000122384.1|RP23-17F2.1-006|Raph1|1663|retained_intron|	0	0	0	0	0	0	0	0.195249	0.0613753	0.0287855	-0.057082	0.215435	FALSE	FALSE
Raph1	ENSMUST00000127573.2|ENSMUSG00000026014.15|OTTMUSG00000002211.13|OTTMUST00000122385.1|RP23-17F2.1-007|Raph1|8483|retained_intron|	0.0747698	0.162724	0.0741149	0.0593248	0.0695276	0.567131	0.69073	0.0898669	0.0798935	0.0681383	-0.21106	0.0288973	FALSE	FALSE
Raph1	ENSMUST00000142258.2|ENSMUSG00000026014.15|OTTMUSG00000002211.13|OTTMUST00000004477.2|RP23-17F2.1-004|Raph1|690|protein_coding|	0	0	0.0895931	0	0	0	0	0.213098	0.0523909	0	-0.0351792	0.320177	FALSE	FALSE
RP23-17F2.2	ENSMUST00000122243.1|ENSMUSG00000081562.1|OTTMUSG00000002238.1|OTTMUST00000004480.1|RP23-17F2.2-001|RP23-17F2.2|228|processed_pseudogene|	0	0	0	0	2.69609	0	0	0	0	0	0.539218	0.377266	FALSE	FALSE
Gm23762	ENSMUST00000158348.1|ENSMUSG00000088973.1|-|-|Gm23762-201|Gm23762|106|miRNA|	4.31095	0	3.57755	0	0	0	0	2.54784	3.8312	3.43086	-0.384278	0.0513253	FALSE	FALSE
RP23-157N11.1	ENSMUST00000118030.1|ENSMUSG00000084151.1|OTTMUSG00000002252.1|OTTMUST00000004497.1|RP23-157N11.1-001|RP23-157N11.1|737|processed_pseudogene|	0	0	0.0492084	0	0	0	0	0	0	0	0.00984167	0.864277	FALSE	FALSE
Eif4a-ps4	ENSMUST00000122226.1|ENSMUSG00000101188.1|OTTMUSG00000002253.1|OTTMUST00000004498.1|RP23-157N11.2-001|Eif4a-ps4|1218|processed_pseudogene|	8.95397	8.8795	7.85231	7.69678	7.94818	8.49898	8.33666	7.71384	7.30599	7.59706	0.375644	2.5348e-11	FALSE	FALSE
Cd28	ENSMUST00000027165.2|ENSMUSG00000026012.2|OTTMUSG00000002254.5|OTTMUST00000004499.1|RP23-157N11.3-001|Cd28|4347|protein_coding|	0.0498036	0	0.0353283	0.0950197	0.0120666	0.573256	1.14505	0.552786	0.594405	0.620808	-0.658818	4.20795e-05	FALSE	FALSE
RP23-157N11.4	ENSMUST00000145502.1|ENSMUSG00000086795.1|OTTMUSG00000002257.1|OTTMUST00000004503.1|RP23-157N11.4-001|RP23-157N11.4|845|lincRNA|	0	0	0	0	0	0	0	0.33844	0	0.753701	-0.218428	0.158764	FALSE	FALSE
RP23-157N11.10	ENSMUST00000195593.1|ENSMUSG00000104069.1|OTTMUSG00000047379.1|OTTMUST00000122406.1|RP23-157N11.10-001|RP23-157N11.10|2110|TEC|	0	0	0.0281915	0.0156046	0.0277825	0.129254	0.169402	0.0210461	0.0162324	0.01905	-0.0566811	0.0837613	FALSE	FALSE
RP23-157N11.6	ENSMUST00000122024.1|ENSMUSG00000083355.1|OTTMUSG00000002281.2|OTTMUST00000004527.2|RP23-157N11.6-001|RP23-157N11.6|763|processed_pseudogene|	0	0	0.0467579	0.051283	0.0475286	0	0	0	0	0	0.0291139	0.34062	FALSE	FALSE
RP23-157N11.11	ENSMUST00000193735.1|ENSMUSG00000102549.1|OTTMUSG00000047380.1|OTTMUST00000122407.1|RP23-157N11.11-001|RP23-157N11.11|1401|TEC|	0	0	0.0210504	0	0	0	0	0	0	0	0.00421008	0.970042	FALSE	FALSE
Ctla4	ENSMUST00000124816.1|ENSMUSG00000026011.13|OTTMUSG00000002278.7|OTTMUST00000004540.2|RP23-146J17.2-004|Ctla4|691|processed_transcript|	0	0	0	0	0	0	0	0	0.0825418	0	-0.0165084	0.72414	FALSE	FALSE
Ctla4	ENSMUST00000027164.8|ENSMUSG00000026011.13|OTTMUSG00000002278.7|OTTMUST00000004524.2|RP23-146J17.2-001|Ctla4|1933|protein_coding|	0	0	0.0144339	0	0	0	0	0.328835	0.857336	0.408439	-0.316035	0.0492443	FALSE	FALSE
Ctla4	ENSMUST00000097720.3|ENSMUSG00000026011.13|OTTMUSG00000002278.7|OTTMUST00000004536.1|RP23-146J17.2-002|Ctla4|614|protein_coding|	0	0	0	0	0	0	0	0.569573	0	0.227346	-0.159384	0.176731	FALSE	FALSE
Rpl18-ps1	ENSMUST00000121555.1|ENSMUSG00000081382.1|OTTMUSG00000002279.1|OTTMUST00000004525.1|RP23-146J17.1-001|Rpl18-ps1|525|processed_pseudogene|	0.282958	0	0.62278	0.76247	0.679867	0	0.434363	1.0983	0.634006	0.884644	-0.140647	0.00365632	FALSE	FALSE
RP23-146J17.3	ENSMUST00000121041.1|ENSMUSG00000080800.1|OTTMUSG00000002287.1|OTTMUST00000004539.1|RP23-146J17.3-001|RP23-146J17.3|236|processed_pseudogene|	0	0	2.05006	1.12047	1.6557	0	0	0	0	0	0.965245	0.0255688	FALSE	FALSE
Icos	ENSMUST00000027162.11|ENSMUSG00000026009.14|OTTMUSG00000002307.2|OTTMUST00000004596.2|RP23-148E7.1-002|Icos|810|protein_coding|	0.229673	0.0390878	0.287541	0.371044	0	2.02538	0	0.766101	0.535451	0.583429	-0.596603	0.0232721	FALSE	FALSE
Icos	ENSMUST00000102827.3|ENSMUSG00000026009.14|OTTMUSG00000002307.2|OTTMUST00000004595.2|RP23-148E7.1-001|Icos|3241|protein_coding|	0.0843188	0.129491	0.0298345	0.186143	0	0.618634	1.14864	0.548926	0.43712	0.813076	-0.627322	8.79053e-05	FALSE	FALSE
RP23-148E7.2	ENSMUST00000193733.1|ENSMUSG00000102561.1|OTTMUSG00000047381.1|OTTMUST00000122408.1|RP23-148E7.2-001|RP23-148E7.2|2485|TEC|	0	0	0.0330628	0.0478608	0	0	0	0.176136	0.0400129	0.115336	-0.0501122	0.12549	FALSE	FALSE
Rpl17-ps1	ENSMUST00000119156.1|ENSMUSG00000082804.3|OTTMUSG00000002375.1|OTTMUST00000004706.1|RP23-163J17.1-001|Rpl17-ps1|552|processed_pseudogene|	0	0	0	0.172528	0.15961	0	0	0.108002	0.27277	0	-0.00972678	0.170708	FALSE	FALSE
RP23-280M7.1	ENSMUST00000141758.1|ENSMUSG00000086408.1|OTTMUSG00000002373.1|OTTMUST00000004704.1|RP23-280M7.1-001|RP23-280M7.1|658|lincRNA|	0	0	0	0	0	0	1.32245	0	0	0	-0.26449	0.379465	FALSE	FALSE
RP23-280M7.2	ENSMUST00000187655.1|ENSMUSG00000100965.1|OTTMUSG00000047382.1|OTTMUST00000122409.1|RP23-280M7.2-001|RP23-280M7.2|506|lincRNA|	0	0	0	0	0	0	0	0.121136	0.110636	0.339354	-0.114225	0.0904806	FALSE	FALSE
Pard3b	ENSMUST00000138768.7|ENSMUSG00000052062.14|OTTMUSG00000002383.10|OTTMUST00000004899.1|RP23-20G7.1-004|Pard3b|1057|processed_transcript|	0	0.133908	0.835135	0.998163	0.906637	0	0	2.30097	2.45753	2.43797	-0.864525	0.0169985	FALSE	FALSE
Pard3b	ENSMUST00000075374.9|ENSMUSG00000052062.14|OTTMUSG00000002383.10|OTTMUST00000004714.2|RP23-20G7.1-001|Pard3b|8392|protein_coding|	0.493148	0.275703	0	0	0	0.490184	1.7597	0	0	0	-0.296207	0.199344	FALSE	FALSE
Pard3b	ENSMUST00000129030.1|ENSMUSG00000052062.14|OTTMUSG00000002383.10|OTTMUST00000004902.1|RP23-20G7.1-005|Pard3b|2400|retained_intron|	0	0	0	0	0.0158386	0	0	0.250238	0.102039	0.218696	-0.111027	0.0529826	FALSE	FALSE
Pard3b	ENSMUST00000188325.1|ENSMUSG00000052062.14|OTTMUSG00000002383.10|OTTMUST00000122554.1|RP23-20G7.1-007|Pard3b|4608|retained_intron|	0	0	0.0418233	0.011467	0	0	0	0.236204	0.284058	0	-0.0933943	0.138963	FALSE	FALSE
Pard3b	ENSMUST00000046673.10|ENSMUSG00000052062.14|OTTMUSG00000002383.10|OTTMUST00000004897.2|RP23-20G7.1-002|Pard3b|3426|protein_coding|	0	0.00280044	0.477876	0.704745	0.511955	0.0701763	0	1.98896	1.82731	1.7586	-0.789536	0.0162187	FALSE	FALSE
Pard3b	ENSMUST00000094906.3|ENSMUSG00000052062.14|OTTMUSG00000002383.10|OTTMUST00000004898.1|RP23-20G7.1-003|Pard3b|7676|protein_coding|	0.0176896	0.471726	0.130856	0.289227	0.133853	1.12722	0.000620226	0.394515	0.590703	0.283463	-0.270635	0.0147444	FALSE	FALSE
RP23-327M13.2	ENSMUST00000194820.1|ENSMUSG00000103656.1|OTTMUSG00000047488.1|OTTMUST00000122555.1|RP23-327M13.2-001|RP23-327M13.2|2736|TEC|	0	0	0	0.073616	0	0	0	0	0	0.0261187	0.00949945	0.741254	FALSE	FALSE
RP23-327M13.3	ENSMUST00000193022.1|ENSMUSG00000104402.1|OTTMUSG00000047489.1|OTTMUST00000122556.1|RP23-327M13.3-001|RP23-327M13.3|3029|TEC|	0	0	0	0	0	0.0405951	0	0	0	0	-0.00811902	0.900993	FALSE	FALSE
Pard3bos1	ENSMUST00000138535.7|ENSMUSG00000085842.7|OTTMUSG00000002499.3|OTTMUST00000004904.1|RP23-327M13.1-001|Pard3bos1|1878|antisense|	0	0	0	0	0.0146952	0	0	0	0	0	0.00293904	0.985048	FALSE	FALSE
Pard3bos1	ENSMUST00000130699.1|ENSMUSG00000085842.7|OTTMUSG00000002499.3|OTTMUST00000005224.1|RP23-327M13.1-002|Pard3bos1|733|antisense|	0	0	0.0975663	0.206287	0	0	0	0.246153	0.172445	0.304149	-0.0837787	0.0493257	FALSE	FALSE
RP23-327M13.6	ENSMUST00000191979.1|ENSMUSG00000103002.1|OTTMUSG00000047492.1|OTTMUST00000122559.1|RP23-327M13.6-001|RP23-327M13.6|920|TEC|	0	0	0.0919259	0.324921	0.0686722	0	0.824493	0.257959	0.246002	0.607096	-0.290006	0.0163013	FALSE	FALSE
RP23-15E24.3	ENSMUST00000187972.1|ENSMUSG00000100344.1|OTTMUSG00000047495.1|OTTMUST00000122562.1|RP23-15E24.3-001|RP23-15E24.3|278|processed_pseudogene|	0	0	0	0	0	0	0	1.55155	1.74124	0.7222	-0.802999	0.033494	FALSE	FALSE
RP23-26A10.3	ENSMUST00000195466.1|ENSMUSG00000102359.1|OTTMUSG00000047499.1|OTTMUST00000122566.1|RP23-26A10.3-001|RP23-26A10.3|2518|TEC|	0.170229	0	0.0319414	0.0117776	0.0324592	0	0.141135	0.0748753	0.0637031	0.0143724	-0.00953567	0.105776	FALSE	FALSE
Pard3bos3	ENSMUST00000147177.1|ENSMUSG00000085400.1|OTTMUSG00000002667.1|OTTMUST00000005231.1|RP23-98M4.1-001|Pard3bos3|862|antisense|	0	0	0	0	0.0399455	0	0	0.0520291	0	0	-0.00241671	0.792811	FALSE	FALSE
RP23-20G7.4	ENSMUST00000185587.1|ENSMUSG00000100750.1|OTTMUSG00000047501.1|OTTMUST00000122568.1|RP23-20G7.4-001|RP23-20G7.4|1452|antisense|	2.94514	2.40866	2.08091	1.84023	2.1238	3.95014	4.36587	3.43445	3.02718	3.67484	-1.41075	2.5093e-08	FALSE	TRUE
RP23-20G7.2	ENSMUST00000118720.1|ENSMUSG00000084333.1|OTTMUSG00000002567.1|OTTMUST00000004996.1|RP23-20G7.2-001|RP23-20G7.2|878|processed_pseudogene|	1.11476	0.634572	0.322495	0.425049	0.401166	1.68722	0.230089	0.649604	0.565126	0.650983	-0.176995	0.00292299	FALSE	FALSE
Nrp2	ENSMUST00000126344.1|ENSMUSG00000025969.15|OTTMUSG00000002566.7|OTTMUST00000005006.1|RP23-149A5.1-007|Nrp2|2815|retained_intron|	0	0	0	0	0	0	0	0	0.0190813	0	-0.00381626	0.975181	FALSE	FALSE
Nrp2	ENSMUST00000102822.8|ENSMUSG00000025969.15|OTTMUSG00000002566.7|OTTMUST00000004995.2|RP23-149A5.1-001|Nrp2|6708|protein_coding|	0	0	0	0	0	0	1.05612	0	0.196355	0.0623967	-0.262974	0.215891	FALSE	FALSE
Nrp2	ENSMUST00000075144.11|ENSMUSG00000025969.15|OTTMUSG00000002566.7|OTTMUST00000005003.1|RP23-149A5.1-006|Nrp2|6723|protein_coding|	0	0	0	0	0	0	0.126792	0	0.0125444	0.00491553	-0.0288503	0.502593	FALSE	FALSE
Nrp2	ENSMUST00000027112.12|ENSMUSG00000025969.15|OTTMUSG00000002566.7|OTTMUST00000005002.1|RP23-149A5.1-005|Nrp2|4216|protein_coding|	0.051393	0	0.0414491	0	0	0	0	0	0.19869	0	-0.0211696	0.439629	FALSE	FALSE
Nrp2	ENSMUST00000114155.7|ENSMUSG00000025969.15|OTTMUSG00000002566.7|OTTMUST00000004999.3|RP23-149A5.1-004|Nrp2|6534|protein_coding|	0	0.10016	0.0209296	0	0.0209722	0.427993	0.934908	0.0761582	0.0989868	0.28582	-0.336361	0.0253083	FALSE	FALSE
Nrp2	ENSMUST00000063594.12|ENSMUSG00000025969.15|OTTMUSG00000002566.7|OTTMUST00000004997.1|RP23-149A5.1-002|Nrp2|6342|protein_coding|	0	0	0.0174873	0.0166389	0.039989	1.2114	0	0.318914	0.180376	0.498652	-0.427046	0.0387873	FALSE	FALSE
Nrp2	ENSMUST00000114157.2|ENSMUSG00000025969.15|OTTMUSG00000002566.7|OTTMUST00000004998.1|RP23-149A5.1-003|Nrp2|6357|protein_coding|	0	0	0.00115081	0.00112631	0.0027558	0	0	0.0212964	0.00976852	1.44269e-06	-0.00520668	0.934577	FALSE	FALSE
RP23-149A5.3	ENSMUST00000189802.1|ENSMUSG00000100426.1|OTTMUSG00000047508.1|OTTMUST00000122575.1|RP23-149A5.3-001|RP23-149A5.3|871|lincRNA|	0	0	0.0764811	0	0	0	1.70216	1.76069	1.27268	1.40249	-1.21231	0.00120125	FALSE	FALSE
Ino80d	ENSMUST00000165066.7|ENSMUSG00000040865.15|OTTMUSG00000002593.6|-|Ino80d-205|Ino80d|13529|protein_coding|	1.277	1.52921	0.189017	0.24308	0.259545	0.00141891	2.52181	0.324667	0.728845	0.711994	-0.158176	0.0381187	FALSE	FALSE
Ino80d	ENSMUST00000172416.7|ENSMUSG00000040865.15|OTTMUSG00000002593.6|-|Ino80d-206|Ino80d|13438|protein_coding|	1.01536	0.119687	0.000155803	9.08869e-05	0.000311588	2.33403	0.194865	0.00957363	0.000305819	0.00958939	-0.282553	0.304484	FALSE	FALSE
Ino80d	ENSMUST00000097718.8|ENSMUSG00000040865.15|OTTMUSG00000002593.6|OTTMUST00000005044.3|RP23-198I4.3-003|Ino80d|13675|protein_coding|	0	0	4.32808e-06	0	0.000901403	0	0	0	0	0	0.000181146	0.999942	FALSE	FALSE
Ino80d	ENSMUST00000137511.7|ENSMUSG00000040865.15|OTTMUSG00000002593.6|OTTMUST00000005042.4|RP23-198I4.3-001|Ino80d|1979|protein_coding|	0.459858	0.178952	1.30676	1.04781	1.07092	0	0.455681	2.11625	2.1837	1.71228	-0.480723	0.00490552	FALSE	FALSE
Ino80d	ENSMUST00000153992.1|ENSMUSG00000040865.15|OTTMUSG00000002593.6|OTTMUST00000005043.4|RP23-198I4.3-002|Ino80d|1795|protein_coding|	0	0	0.890609	0.116917	0.502716	0	0	1.7168	1.37903	1.47393	-0.611905	0.0242733	FALSE	FALSE
Rps27-ps1	ENSMUST00000118179.1|ENSMUSG00000081429.1|OTTMUSG00000002615.1|OTTMUST00000005072.1|RP23-198I4.4-001|Rps27-ps1|246|processed_pseudogene|	0	0	0.914271	0	0	0	0	1.748	1.6526	2.18932	-0.93513	0.0271038	FALSE	FALSE
Ino80dos	ENSMUST00000186436.1|ENSMUSG00000084799.7|OTTMUSG00000002611.3|OTTMUST00000122798.1|RP23-13C17.1-003|Ino80dos|652|lincRNA|	0	0	0	0.222221	0.262374	0.261591	0	0.24205	0	0.457821	-0.0953734	0.0497304	FALSE	FALSE
Ino80dos	ENSMUST00000186786.1|ENSMUSG00000084799.7|OTTMUSG00000002611.3|OTTMUST00000122799.1|RP23-13C17.1-004|Ino80dos|1236|lincRNA|	1.11814	0.519658	1.68454	1.6373	1.32622	2.02315	2.1402	3.25192	2.91934	3.17139	-1.44403	1.74161e-06	FALSE	FALSE
Ino80dos	ENSMUST00000138611.7|ENSMUSG00000084799.7|OTTMUSG00000002611.3|OTTMUST00000005066.1|RP23-13C17.1-001|Ino80dos|1576|lincRNA|	0.0742807	0	0.37989	0.0237777	0.0623663	0.378928	1.25834	1.06054	0.64661	0.908238	-0.742468	0.000169301	FALSE	FALSE
Ino80dos	ENSMUST00000188602.1|ENSMUSG00000084799.7|OTTMUSG00000002611.3|OTTMUST00000122579.1|RP23-13C17.1-002|Ino80dos|678|lincRNA|	0.221724	0	0	0	0	1.97336	0.565926	1.25121	0.615086	0	-0.836772	0.0135552	FALSE	FALSE
RP23-13C17.6	ENSMUST00000185480.1|ENSMUSG00000101599.1|OTTMUSG00000047511.1|OTTMUST00000122580.1|RP23-13C17.6-001|RP23-13C17.6|9720|lincRNA|	0.289463	0.0784104	0.445092	0.367577	0.350042	0.383439	0.532416	1.36131	1.20105	1.08914	-0.607354	0.000260056	FALSE	FALSE
Ndufs1	ENSMUST00000190095.1|ENSMUSG00000025968.16|OTTMUSG00000002613.4|OTTMUST00000122581.1|RP23-13C17.2-003|Ndufs1|1366|retained_intron|	0.0979896	0.100461	0.0803002	0.18056	0.0540844	0.29467	0	0.489587	0.841966	0.135009	-0.249567	0.0187503	FALSE	FALSE
Ndufs1	ENSMUST00000027111.14|ENSMUSG00000025968.16|OTTMUSG00000002613.4|OTTMUST00000005068.1|RP23-13C17.2-001|Ndufs1|2661|protein_coding|	5.8061	5.86128	5.95278	6.2155	6.10162	4.80862	5.22777	5.2435	5.18976	5.41074	0.811378	8.65389e-14	FALSE	FALSE
Ndufs1	ENSMUST00000187835.1|ENSMUSG00000025968.16|OTTMUSG00000002613.4|OTTMUST00000122582.1|RP23-13C17.2-013|Ndufs1|826|retained_intron|	1.19464	0	0.883407	0.620084	1.09374	0	0	0.24749	0.828418	0	0.543193	0.0065351	FALSE	FALSE
Ndufs1	ENSMUST00000187756.6|ENSMUSG00000025968.16|OTTMUSG00000002613.4|OTTMUST00000122583.1|RP23-13C17.2-012|Ndufs1|493|nonsense_mediated_decay|	0	0	4.60342	4.78322	4.33786	0	0	3.67311	3.94319	4.58292	0.305056	0.0187113	FALSE	FALSE
Ndufs1	ENSMUST00000168099.8|ENSMUSG00000025968.16|OTTMUSG00000002613.4|OTTMUST00000122584.1|RP23-13C17.2-006|Ndufs1|2590|protein_coding|	5.11032	4.80059	3.25586	0.00224741	4.04662	4.80585	4.65626	3.67123	2.93427	3.9269	-0.555776	9.74313e-05	FALSE	FALSE
Ndufs1	ENSMUST00000185847.1|ENSMUSG00000025968.16|OTTMUSG00000002613.4|OTTMUST00000122585.2|RP23-13C17.2-011|Ndufs1|655|protein_coding|	0	0	4.81082	4.84228	4.6247	0	0	4.52147	3.99042	4.34992	0.283199	0.0183064	FALSE	FALSE
Ndufs1	ENSMUST00000186569.1|ENSMUSG00000025968.16|OTTMUSG00000002613.4|OTTMUST00000122586.1|RP23-13C17.2-004|Ndufs1|2610|retained_intron|	0.0430477	0.0448963	0.163911	0.157883	0.14511	0.047477	0.137212	0.267346	0.246386	0.365931	-0.101901	0.00173961	FALSE	FALSE
Ndufs1	ENSMUST00000185827.6|ENSMUSG00000025968.16|OTTMUSG00000002613.4|OTTMUST00000122587.1|RP23-13C17.2-005|Ndufs1|1775|retained_intron|	3.06469	2.67191	1.97917	1.7301	1.46206	2.59931	2.29484	2.08267	1.80282	1.99255	0.0271476	1.16497e-06	FALSE	FALSE
Ndufs1	ENSMUST00000140612.1|ENSMUSG00000025968.16|OTTMUSG00000002613.4|OTTMUST00000005069.1|RP23-13C17.2-002|Ndufs1|1922|retained_intron|	0.127565	0	0.563312	0	0.304858	0	1.0498	0.802814	0.641401	0.741114	-0.44788	0.00333187	FALSE	FALSE
Ndufs1	ENSMUST00000188370.6|ENSMUSG00000025968.16|OTTMUSG00000002613.4|OTTMUST00000122588.2|RP23-13C17.2-007|Ndufs1|516|protein_coding|	0	0	0	0	0.50422	0	0	1.54825	1.09309	2.26049	-0.879524	0.0329382	FALSE	FALSE
Ndufs1	ENSMUST00000185732.6|ENSMUSG00000025968.16|OTTMUSG00000002613.4|OTTMUST00000122589.2|RP23-13C17.2-010|Ndufs1|651|protein_coding|	1.30765	1.2261	0.777562	1.15927	0.850065	0	1.01306	0.317215	0.671667	0.759737	0.511794	5.73886e-05	FALSE	FALSE
Ndufs1	ENSMUST00000185412.6|ENSMUSG00000025968.16|OTTMUSG00000002613.4|OTTMUST00000122590.2|RP23-13C17.2-008|Ndufs1|368|protein_coding|	1.73202	0	4.81582	4.98878	4.91088	0	0	4.48161	3.75487	3.77539	0.887125	0.00771109	FALSE	FALSE
Ndufs1	ENSMUST00000189664.1|ENSMUSG00000025968.16|OTTMUSG00000002613.4|OTTMUST00000122591.3|RP23-13C17.2-009|Ndufs1|332|protein_coding|	1.02079	1.73793	4.39101	4.00747	4.74592	0	2.85943	3.7953	3.38868	4.07187	0.35757	0.000812439	FALSE	FALSE
Gm24557	ENSMUST00000104692.2|ENSMUSG00000077884.2|-|-|Gm24557-201|Gm24557|89|miRNA|	0	0	0	3.28686	0	5.75333	0	0	0	1.38007	-0.769307	0.253347	FALSE	FALSE
Eef1b2	ENSMUST00000129339.7|ENSMUSG00000025967.16|OTTMUSG00000002614.9|OTTMUST00000005070.2|RP23-13C17.3-001|Eef1b2|1939|protein_coding|	8.24249	8.10519	2.3431	2.4439	2.35339	8.09886	7.99133	2.28944	2.32896	2.08655	0.138583	0.0034594	FALSE	FALSE
Eef1b2	ENSMUST00000142062.7|ENSMUSG00000025967.16|OTTMUSG00000002614.9|OTTMUST00000005071.6|RP23-13C17.3-002|Eef1b2|482|nonsense_mediated_decay|	7.81869	7.84952	4.57015	3.79965	4.1745	7.84656	7.56695	4.3808	4.14149	4.3629	-0.0172355	2.26217e-05	FALSE	FALSE
Eef1b2	ENSMUST00000188524.1|ENSMUSG00000025967.16|OTTMUSG00000002614.9|OTTMUST00000122592.1|RP23-13C17.3-009|Eef1b2|681|protein_coding|	8.8965	8.90861	7.89545	7.92819	7.91301	8.97379	9.05179	7.76973	7.70343	7.62799	0.0830025	6.85461e-11	FALSE	FALSE
Eef1b2	ENSMUST00000148553.1|ENSMUSG00000025967.16|OTTMUSG00000002614.9|OTTMUST00000047131.1|RP23-13C17.3-005|Eef1b2|386|processed_transcript|	2.45807	2.33402	7.26297	7.29446	7.25489	0	4.42411	7.14652	6.9997	7.10682	0.185451	0.000805625	FALSE	FALSE
Eef1b2	ENSMUST00000135877.7|ENSMUSG00000025967.16|OTTMUSG00000002614.9|OTTMUST00000047130.2|RP23-13C17.3-004|Eef1b2|691|nonsense_mediated_decay|	9.59324	9.50658	0	0	0.860856	9.92324	9.42736	0	0	0	0.122014	0.0941273	FALSE	FALSE
Eef1b2	ENSMUST00000027108.12|ENSMUSG00000025967.16|OTTMUSG00000002614.9|OTTMUST00000047132.2|RP23-13C17.3-006|Eef1b2|802|nonsense_mediated_decay|	4.44433	3.90942	0.369446	0	0.780578	3.46176	3.47263	0.272706	0	1.0445	0.250436	0.0404925	FALSE	FALSE
[truncated: 94,174 more rows]
