# Supplementary material for: Regnase-1-mediated post-transcriptional regulation is essential for hematopoietic stem and progenitor cell homeostasis
Source: Nat Commun. 2019 Mar 6;10:1072. doi: 10.1038/s41467-019-09028-w (PMC6403248; doi:10.1038/s41467-019-09028-w)
Supplement: Supplementary file 8 — Supplementary Data 5 [file 41467_2019_9028_MOESM8_ESM.xlsx]

## Sheet: gene_sets
Kidoya H et al. Supplementary Data 5
RNA-seq data in Figure 5g,h
PU.1_KO_HSC_VS_PU.1_WT_HSC_DOWN	ADAM33	ANTXR2	APP	ARHGAP15	ARHGAP6	B4GALT6	BTG2	CCL3L3	CD300A	CD79B	CDK5R1	CHST1	CLEC1B	CLEC4A	CLEC4C	CSF2RA	CTSH	CTSS	CYBB	DERL3	DMKN	DRAM1	EBI3	EGR1	EHD3	EPX	F10	FAM46C	FCN1	FNDC3B	FOSB	GDF3	GNAZ	GP1BA	GP1BB	GP5	GPC1	HDC	HK3	HNMT	HSD11B1	HSD17B11	HSPA1A	HSPA1B	HSPA8	IFI44L	IGSF6	IL18	IMPACT
BCR-ABL_TREATED_HSC_VS_CONTROL_HSC_UP	ABCA1	ABHD15	ABHD4	ABTB1	ADIPOR1	ADORA2A	AKAP13	AKR1C3	ALOX15	ALOX5	ANAPC16	ANGPT1	ANKH	ANPEP	APBB2	ARHGAP6	ARL4A	ARRDC4	ATG9A	BCL2L11	BHLHE40	BRD8	C10orf128	C15orf48	C19orf38	C3AR1	C5AR1	CALCB	CAMP	CAST	CCL3L3	CCL4	CCND3	CCR1	CD177	CD200R1	CD200R1L	CD274	CD300A	CD38	CD55	CD84	CDH1	CEACAM1	CHI3L1	CIRBP	CITED2	CLEC4E	CMA1
BCR-ABL_HSC_VS_BCR-ABL_TREATED_HSC_UP	AAED1	ABCA1	ABCC5	ABHD4	ABTB1	ACSS2	ADAMTS10	ADORA2A	AGO4	AKAP13	ALCAM	ALDH1A1	ALDH6A1	ALOX15	AMN1	ANPEP	AP3M2	APBB2	AQP1	ARHGAP6	ARRDC3	ARRDC4	ATG14	ATXN7L1	BACH2	BCL2L11	BCL6	BRD8	CALCB	CALCOCO1	CCDC8	CCND3	CCNG2	CCNL2	CD1D	CD300A	CDKN1B	CEP97	CFL2	CHST15	CLK4	CMA1	CNNM3	CNRIP1	CPEB2	CREBL2	CREBRF	CSF1	CSRP3
AML_GMP_VS_NORMAL_GMP_UP	ADAM28	ADAM9	ALOX5AP	ANGPT1	ANPEP	ATG14	ATP6V0A1	ATP8B4	BIN2	BIRC3	BTG2	C16orf87	CALCRL	CCL3L3	CCL5	CCNA1	CCNT1	CD68	CD69	CD96	CLEC9A	CLK1	CLK4	CPEB4	CREBRF	CXCL2	CYP7B1	CYTIP	DCTN4	DNAJB4	EGR1	EGR2	ELOVL7	FCER1A	FRY	FXYD6	GAB2	GNA15	H1F0	HIST1H4I	HIST2H2AA4	IFI44L	IFIT1	IFIT2	IFIT3	IKZF2	IL1RAP	INPP4B	IRF1
BCR-ABL_HSC_VS_CONTROL_HSC_DOWN	ABCC5	ADAMTS10	AGO4	AHCTF1	AIF1	AKAP12	ALCAM	AP3M2	AQP1	ATAD5	ATL3	ATP2A2	BACH2	BCL6	BCL7A	BFSP2	BIRC6	BLNK	BRD8	BTLA	BZW2	C1orf123	C6orf222	C8orf59	CADM1	CALCOCO1	CAMK1D	CAMSAP2	CBLB	CCNT2	CD163	CD79A	CD79B	CD83	CDKN2C	CEP152	CEP97	CKB	CNN3	CPLX2	CSNK1A1	DCUN1D1	DNASE1L3	DNTT	DPF2	DTL	DTX3	DUSP22	EBF1
AML_CD34+CD38-_VS_AML_CD34-CD38-_DOWN	ADAM19	ADM	ALAS2	ALOX5	ALOX5AP	AOAH	ARL4C	BASP1	BCL2A1	BCL2L11	BCL6	BTG1	CA1	CAST	CCR1	CD1D	CD22	CD36	CD48	CD79A	CEBPB	CHST2	CSTA	CTSB	CTSH	ELL2	EML4	ENTPD1	EPB42	EPOR	FAM46C	FBXO34	FBXO9	FCER1G	FECH	FGL2	FGR	G0S2	GGA2	HAGH	HBA1	HBA2	HBB	HBG2	IL1RN	IL6	IL7R	LGALS3	LSP1
BCR-ABL_TREATED_HSC_VS_CONTROL_HSC_DOWN	ACSM3	AHCTF1	AIF1	AKAP12	ASS1	ATAD5	AVEN	BCAT1	BCL2A1	BFSP2	BIRC6	BLNK	BOP1	BRIX1	BYSL	CAD	CADM1	CAMSAP2	CCNE1	CCR5	CD163	CD79A	CD79B	CD83	CENPI	CHCHD10	CKB	CLHC1	CNN3	CPLX2	DCK	DDX11	DHX29	DNASE1L3	DNTT	DUT	DYNLL1	DZIP3	EBF1	EGR2	EVL	FSCN1	FUBP1	GDF3	GEMIN5	GEMIN6	GFRA2	GPHN	GRIA3
AML_CD34+CD38+_VS_AML_CD34-CD38-_DOWN	ADAM19	ADD2	ALAS2	ALOX5	ALOX5AP	ANK1	ARL4C	ATM	BCL2A1	BCL2L11	BIRC3	BNIP3L	BTG1	CAPN3	CAST	CCR1	CD1D	CD22	CD36	CD37	CD48	CD79A	CHST2	CKAP4	CLEC7A	CTSB	CTSH	CYBB	ELL2	EPB42	EPOR	EZH1	EZR	FBXO34	FBXW7	FCGR3A	FCGR3B	FGL2	FGR	FOXO3	FPR1	G0S2	GGA2	HAGH	HBA1	HBA2	HBB	HBG2	HLA-DQA1
RUNX1_EXPRESSING_DOWN	ASNS	B3GNT5	CCR2	CHDH	CNN3	DNTT	EMP1	EPB41L4B	GDPD3	IL17RE	IL7R	ITSN1	LCK	LDHB	MPEG1	MYL10	NDN	NKG7	SERPINF1	SMIM10L1	ST6GAL1	TMEM98
DNMT1_HAPLOINSUFFICIENT_L-GMP_UP	ADRB2	ARAP2	BCL2A1	CCND1	CCND2	CD151	CD300LF	CHI3L1	CHST15	CSTA	DAB2IP	DDIT4	DUSP6	ELK3	EMID1	EPB41L4B	EPHA7	EXOC6	FBP1	FLT3	FN1	FPR2	GSN	HGSNAT	HLA-A	HLA-G	ID2	IER3	IER5	IFITM3	KLF9	LCN2	LFNG	LYST	MARCKSL1	MMP9	MYCN	PRDX2	S100A6	SATB1	SERTAD1	SH3GLB1	SLC15A2	SLFN12L	SMAD1	SOX4	TCF4	TGFBI	TGFBR2
BCR-ABL_HSC_VS_CONTROL_HSC_UP	ABHD5	ADAM19	ADAM8	AKR1C3	ALOX5	AQP9	ARG1	ASB2	BEX4	BHLHE40	BNIP3	C15orf48	C3	C3AR1	C5AR1	CAST	CCDC91	CCL3L3	CCL4	CCR1	CD177	CD200R1	CD200R1L	CD55	CD9	CDH1	CDKN1A	CHST13	CISH	CITED2	CLCN5	CLEC7A	CMA1	CPA3	CPD	CPNE2	CSF2RB	CXCR2	CYP11A1	DEGS1	DHRS1	DKKL1	DTNBP1	ECM1	EGR1	EHBP1	EMILIN2	ENAH	F2R
RUNX1_KNOCKOUT_UP	CD48	COL4A1	COL4A2	CPA3	CSF2RB	CSNK1D	DEPTOR	EPS8	F13A1	F2R	FAM189B	FCGR2A	FOS	GIMAP4	GP5	HNRNPAB	IFI16	ITGA2B	KRT80	LCP2	MLLT3	MMP2	PLEK	PLXDC2	RUNX1	STX3	TEK	TGFB1	TJP1	TREML1
AML_M2_BORN_MARROW_VS_NORMAL_CD34+_UP	ACER3	ADAM10	AHNAK	ANTXR2	APAF1	ARFGEF2	ARL11	ARPC4	ASXL2	ATG16L2	ATM	ATP11A	ATP6V1B2	ATP6V1C1	AZI2	B4GALT1	C1RL	C3AR1	C5orf24	CASP1	CASP8	CBL	CCDC88B	CCNT2	CCPG1	CD44	CD86	CD93	CD96	CDC42EP3	CDV3	CEBPB	CELF2	CEP170	CEPT1	CFLAR	CFP	CISH	CKAP2	CLEC12A	CLEC7A	COTL1	CPD	CPEB4	CRIP1	CSF1R	CTBS	CTSA	CTSC
AML_M3_BORN_MARROW_VS_NORMAL_CD34+_UP	AAK1	ABCA1	ABR	ACTN1	ADAMTSL4	ADAP1	ADCY9	ADRB2	AGRN	AGTPBP1	AHNAK	AIG1	AK4	AK9	ALOX5	ANAPC5	ANKFY1	ANKRD13D	ANKRD35	ANKRD44	ANTXR2	ANXA11	ANXA2	ANXA8	ANXA8L1	AOAH	APMAP	APOC2	APOC4	AQP3	AR	ARFGEF1	ARL11	ASH1L	ASNS	ASS1	ATG13	ATP11A	ATP1B1	ATP6AP1	ATXN1	AZI2	B4GALT1	BTG1	C11orf54	C1orf228	CALML4	CALR	CANX
PU.1_KO_HSC_VS_PU.1_WT_HSC_UP	ARF3	ATP1B1	C15orf48	CCR9	CD177	CD72	CHIT1	CLEC4D	CLEC4E	CLU	CNRIP1	CPA3	CTSW	DSP	DYRK3	FAH	GBP2	GEM	GPR65	HPSE	IL17RE	IL1RL1	ISOC1	LCN2	LILRB4	LRG1	LYPD6B	MAPK12	NOL6	NTF3	OSBPL5	PDGFRB	PDK1	PDXDC1	PGR	RAPSN	RASL11B	SCIN	SOCS3	SSTR2	STAT1	SULF2	TRIB2
MDS_U2AF1_WT_VS_CONTROL_DOWN	AKAP12	ARF1	ARPP21	BAALC	BCR	CCDC91	CD46	CD81	CD9	CEP68	CHST15	CNOT8	COL5A1	COX4I1	CPED1	CRIM1	CSNK1E	DNTT	DPP7	DTX1	EBF1	EIF4H	ELOVL5	FADS3	FHL1	GALNT2	H2AFV	H3F3A	H3F3B	HBS1L	HMCES	HNRNPH1	HPS4	ILF3	IRGQ	KAT7	LAPTM5	LEF1	MACROD2	MED10	MLXIP	MPDU1	MXD4	MYL6	MYLK	NAV1	NUCKS1	PBXIP1	PELI1
DNMT1_HAPLOINSUFFICIENT_BULK-GFP_UP	ACER2	ADRB2	APPL2	ASPRV1	ATF7	BST1	CCND1	CCND2	CD151	CHST15	CLEC4A	CLEC4D	CNN3	COL19A1	DUSP6	ELK3	EPHA7	FLT3	FNBP4	FPR1	GNPTAB	HLA-A	HLA-G	ID2	IFT80	IL18RAP	IL1R2	IVNS1ABP	KIFAP3	KLF9	KLHL24	LYST	MEF2C	MMP8	MMP9	MYCN	NDST1	PABPC1	PAPOLA	PRDX2	RAB14	RABEPK	RBM26	SATB1	SCRG1	SGK1	SLC15A2	SLC2A3	SLC44A1
RUNX1_EXPRESSING_UP	C4A	C4B	CLEC4E	CNR2	CPA3	CRKL	DEPTOR	FAM189B	FCGR2A	FZD6	GIMAP4	GP5	HBA1	HBA2	HBB	IFI16	ITGA2B	KRT80	MYCN	SELP	TJP1	TREML1
CML_CMP_VS_NORMAL_CMP_DOWN	ABCC1	ABHD11	ACBD4	ADAMTS2	ADCY3	ADORA1	ADRA2C	AGFG1	AHCTF1	AKAP6	ALPL	ANXA5	AOAH	APPL1	AREG	ART1	ASF1A	ATF3	ATP13A2	BCAM	BCL2	BHLHE40	BLNK	C11orf16	C9orf40	CALU	CAMK2G	CANX	CCDC170	CCNT1	CD209	CDH2	CDH6	CDK11A	CEBPB	CENPA	CEP152	CHRNA5	CHRNB2	CHST10	CLINT1	CLIP1	CLIP4	CMTR1	COL11A2	COL7A1	COQ7	CSGALNACT2	CSNK1E
BCR-ABL_POSITIVE_LSK_BONE_MARROW_VS_CONTROL_LSK_BONE_MARROW_UP	BATF	BCL3	CCR2	CD14	CD48	CD74	CD96	CDK5RAP1	CMA1	CPA3	CSF1R	CSF2RB	CST7	CTSZ	FABP5	FAR1	FCGR2B	FFAR2	FSTL4	GALR3	GATM	GCAT	GPR18	HLA-DMB	HLA-DQA1	HLA-DQB1	HLA-E	HSPA1A	HSPA1B	IL18R1	IL1R1	IL2RG	IL4R	IRF8	LPXN	LY86	ME2	NFKB2	OLFM1	PDCD1LG2	PHGDH	POU2AF1	RGS1	RPL17	SDF2L1	SELP	SFI1	SMIM10L1	SOCS3
AML_ST-HSC_VS_NORMAL_ST-HSC_UP	AAK1	ACTN1	ADAM9	ADAT2	AGO3	AGTPBP1	AHCTF1	AHNAK	AMY2A	ANGPT2	ANPEP	ANXA2	ARHGAP26	ASAP1	ATF7	ATP8B4	ATXN7L1	BACH1	BAZ2B	BDP1	BHLHE40	BIN2	BOD1L1	BRD2	BTG3	C16orf87	C1orf54	CA1	CA2	CBLB	CCDC125	CCDC14	CCDC88A	CCL3L3	CCNL1	CCNT1	CD3D	CD69	CD96	CDK12	CENPJ	CENPK	CEP350	CHD3	CLIP3	CLK1	CNN2	CNTRL	CPEB4
AML_M1_BORN_MARROW_VS_NORMAL_CD34+_UP	ABHD2	ACAP1	ADAM10	ADAP1	ANGPT1	ANKRD44	ANTXR2	APLP2	ARFGEF2	ARHGEF40	ARL11	ARPC4	ASXL2	ATAD2B	ATG16L2	ATP11A	ATP6V1B2	B4GALT1	C1RL	C3AR1	C5orf22	C5orf24	CA2	CASP1	CASP8	CBL	CCDC88B	CCND2	CCNT2	CCPG1	CD244	CD44	CD47	CDV3	CELF2	CEP170	CFLAR	CHIC2	CISH	CKAP2	CPEB4	CREBZF	CTBS	CTSA	CTSC	CTSS	CUL4B	CYBRD1	DCUN1D1
AML_M1_BORN_MARROW_VS_NORMAL_CD34+_DOWN	ABLIM1	AKR1B1	ASPM	BIRC5	BLNK	BLVRA	C1orf21	C8orf88	CALN1	CBX1	CCDC34	CD109	CDKN3	CENPF	CRHBP	CSF1	CTDSPL	DPPA4	DSG2	DTD1	DTX3	ESPL1	FAM213A	FEN1	FH	FHL1	FKBP11	FKBP14	GALNT12	GCNT2	GINS2	GPATCH4	HELLS	HLF	IGLL1	IPO11	ITGA2B	JAKMIP2	KIF15	KIF4A	LAPTM4B	MAGED1	MAGT1	MAP3K13	MECOM	MIF4GD	MLLT3	MND1	MNS1
CML_HSC_VS_NORMAL_HSC_DOWN	ACACA	ACACB	AEN	AHCY	AIMP1	ALCAM	ALDH7A1	ANK3	APIP	APLP2	AREG	ARHGEF12	ARIH2	ASPH	ATF1	ATG12	ATXN2L	AZIN1	B2M	BAALC	BBIP1	BCL11A	BCL6	BCLAF1	BEX1	BID	BLNK	BTG1	C11orf58	C1orf35	C2orf68	C6orf62	CANX	CCNI	CD164	CD302	CD44	CDH2	CEBPB	CELF2	CHCHD7	CHMP5	CHMP7	CHRM3	CITED2	CLTA	CNOT1	COL5A1	CREB3L2
BCR-ABL_POSITIVE_LSK_BONE_MARROW_VS_CONTROL_LSK_BONE_MARROW_DOWN	ABCB10	ABCB4	AGPAT4	ALAS2	ALDH1A1	AMPD3	ANK1	AQP1	ASNS	ATP1B2	ATP6V0A1	BGN	BLVRB	C3	CA1	CAMP	CAMSAP2	CCNB1IP1	CCNE1	CD177	CD300LF	CEACAM1	CELA1	CHI3L1	CITED4	CLEC4A	CLEC4C	COL5A1	COX6B2	CPOX	CRISPLD2	CYBB	CYTH3	DOK3	E2F2	EMC9	EMID1	EPDR1	EPOR	ERMAP	ETS1	FAM210B	FBP1	FBXO10	FCGR2A	FCN1	FECH	FN1	FPR2
EVI1_KO_HSC_VS_EVI1_WT_HSC_UP	CCT4	DDX5	PLP2	SLC35A5	TBCA
EVI1_KO_HSC_VS_EVI1_WT_HSC_DOWN	AAGAB	ADAMTS3	AIG1	AKIP1	AQP9	ARHGAP25	ARHGEF12	ARL5A	ARRB1	ATF5	ATP11C	BCL11A	BLVRA	BRCA2	C11orf68	C19orf25	CCDC149	CCDC71L	CD151	CD55	CLEC1B	CNNM4	CORO2A	CPLX2	CPNE2	CTTN	CYP11A1	DLK1	DNASE1L1	DUSP4	EIF2D	ELF4	ENKUR	ENO2	EXOC6	FADD	FAM104A	FAM109B	FAM110C	FAM213A	FBXO6	FERMT3	FGF3	FZD7	GRK6	GTF3A	HIVEP3	IER5	IL27RA
CML_MEP_VS_NORMAL_MEP_DOWN	ABCB7	ACADS	ACOX2	ACSM2A	ADAM8	ADRB3	AKAP2	AKIRIN1	ANKRD12	AOAH	APC	API5	APLP2	AQP2	AREG	ARHGEF12	ARIH1	ASCC1	ASPM	ASXL1	ATAD5	ATAT1	ATF3	ATF7IP	ATG2B	ATP6V1A	B4GALT6	BAZ2A	BCL2L11	BLMH	BLNK	BMP8A	BUB3	C19orf53	CACNA1F	CACNG4	CACTIN	CASP4	CASZ1	CCDC93	CCR5	CDK1	CDKN2C	CEACAM1	CENPA	CENPN	CHRNA2	CKS2	CPNE7
AML_M3_BORN_MARROW_VS_NORMAL_CD34+_DOWN	ABLIM1	ACOT1	ACOT2	ACYP1	ADA	ADAM28	ADCY3	AIFM1	AKR1B1	AKR1C3	AMMECR1	ANGPT1	ANKS6	ANXA4	AP1S2	ARHGAP22	ARHGAP9	ARHGEF12	ASPM	ATIC	ATP11C	ATP6V0A2	BAALC	BCAT1	BDH2	BIRC5	BLNK	BLVRA	BRIP1	BTG3	BZW2	C8orf88	CALN1	CCNB1IP1	CCT5	CD109	CD38	CD59	CDCA7	CDH2	CDKN3	CENPF	CENPH	CENPU	CENPW	CEP68	CHRDL1	CIRBP	CKS1B
RUNX1_KNOCKOUT_DOWN	ADNP	AK4	ARAP2	ASNS	ATRX	B3GNT5	CHDH	DPM1	FFAR2	LCK	NDN	SERPINF1	XRN2
MDS_U2AF1_MT_VS_MDS_U2AF1_WT_UP	ABAT	ATXN1	CD47	CEP290	CRIM1	DCAF8	ERICH1	GLCCI1	GLS	GNPTAB	GUCA1B	KANSL1L	KLHL24	NEK3	OCIAD1	OXR1	PHACTR2	RB1CC1	RICTOR	RPL15	SPATS2	TRIP11	UBXN7	VPS13B	ZFAND6	ZNF638
CML_GMP_VS_NORMAL_GMP_DOWN	AAAS	AAGAB	ABHD2	ACOT11	ACRV1	ACTA2	ADAMTS2	AHNAK2	AHSG	AKAP2	ALDOB	ALKBH1	ALOX15B	ANKRD55	AP2A2	AREG	ASPH	ATF3	ATF6B	ATM	ATP10A	ATP2B1	ATP5S	ATPAF2	AURKB	B3GALT5	B4GALT1	B4GALT3	B4GALT6	BCCIP	BCL2L10	BCOR	BGN	BLNK	BTD	BUB3	C10orf88	C1orf21	C1orf68	C1QA	C9orf116	CACNG4	CACTIN	CACYBP	CANT1	CANX	CAPN10	CAPN2	CAPZB
AML_LT-HSC_VS_NORMAL_LT-HSC_UP	AAK1	ABCC1	ABCF1	ABI2	ACIN1	ACTN1	ADIPOR1	ADPGK	AGO3	AGTPBP1	AHNAK	ALKBH8	AMY2A	ANGPT2	ANO6	ANPEP	ANXA2	ARFGEF1	ARHGAP26	ARHGAP35	ARID2	ARID5B	ARMC8	ASAP1	ASH1L	ASXL2	ATAD2	ATAD2B	ATL2	ATM	ATP11C	ATP6V1D	ATP8B4	ATRX	ATXN2	ATXN7	ATXN7L1	BAZ2B	BBX	BCKDHB	BDP1	BHLHE40	BIN2	BLOC1S2	BOD1L1	BPNT1	BPTF	BTAF1	BUB1B
AML_CD34+CD38+_VS_AML_CD34-CD38-_UP	ABCE1	AKT3	ALAS1	ANAPC5	APP	ARMCX6	ASAH1	BCAT1	BTG3	C19orf54	C1QBP	C21orf91	CCNA1	CD34	CD38	CDK14	CDK5	CEP63	CHCHD3	CHD1L	CHEK1	CIITA	CKLF	CLEC11A	CNDP2	COX15	CPA3	CREB1	CUL4B	CUL5	CUTA	CYFIP1	CYLD	CYP51A1	DAPK1	DDI2	DENND5A	DERL1	DHFR	DNTT	DYNC1LI1	DYNLT1	EAF2	EIF3K	EIF4B	EIF4G3	ELANE	ELP5	EPB41L2
CML_CMP_VS_NORMAL_CMP_UP	AATK	ABCC4	ABL1	ABLIM1	ACAA1	ACAT2	AFG3L2	AHR	AK2	AKAP1	AKR1C1	ALAS1	ALDH6A1	ANGEL2	ANK1	ANKRD2	ANXA2	AP1S1	APOD	APOOL	ARHGAP22	ARHGAP33	ASB6	ASCC1	ATAD5	ATXN2L	AUP1	B3GNTL1	BAG1	BYSL	C15orf39	CA11	CA12	CANT1	CDH1	CDKN2A	CES2	CHMP5	CHMP7	CIB2	CIR1	CKAP4	CLDN17	CLK2	CLPX	COPS6	CSNK1A1	CYB561	CYHR1
AML_CD34+CD38-_VS_AML_CD34+CD38+_UP	AAMDC	ACACB	ADD3	AGFG1	AK2	AMBRA1	ANKRD12	ARHGAP17	ARID4B	ATF1	ATF2	ATF7IP	ATG14	ATP1B1	ATRX	BACE2	BAZ2B	BCL2A1	CCDC59	CD164	CD34	CD84	CD86	CHD9	CLIP3	CNPPD1	COG5	COIL	CPA3	CPT1A	CTBP1	CTBP2	CTSB	DAPK1	DLG1	DPEP2	DUSP22	DUSP3	DYNC1LI2	EIF4A1	EIF4A3	ENSA	ERLIN2	EXOC7	FASN	FCER1A	FOSL1	FOSL2	GANAB
AML_M0_BORN_MARROW_VS_NORMAL_CD34+_UP	APC	ATAD2B	C5orf22	CCNT2	CD46	CDV3	CPNE3	CUL4B	DCP2	DCUN1D1	DDX58	DMXL1	DNAJB14	DR1	DYRK2	EDEM3	EFCAB14	FBXO28	FBXO30	FBXO8	FBXO9	GNAQ	GPATCH2L	GZMA	HBA1	HBA2	HBB	IFI16	ITGB1	JAK1	KLHL28	KPNA4	LARP4B	LIN7C	MAP3K2	MAX	MBNL1	MBP	MDFIC	MGEA5	MS4A1	N4BP2L2	NCOA3	NRAS	OGT	OXR1	PAPOLA	PBRM1	PHIP
DNMT1_HAPLOINSUFFICIENT_L-GMP_DOWN	AK6	ATP1B1	C1GALT1C1	CERK	COTL1	DAPP1	DIAPH3	ESYT1	FAM107B	FUT8	IFI16	IL31RA	ITGB7	MTMR9	MYLK	PAPSS2	PRG2	PRG3	PROM1	RAD54L	S100A10	TAF9	VAT1
AML_ST-HSC_VS_NORMAL_ST-HSC_DOWN	ABCB1	ALDH1A1	ALG8	ANXA5	AOAH	AP1AR	ARFIP1	ARL1	ARL15	ARPC1A	ARV1	ATL3	BCL2L1	BLVRA	CABLES1	CALU	CD164	CD59	CDH2	CDK14	CEP19	CFH	CHCHD7	CHPF2	CLGN	CLTB	CLU	COPS6	CPED1	CRHBP	CRYGD	CTSO	CYBRD1	DNTT	DSG2	EIF2AK1	ELOVL7	ERMP1	ETFDH	FAM19A2	FAM3C	FANCF	GNAI1	HERPUD2	HIST1H2AB	HIST1H2BM	HIST1H4F	HLF	IFT80
DNMT1_HAPLOINSUFFICIENT_BULK-GFP_DOWN	ADA	ANKRD24	ASF1B	ATP1B1	C1GALT1C1	CDCA3	COMMD9	COTL1	CRIP1	DIO2	DNM2	ESYT1	FDFT1	GFER	GPR89A	GPR89B	HEXB	HVCN1	IFI30	L1CAM	LIPG	LPL	MGST2	MPO	MRPL28	MS4A3	MTHFD2	MTMR9	MTX1	MYLK	NCAM1	NUCB1	NUSAP1	OLFM1	PADI2	PAPSS2	PGP	PRDX4	PRG2	PRG3	PRKACB	PROM1	RACGAP1	S100A10	SCNN1A	SRGAP2	SYNE1	TIAM1	TNFSF12
AML_M2_BORN_MARROW_VS_NORMAL_CD34+_DOWN	ACOT1	ACOT2	ACYP1	AKR1B1	AKR1C3	ARHGAP22	ASPM	AUTS2	BIRC5	BLVRA	C12orf57	C1orf21	C8orf88	CALN1	CCDC34	CD109	CD59	CDCA7	CDH2	CDKN3	CENPF	CENPH	CENPU	CENPW	CLGN	CNKSR3	CRHBP	CSF1	CTDSPL	CTNNAL1	DIAPH3	DPPA4	DSG2	DTD1	DTX3	ESPL1	ETS2	EXO1	EZH2	F2RL1	FABP5	FADS1	FAM213A	FANCI	FEN1	FH	FKBP14	GALNT12	GCNT2
AML_CD34+CD38-_VS_AML_CD34-CD38-_UP	ABCC4	ABCE1	ABHD2	ACACB	ACLY	ADSL	AMBRA1	ARHGAP17	ARMCX6	ASAH1	ASNSD1	ATF2	ATF3	ATF7IP	ATG4B	ATP2A2	BAZ2B	BCAT1	BTG3	CAPN15	CBFB	CCNA1	CD34	CD86	CEP57	CHCHD3	CLIP3	CNDP2	CNOT4	CPD	CUTA	CXCL2	CYFIP1	CYLD	DAPK1	DCTPP1	DERA	DNAJC9	DNTT	DSTN	EHBP1	EIF2B4	EIF2S1	EIF4B	ENSA	ERG	ERLIN2	ESD	FAM149B1
AML_LT-HSC_VS_NORMAL_LT-HSC_DOWN	ABCB1	ADAT2	ADPRM	AHR	AKR1B1	AKT3	ALDH1A1	ALDOC	ANKRD37	ANXA5	AOAH	ARFIP1	ARL4A	ARV1	ATL3	ATXN7L1	BBS10	BEX1	BLVRA	C12orf43	C1orf162	C3orf80	C7orf25	CAPZA2	CCDC115	CCDC126	CCDC127	CD164	CDCA7L	CDK5	CFH	CHCHD7	CLEC3B	CLGN	CLU	CNPPD1	COG5	COMMD10	COPZ1	CRYGD	CYBRD1	DNAJB9	DTWD2	DUSP1	EI24	ELOVL7	EMCN	EREG	EXOSC1
CML_GMP_VS_NORMAL_GMP_UP	ABCA7	ABCC10	ABCC4	ACKR3	ADAM8	AHR	AKR1C1	ALAD	ANAPC5	ANGPT1	ANK1	AP1S2	ARGLU1	ARHGAP22	ARHGEF7	ARID4A	ARIH2	ATAT1	ATG12	ATM	ATP1B1	ATP2C1	ATP7B	ATP9A	AUH	B3GNTL1	B4GALT4	BAZ1B	BAZ2B	BMP2K	BTG3	C1orf35	CAMKK2	CAPRIN2	CAPZA2	CASC3	CDC5L	CEP135	CEP164	CERS2	CFDP1	CFH	CFHR1	CFLAR	CLK4	CLUH	COASY	CPT1B	CRHBP
CML_HSC_VS_NORMAL_HSC_UP	A4GALT	ABCC10	ACSL3	ADAM19	AIM2	ALDH3A2	AMN	ANKRD49	ANXA2	AP3B1	APOBEC2	ASB12	ASRGL1	ATF6B	ATG13	ATP11A	ATP7B	ATXN3	AUP1	BCAR3	BCL2L1	BCL2L10	BCL2L2	BLM	BOP1	BRAP	BRD9	BYSL	C19orf53	C1orf54	C1QBP	C4A	C4B	CABYR	CADM1	CALML3	CAMK2B	CAMKK2	CBR4	CCNJ	CDH10	CDH11	CDH6	CDHR2	CFH	CFHR1	CGRRF1	CHPF	CIB2
CML_MEP_VS_NORMAL_MEP_UP	A1CF	A4GALT	ABCF2	ACOX3	AIMP1	AKAP13	AKAP8L	AKT3	ALDH6A1	ANGEL2	ANXA2	ARF5	ATG12	ATM	ATP1B1	ATP7B	ATRAID	ATXN1	AVPR1A	BLVRB	BNIP3L	BORA	C14orf93	C19orf24	C6orf106	CAMK2B	CAMK2G	CCKAR	CD3D	CDH10	CDHR5	CETN2	CFH	CFHR1	CHI3L1	CLPTM1	CNR2	COCH	COG5	COQ3	COX11	CREBZF	CTDSPL	DAPK1	DCTN2	DDX19A	DDX3X	DHX9	DNAJB12
AML_CD34+CD38-_VS_AML_CD34+CD38+_DOWN	CKS1B	CSTA	CTSG	ELANE	EREG	HIST1H3B	LYST	MTRR	NUSAP1
MDS_U2AF1_MT_VS_CONTROL_UP	AASDH	ABAT	AGGF1	AKAP10	ALG11	ANKIB1	APAF1	APEX2	API5	APPBP2	APPL1	AQP3	AR	ARID4B	ARL6IP5	ASXL2	ATF7IP2	ATP11A	ATP5S	ATP6V0A2	ATRX	ATXN1	ATXN3	BAZ1A	BAZ2B	BBS10	BBX	BCLAF1	BICD1	BLZF1	BOD1L1	BPTF	C11orf54	C12orf73	C16orf52	C1orf50	C6orf203	C6orf62	CARD6	CASP1	CASP4	CBFA2T2	CBR4	CBWD1	CCDC88A	CCNDBP1	CCNL2	CCPG1	CCZ1
MDS_U2AF1_WT_VS_CONTROL_UP	AARS2	ACACB	AGGF1	AKAP10	ANGEL2	ANKIB1	ANKRD13D	ANLN	APAF1	APOL2	APPBP2	ARHGAP25	ATP5S	ATP6V1C1	ATP8B4	AURKA	BET1	C12orf29	C12orf4	C14orf119	C16orf52	C18orf54	C1GALT1C1	C6orf203	CARD6	CASP1	CBWD1	CCDC137	CD300A	CDC42EP3	CDK1	CDK10	CDV3	CENPJ	CHAC2	CLEC12A	CNOT6	CNTRL	COA7	COCH	COTL1	CPSF2	CPT2	CRNKL1	CSTF1	CSTF3	CTSC	CTTNBP2NL	CYBRD1
MDS_U2AF1_MT_VS_CONTROL_DOWN	AAR2	AARSD1	AATF	ABCF2	ABI2	ABLIM1	ACADVL	ACLY	ACP1	ACSS1	ACTR1A	AEN	AGA	AGBL5	AHCYL1	AIFM1	AK2	AKAP12	AKR1B1	AKT1	AKT2	ALDH1A1	ALDH7A1	AMT	ANKH	AP1B1	AP1M1	AP1S2	AP2A2	AP2M1	ARF1	ARFGAP2	ARHGAP19	ARID1A	ARL4C	ARMC8	ARPC1A	ARPP21	ASB9	ASNA1	ATG4B	ATG9A	ATP1A1	ATP1B3	ATP2A3	ATP6V0D1	ATP9A	ATXN7L3B	B4GALT3
AML_GMP_VS_NORMAL_GMP_DOWN	AASDHPPT	ABCF2	ACAT1	ACTL6A	ADSS	AGK	AIG1	AIMP2	AKR1B1	ALDH1B1	ALG8	ANAPC1	ANLN	ARHGAP11A	ARL4C	ARPC1A	ARV1	ATPAF1	ATXN7L1	AURKA	BBS2	BIRC5	BLNK	BLVRA	BPNT1	BRCA1	BRIP1	BUB1B	C15orf41	C17orf75	CA1	CALU	CCDC167	CCNA2	CCNB1	CCNB2	CCT6A	CD59	CDC45	CDC6	CDC7	CDCA7L	CDH2	CDK14	CDK2	CDK4	CDKN3	CENPF	CENPK
MDS_U2AF1_MT_VS_MDS_U2AF1_WT_DOWN	AAMP	AARSD1	ACOT7	AGA	AHSA1	AIFM1	AKR1B1	ALG8	ARHGAP19	ARHGDIA	ARHGEF12	ARPC1A	ARPC1B	ASF1B	AURKA	B3GALT6	BARD1	BIRC5	BNIP1	BOP1	BUB1	CABLES2	CDC20	CDC45	CDCA2	CDCA5	CDCA8	CDK1	CDT1	CEP55	CHID1	CKS1B	CLPTM1L	COMMD4	CSE1L	CST3	CTNNBL1	CTPS1	CTSC	CTSG	DDX11	DEGS1	DENND1A	DLC1	DPM3	E2F1	E2F2	ECH1	EIF3I
AML_M0_BORN_MARROW_VS_NORMAL_CD34+_DOWN	ACBD6	ACOT1	ACOT2	ACYP1	AKR1B1	ASPM	ATIC	ATP1B3	BIRC5	BSPRY	BUB1	C1QBP	C21orf59	C8orf88	C9orf43	CBX1	CCDC34	CCNA2	CCT2	CCT5	CDC25A	CDC6	CDCA2	CDKN3	CEBPZ	CENPF	CENPJ	CENPN	CENPU	CENPW	CEP83	CETN2	CKS1B	CMSS1	CNPY2	COCH	COPS3	COQ3	CPSF3	CRHBP	CSF1	CTDSPL	CTNNAL1	DCTPP1	DHFR	DIAPH3	DKC1	DLGAP5	DNAJC12
BCR-ABL_HSC_VS_BCR-ABL_TREATED_HSC_DOWN	ABHD5	ACY1	ADAM19	AEN	AKR1C3	ALG3	ARG1	ASB2	BCAT1	BCL2A1	BEX4	BHLHE40	BOP1	BRIX1	BYSL	C1orf131	CAD	CCDC86	CCL3L3	CCL4	CCR5	CD320	CHCHD10	CISH	CLEC7A	COMTD1	CRELD2	CYB5B	CYP51A1	DDX21	DDX31	DNPH1	DRG2	DUT	EGR1	EIF2B3	EIF2S3	FAM118B	FARSB	FASN	FCGR1A	FDPS	FKBP11	FN1	FOXK2	FUBP1	GADD45GIP1	GALK1	GART
[truncated: 459 more columns]
