# Supplementary material for: Regnase-1-mediated post-transcriptional regulation is essential for hematopoietic stem and progenitor cell homeostasis
Source: Nat Commun. 2019 Mar 6;10:1072. doi: 10.1038/s41467-019-09028-w (PMC6403248; doi:10.1038/s41467-019-09028-w)
Supplement: Supplementary file 9 — Supplementary Data 6 [file 41467_2019_9028_MOESM9_ESM.xlsx]

## Sheet: gsea_report_for_na_neg_15307819
Kidoya H et al. Supplementary Data 6
RNA-seq data in Figure 5g, h
NAME	GS<br> follow link to MSigDB	GS DETAILS	SIZE	ES	NES	NOM p-val	FDR q-val	FWER p-val	RANK AT MAX	LEADING EDGE
GSE10912_BCR-ABL_TREATED_HSC_VS_CONTROL_HSC_UP	GSE10912_BCR-ABL_TREATED_HSC_VS_CONTROL_HSC_UP	Details ...	72	-0.782072	-2.69087	0	0	0	520	tags=72%, list=15%, signal=83%
GSE35010_AML_GMP_VS_NORMAL_GMP_UP	GSE35010_AML_GMP_VS_NORMAL_GMP_UP	Details ...	32	-0.785985	-2.3792	0	0	0	408	tags=66%, list=12%, signal=74%
GSE10912_BCR-ABL_HSC_VS_BCR-ABL_TREATED_HSC_UP	GSE10912_BCR-ABL_HSC_VS_BCR-ABL_TREATED_HSC_UP	Details ...	84	-0.663951	-2.32602	0	0	0	467	tags=57%, list=14%, signal=65%
GSE5654_PU.1_KO_HSC_VS_PU.1_WT_HSC_DOWN	GSE5654_PU.1_KO_HSC_VS_PU.1_WT_HSC_DOWN	Details ...	27	-0.794799	-2.32427	0	0	0	546	tags=81%, list=16%, signal=96%
GSE10912_BCR-ABL_HSC_VS_CONTROL_HSC_DOWN	GSE10912_BCR-ABL_HSC_VS_CONTROL_HSC_DOWN	Details ...	68	-0.673576	-2.30943	0	0	0	466	tags=50%, list=14%, signal=57%
GSE45249_AML_CD34+CD38-_VS_AML_CD34-CD38-_DOWN	GSE45249_AML_CD34+CD38-_VS_AML_CD34-CD38-_DOWN	Details ...	28	-0.774153	-2.26576	0	0	0	265	tags=61%, list=8%, signal=65%
GSE10912_BCR-ABL_HSC_VS_CONTROL_HSC_UP	GSE10912_BCR-ABL_HSC_VS_CONTROL_HSC_UP	Details ...	35	-0.733935	-2.23043	0	0	0	280	tags=54%, list=8%, signal=59%
GSE10912_BCR-ABL_TREATED_HSC_VS_CONTROL_HSC_DOWN	GSE10912_BCR-ABL_TREATED_HSC_VS_CONTROL_HSC_DOWN	Details ...	56	-0.663554	-2.21709	0	0	0	249	tags=34%, list=7%, signal=36%
GSE30195_MDS_U2AF1_WT_VS_CONTROL_DOWN	GSE30195_MDS_U2AF1_WT_VS_CONTROL_DOWN	Details ...	28	-0.730824	-2.15505	0	0	0	460	tags=46%, list=13%, signal=53%
GSE12662_AML_M2_BORN_MARROW_VS_NORMAL_CD34+_UP	GSE12662_AML_M2_BORN_MARROW_VS_NORMAL_CD34+_UP	Details ...	76	-0.591947	-2.0537	0	0	0	651	tags=50%, list=19%, signal=60%
GSE31626_DNMT1_HAPLOINSUFFICIENT_L-GMP_UP	GSE31626_DNMT1_HAPLOINSUFFICIENT_L-GMP_UP	Details ...	19	-0.753045	-1.97378	0	0.000396722	0.004	245	tags=63%, list=7%, signal=68%
GSE45249_AML_CD34+CD38+_VS_AML_CD34-CD38-_DOWN	GSE45249_AML_CD34+CD38+_VS_AML_CD34-CD38-_DOWN	Details ...	36	-0.634201	-1.93587	0	0.000548642	0.006	265	tags=42%, list=8%, signal=45%
GSE12662_AML_M3_BORN_MARROW_VS_NORMAL_CD34+_UP	GSE12662_AML_M3_BORN_MARROW_VS_NORMAL_CD34+_UP	Details ...	90	-0.536664	-1.9117	0	0.000774535	0.009	499	tags=40%, list=15%, signal=46%
GSE11557_EVI1_KO_HSC_VS_EVI1_WT_HSC_DOWN	GSE11557_EVI1_KO_HSC_VS_EVI1_WT_HSC_DOWN	Details ...	33	-0.611872	-1.86256	0.00271003	0.00166973	0.021	366	tags=36%, list=11%, signal=40%
GSE11889_CML_CMP_VS_NORMAL_CMP_DOWN	GSE11889_CML_CMP_VS_NORMAL_CMP_DOWN	Details ...	81	-0.527421	-1.83499	0	0.00191361	0.026	460	tags=31%, list=13%, signal=35%
GSE40155_RUNX1_EXPRESSING_DOWN	GSE40155_RUNX1_EXPRESSING_DOWN	Details ...	10	-0.793961	-1.82969	0.00476947	0.00192052	0.028	279	tags=70%, list=8%, signal=76%
GSE11889_CML_MEP_VS_NORMAL_MEP_DOWN	GSE11889_CML_MEP_VS_NORMAL_MEP_DOWN	Details ...	86	-0.508912	-1.79556	0	0.00303783	0.046	209	tags=20%, list=6%, signal=21%
GSE11889_CML_HSC_VS_NORMAL_HSC_DOWN	GSE11889_CML_HSC_VS_NORMAL_HSC_DOWN	Details ...	167	-0.46848	-1.77644	0	0.00322256	0.052	542	tags=31%, list=16%, signal=34%
GSE40155_RUNX1_EXPRESSING_UP	GSE40155_RUNX1_EXPRESSING_UP	Details ...	6	-0.868499	-1.76511	0.00175747	0.00361853	0.061	245	tags=83%, list=7%, signal=90%
GSE35010_AML_ST-HSC_VS_NORMAL_ST-HSC_UP	GSE35010_AML_ST-HSC_VS_NORMAL_ST-HSC_UP	Details ...	60	-0.52424	-1.75353	0	0.00412881	0.074	651	tags=50%, list=19%, signal=61%
GSE31626_DNMT1_HAPLOINSUFFICIENT_L-GMP_DOWN	GSE31626_DNMT1_HAPLOINSUFFICIENT_L-GMP_DOWN	Details ...	11	-0.713581	-1.67749	0.00955414	0.00920821	0.161	723	tags=82%, list=21%, signal=103%
GSE12662_AML_M1_BORN_MARROW_VS_NORMAL_CD34+_DOWN	GSE12662_AML_M1_BORN_MARROW_VS_NORMAL_CD34+_DOWN	Details ...	35	-0.533959	-1.63836	0.0146667	0.0149363	0.267	361	tags=23%, list=11%, signal=25%
GSE12662_AML_M1_BORN_MARROW_VS_NORMAL_CD34+_UP	GSE12662_AML_M1_BORN_MARROW_VS_NORMAL_CD34+_UP	Details ...	65	-0.48544	-1.62814	0.00623441	0.0155153	0.287	883	tags=48%, list=26%, signal=63%
GSE12662_AML_M0_BORN_MARROW_VS_NORMAL_CD34+_UP	GSE12662_AML_M0_BORN_MARROW_VS_NORMAL_CD34+_UP	Details ...	21	-0.567059	-1.56144	0.0342368	0.0296552	0.476	594	tags=38%, list=17%, signal=46%
GSE35010_AML_LT-HSC_VS_NORMAL_LT-HSC_UP	GSE35010_AML_LT-HSC_VS_NORMAL_LT-HSC_UP	Details ...	139	-0.421118	-1.55951	0.00644468	0.0289005	0.479	895	tags=39%, list=26%, signal=50%
GSE40155_RUNX1_KNOCKOUT_UP	GSE40155_RUNX1_KNOCKOUT_UP	Details ...	9	-0.691245	-1.55412	0.0307443	0.0291289	0.492	708	tags=67%, list=21%, signal=84%
GSE18446_BCR-ABL_POSITIVE_LSK_BONE_MARROW_VS_CONTROL_LSK_BONE_MARROW_DOWN	GSE18446_BCR-ABL_POSITIVE_LSK_BONE_MARROW_VS_CONTROL_LSK_BONE_MARROW_DOWN	Details ...	72	-0.432825	-1.47603	0.0292398	0.0558038	0.746	190	tags=28%, list=6%, signal=29%
GSE45249_AML_CD34+CD38+_VS_AML_CD34-CD38-_UP	GSE45249_AML_CD34+CD38+_VS_AML_CD34-CD38-_UP	Details ...	94	-0.414765	-1.46609	0.0204545	0.0584472	0.769	361	tags=21%, list=11%, signal=23%
GSE31626_DNMT1_HAPLOINSUFFICIENT_BULK-GFP_UP	GSE31626_DNMT1_HAPLOINSUFFICIENT_BULK-GFP_UP	Details ...	16	-0.557024	-1.45373	0.0788254	0.0614294	0.802	245	tags=38%, list=7%, signal=40%
GSE31626_DNMT1_HAPLOINSUFFICIENT_BULK-GFP_DOWN	GSE31626_DNMT1_HAPLOINSUFFICIENT_BULK-GFP_DOWN	Details ...	26	-0.49983	-1.45328	0.0755245	0.0596025	0.802	723	tags=42%, list=21%, signal=53%
GSE30195_MDS_U2AF1_WT_VS_CONTROL_UP	GSE30195_MDS_U2AF1_WT_VS_CONTROL_UP	Details ...	77	-0.409465	-1.44138	0.0339578	0.0643643	0.829	654	tags=26%, list=19%, signal=31%
GSE35010_AML_ST-HSC_VS_NORMAL_ST-HSC_DOWN	GSE35010_AML_ST-HSC_VS_NORMAL_ST-HSC_DOWN	Details ...	27	-0.495074	-1.42821	0.069209	0.069712	0.866	712	tags=37%, list=21%, signal=46%
GSE11889_CML_GMP_VS_NORMAL_GMP_DOWN	GSE11889_CML_GMP_VS_NORMAL_GMP_DOWN	Details ...	104	-0.404119	-1.42666	0.0310345	0.0684023	0.868	228	tags=14%, list=7%, signal=15%
GSE35010_AML_LT-HSC_VS_NORMAL_LT-HSC_DOWN	GSE35010_AML_LT-HSC_VS_NORMAL_LT-HSC_DOWN	Details ...	34	-0.455018	-1.39662	0.0849934	0.0826936	0.922	696	tags=32%, list=20%, signal=40%
GSE11557_EVI1_KO_HSC_VS_EVI1_WT_HSC_UP	GSE11557_EVI1_KO_HSC_VS_EVI1_WT_HSC_UP	Details ...	5	-0.725016	-1.38986	0.107692	0.084631	0.933	489	tags=60%, list=14%, signal=70%
GSE12662_AML_M2_BORN_MARROW_VS_NORMAL_CD34+_DOWN	GSE12662_AML_M2_BORN_MARROW_VS_NORMAL_CD34+_DOWN	Details ...	65	-0.399197	-1.35898	0.0713436	0.101715	0.964	522	tags=23%, list=15%, signal=27%
GSE45249_AML_CD34+CD38-_VS_AML_CD34+CD38+_UP	GSE45249_AML_CD34+CD38-_VS_AML_CD34+CD38+_UP	Details ...	64	-0.400678	-1.35	0.0789474	0.10492	0.969	713	tags=30%, list=21%, signal=37%
GSE45249_AML_CD34+CD38-_VS_AML_CD34-CD38-_UP	GSE45249_AML_CD34+CD38-_VS_AML_CD34-CD38-_UP	Details ...	84	-0.377988	-1.31655	0.0862884	0.128364	0.989	324	tags=20%, list=9%, signal=22%
GSE5654_PU.1_KO_HSC_VS_PU.1_WT_HSC_UP	GSE5654_PU.1_KO_HSC_VS_PU.1_WT_HSC_UP	Details ...	8	-0.604341	-1.30011	0.17517	0.137903	0.993	203	tags=50%, list=6%, signal=53%
GSE11889_CML_CMP_VS_NORMAL_CMP_UP	GSE11889_CML_CMP_VS_NORMAL_CMP_UP	Details ...	79	-0.358554	-1.23015	0.164887	0.203285	1	602	tags=27%, list=18%, signal=31%
GSE12662_AML_M3_BORN_MARROW_VS_NORMAL_CD34+_DOWN	GSE12662_AML_M3_BORN_MARROW_VS_NORMAL_CD34+_DOWN	Details ...	125	-0.294562	-1.08668	0.314068	0.389601	1	460	tags=17%, list=13%, signal=19%
GSE18446_BCR-ABL_POSITIVE_LSK_BONE_MARROW_VS_CONTROL_LSK_BONE_MARROW_UP	GSE18446_BCR-ABL_POSITIVE_LSK_BONE_MARROW_VS_CONTROL_LSK_BONE_MARROW_UP	Details ...	21	-0.376094	-1.01976	0.447025	0.486989	1	517	tags=29%, list=15%, signal=33%
GSE30195_MDS_U2AF1_MT_VS_CONTROL_DOWN	GSE30195_MDS_U2AF1_MT_VS_CONTROL_DOWN	Details ...	277	-0.248131	-0.976274	0.550052	0.546168	1	695	tags=20%, list=20%, signal=23%
GSE30195_MDS_U2AF1_MT_VS_CONTROL_UP	GSE30195_MDS_U2AF1_MT_VS_CONTROL_UP	Details ...	105	-0.255209	-0.934851	0.584563	0.603765	1	1091	tags=35%, list=32%, signal=50%
GSE40155_RUNX1_KNOCKOUT_DOWN	GSE40155_RUNX1_KNOCKOUT_DOWN	Details ...	5	-0.434028	-0.815959	0.703154	0.776441	1	92	tags=20%, list=3%, signal=21%
GSE11889_CML_GMP_VS_NORMAL_GMP_UP	GSE11889_CML_GMP_VS_NORMAL_GMP_UP	Details ...	91	-0.194551	-0.699358	0.937215	0.898894	1	409	tags=12%, list=12%, signal=13%
